# Supplementary material for: Leveraging DNA-Methylation Quantitative-Trait Loci to Characterize the Relationship between Methylomic Variation, Gene Expression, and Complex Traits
Source: Am J Hum Genet. 2018 Oct 25;103(5):654–65. doi: 10.1016/j.ajhg.2018.09.007 (PMC6217758; doi:10.1016/j.ajhg.2018.09.007)
Supplement: Document S2. Tables S4–S8 [file mmc2.xlsx]

## Sheet: Table S4
All pairs of DNA methylation sites with support for higher posterior probability for both DNA methylation sites being associated with the same causal variant as determined by Bayesian co-localisation analysis (PP3 + PP4 > 0.99 & PP4/PP3 > 1).
DNA methylation site 1					DNA methylation site 2					Distance between DNA methylation sites (bp)	Bayesian co-localisation with mQTL in blood
ProbeID	CHR	MAPINFO	Gene annotation		ProbeID	CHR	MAPINFO	Gene annotation			nsnps	PP.H0.abf	PP.H1.abf	PP.H2.abf	PP.H3.abf	PP.H4.abf	PP3 +PP4	PP4/PP3
cg16619049	1	805541	FAM41C	Body	cg26679879	1	564501	LOC101928626	TSS200	241040	271	3.0006e-93	5.97636e-06	1.0032e-90	0.000999107	0.998995	0.999994	999.888
cg12445832	1	834295			cg13938959	1	834183			112	551	1.50417e-20	4.48778e-18	0.000251994	0.0742586	0.925489	0.999748	12.4631
cg04195702	1	838486			cg13938959	1	834183			4303	551	2.30885e-22	3.68413e-18	3.86804e-06	0.0607813	0.939215	0.999996	15.4524
cg04195702	1	838486			cg12445832	1	834295			4191	551	7.3229e-10	1.16848e-05	2.18484e-07	0.00248874	0.997499	0.999988	400.804
cg08128007	1	839435			cg13938959	1	834183			5252	551	3.81582e-89	2.0794e-18	6.39267e-73	0.0338702	0.96613	1	28.5245
cg08128007	1	839435			cg12445832	1	834295			5140	551	1.49409e-76	8.14189e-06	4.4577e-74	0.00143062	0.998561	0.999992	697.99
cg08128007	1	839435			cg04195702	1	838486			949	555	2.18278e-78	1.18948e-07	3.48296e-74	0.000898904	0.999101	1	1111.47
cg23733394	1	839752			cg13938959	1	834183			5569	551	2.71578e-60	7.04352e-20	4.54977e-44	0.000180186	0.99982	1	5548.81
cg05151709	1	846155			cg04364728	1	845810			345	561	6.79089e-280	3.68507e-82	3.70423e-201	0.00101111	0.998989	1	988.011
cg08546707	1	846195			cg04364728	1	845810			385	561	2.39319e-234	5.47339e-82	1.30542e-155	0.00198756	0.998012	1	502.13
cg08546707	1	846195			cg05151709	1	846155			40	561	0	5.5261e-201	1.31117e-155	0.00200074	0.997999	1	498.815
cg01782097	1	846637			cg16619049	1	805541	FAM41C	Body	41096	524	2.28081e-99	1.00315e-90	4.54273e-12	0.000999002	0.999001	1	999.999
cg20825023	1	846742			cg04364728	1	845810			932	561	8.37303e-92	4.36718e-82	4.56725e-13	0.00138355	0.998616	1	721.777
cg20825023	1	846742			cg05151709	1	846155			587	561	8.46072e-211	4.41292e-201	4.59121e-13	0.00139606	0.998604	1	715.299
cg20825023	1	846742			cg08546707	1	846195			547	561	2.94808e-165	1.53765e-155	6.74246e-13	0.00251923	0.997481	1	395.946
cg08186992	1	848523			cg08900511	1	843581			4942	557	1.63308e-14	2.37971e-09	2.74974e-08	0.00300989	0.99699	1	331.238
cg18865112	1	849540			cg08900511	1	843581			5959	557	2.75155e-12	1.80684e-09	4.63298e-06	0.00204436	0.997951	0.999995	488.149
cg18865112	1	849540			cg08186992	1	848523			1017	566	4.48317e-11	2.94394e-08	6.53281e-06	0.00329317	0.9967	0.999993	302.657
cg22226438	1	854766	FLJ39609	Body	cg08900511	1	843581			11185	557	1.24236e-57	1.8923e-09	2.09185e-51	0.00218839	0.997812	1	455.958
cg22226438	1	854766	FLJ39609	Body	cg08546707	1	846195			8571	561	7.15074e-202	1.08916e-153	1.63542e-49	0.248347	0.751653	1	3.02662
cg22226438	1	854766	FLJ39609	Body	cg20825023	1	846742			8024	563	6.14444e-59	9.35887e-11	3.2048e-49	0.487625	0.512375	1	1.05076
cg22226438	1	854766	FLJ39609	Body	cg08186992	1	848523			6243	566	2.08631e-56	3.17775e-08	3.04014e-51	0.00363421	0.996366	1	274.163
cg22226438	1	854766	FLJ39609	Body	cg18865112	1	849540			5226	567	3.26861e-54	4.97857e-06	2.14638e-51	0.00227153	0.997723	0.999995	439.23
cg21786289	1	854966	FLJ39609	TSS200	cg08900511	1	843581			11385	557	5.75398e-19	1.59936e-08	9.6884e-13	0.0259556	0.974044	1	37.5274
cg21786289	1	854966	FLJ39609	TSS200	cg08186992	1	848523			6443	566	1.6039e-18	4.45816e-08	2.33718e-13	0.00550187	0.994498	1	180.756
cg21786289	1	854966	FLJ39609	TSS200	cg18865112	1	849540			5426	567	1.14134e-15	3.17244e-05	7.49478e-13	0.0198522	0.980116	0.999968	49.3707
cg21786289	1	854966	FLJ39609	TSS200	cg22226438	1	854766	FLJ39609	Body	200	585	6.51594e-61	1.81115e-50	9.92473e-13	0.0266131	0.973387	1	36.5755
cg02565062	1	855544	FLJ39609	TSS1500	cg13938959	1	834183			21361	551	1.22444e-21	1.02619e-18	2.05131e-05	0.0162081	0.983771	0.999979	60.6963
cg02565062	1	855544	FLJ39609	TSS1500	cg12445832	1	834295			21249	551	1.30542e-06	0.00109406	0.000389479	0.325747	0.672768	0.998515	2.06531
cg02565062	1	855544	FLJ39609	TSS1500	cg04195702	1	838486			17058	555	2.80187e-08	2.34822e-05	0.000447081	0.374069	0.62546	0.999529	1.67204
cg02565062	1	855544	FLJ39609	TSS1500	cg08128007	1	839435			16109	556	6.563e-75	5.5004e-72	0.000357645	0.299039	0.700604	0.999642	2.34285
cg02565062	1	855544	FLJ39609	TSS1500	cg23733394	1	839752			15792	556	7.24653e-46	6.07326e-43	1.87942e-05	0.0147661	0.985215	0.999981	66.7215
cg02565062	1	855544	FLJ39609	TSS1500	cg04364728	1	845810			9734	561	6.76183e-84	5.66704e-81	3.68838e-05	0.029942	0.970021	0.999963	32.3967
cg02565062	1	855544	FLJ39609	TSS1500	cg05151709	1	846155			9389	561	6.79872e-203	5.69796e-200	3.68933e-05	0.02995	0.970013	0.999963	32.3878
cg02565062	1	855544	FLJ39609	TSS1500	cg08546707	1	846195			9349	561	1.6323e-157	1.36801e-154	3.73317e-05	0.0303178	0.969645	0.999963	31.9827
cg02565062	1	855544	FLJ39609	TSS1500	cg20825023	1	846742			8802	563	6.87503e-15	5.76191e-12	3.58586e-05	0.0290819	0.970882	0.999964	33.3844
cg02565062	1	855544	FLJ39609	TSS1500	cg22226438	1	854766	FLJ39609	Body	778	585	2.25826e-52	1.89263e-49	0.000343965	0.287563	0.712093	0.999656	2.4763
cg02565062	1	855544	FLJ39609	TSS1500	cg21786289	1	854966	FLJ39609	TSS200	578	585	1.98009e-14	1.6595e-11	0.00055038	0.460732	0.538718	0.99945	1.16927
cg01789792	1	858547			cg04364728	1	845810			12737	561	2.07136e-213	3.22771e-80	1.12986e-134	0.175237	0.824763	1	4.70655
cg01789792	1	858547			cg05151709	1	846155			12392	561	0	2.82598e-199	9.84124e-135	0.152504	0.847496	1	5.55719
cg01789792	1	858547			cg08546707	1	846195			12352	561	4.95855e-288	7.7267e-155	1.13405e-135	0.0166882	0.983312	1	58.9227
cg01789792	1	858547			cg20825023	1	846742			11805	563	6.85134e-145	1.06762e-11	3.5735e-135	0.0547391	0.945261	1	17.2685
cg01789792	1	858547			cg22226438	1	854766	FLJ39609	Body	3781	585	4.36726e-183	6.80533e-50	6.65198e-135	0.102758	0.897242	1	8.73163
cg01789792	1	858547			cg02565062	1	855544	FLJ39609	TSS1500	3003	585	2.42405e-138	3.7773e-05	2.03158e-135	0.0306881	0.969274	0.999962	31.5847
cg05527507	1	861265	SAMD11	5'UTR	cg08900511	1	843581			17684	557	5.03543e-13	2.06502e-09	8.47852e-07	0.00247951	0.99752	0.999999	402.306
cg05527507	1	861265	SAMD11	5'UTR	cg08186992	1	848523			12742	566	7.04559e-12	2.88938e-08	1.02667e-06	0.00321358	0.996785	0.999999	310.179
cg05527507	1	861265	SAMD11	5'UTR	cg18865112	1	849540			11725	567	1.37325e-09	5.63166e-06	9.01762e-07	0.00270081	0.997293	0.999993	369.256
cg05527507	1	861265	SAMD11	5'UTR	cg22226438	1	854766	FLJ39609	Body	6499	585	6.28897e-55	2.5791e-51	9.57902e-07	0.00293127	0.997068	0.999999	340.149
cg05527507	1	861265	SAMD11	5'UTR	cg21786289	1	854966	FLJ39609	TSS200	6299	585	8.29279e-17	3.40086e-13	2.30504e-06	0.00846139	0.991536	0.999998	117.184
cg05527507	1	861265	SAMD11	5'UTR	cg02565062	1	855544	FLJ39609	TSS1500	5721	585	1.42896e-07	0.000586015	0.000119761	0.490627	0.508667	0.999294	1.03677
cg00976181	1	865860	SAMD11	Body	cg08900511	1	843581			22279	557	2.9902e-13	2.2225e-09	5.03482e-07	0.00274494	0.997255	0.999999	363.307
cg00976181	1	865860	SAMD11	Body	cg04364728	1	845810			20050	561	1.10445e-83	8.20893e-80	6.02443e-05	0.44722	0.552719	0.99994	1.2359
cg00976181	1	865860	SAMD11	Body	cg05151709	1	846155			19705	561	1.10003e-202	8.17612e-199	5.96932e-05	0.44312	0.55682	0.99994	1.25659
cg00976181	1	865860	SAMD11	Body	cg08546707	1	846195			19665	561	1.68999e-157	1.25611e-153	3.86513e-05	0.286567	0.713395	0.999961	2.48945
cg00976181	1	865860	SAMD11	Body	cg20825023	1	846742			19118	563	1.01961e-14	7.57835e-11	5.31803e-05	0.394664	0.605283	0.999947	1.53367
cg00976181	1	865860	SAMD11	Body	cg08186992	1	848523			17337	566	4.30716e-12	3.20135e-08	6.27633e-07	0.00366863	0.996331	0.999999	271.581
cg00976181	1	865860	SAMD11	Body	cg18865112	1	849540			16320	567	7.91811e-10	5.88523e-06	5.19954e-07	0.0028675	0.997126	0.999994	347.734
cg00976181	1	865860	SAMD11	Body	cg22226438	1	854766	FLJ39609	Body	11094	585	3.57218e-55	2.65507e-51	5.44095e-07	0.0030471	0.996952	0.999999	327.181
cg00976181	1	865860	SAMD11	Body	cg21786289	1	854966	FLJ39609	TSS200	10894	585	4.7672e-17	3.54328e-13	1.32508e-06	0.00885766	0.991141	0.999999	111.897
cg00976181	1	865860	SAMD11	Body	cg02565062	1	855544	FLJ39609	TSS1500	10316	585	4.97397e-08	0.000369696	4.16865e-05	0.30915	0.690439	0.999589	2.23335
cg00976181	1	865860	SAMD11	Body	cg01789792	1	858547			7313	588	1.47448e-138	1.09592e-134	2.29762e-05	0.169943	0.830034	0.999977	4.88419
cg00976181	1	865860	SAMD11	Body	cg05527507	1	861265	SAMD11	5'UTR	4595	588	1.40003e-10	1.04059e-06	5.74152e-07	0.00327073	0.996728	0.999998	304.742
cg13546858	1	869346	SAMD11	Body	cg08186992	1	848523			20823	566	8.70189e-50	4.74042e-08	1.26803e-44	0.00591359	0.994086	1	168.102
cg13546858	1	869346	SAMD11	Body	cg18865112	1	849540			19806	567	2.09205e-46	0.000113966	1.37377e-43	0.0739114	0.925975	0.999886	12.5282
cg13546858	1	869346	SAMD11	Body	cg21786289	1	854966	FLJ39609	TSS200	14380	585	1.05825e-55	5.76491e-14	2.94149e-45	0.000603001	0.999397	1	1657.37
cg13546858	1	869346	SAMD11	Body	cg02565062	1	855544	FLJ39609	TSS1500	13802	585	1.01511e-45	0.000552991	8.5076e-43	0.462922	0.536525	0.999447	1.159
cg13546858	1	869346	SAMD11	Body	cg05527507	1	861265	SAMD11	5'UTR	8081	588	5.21969e-48	2.84347e-06	2.14059e-44	0.0106717	0.989325	0.999997	92.7056
cg13546858	1	869346	SAMD11	Body	cg00976181	1	865860	SAMD11	Body	3486	593	3.04857e-48	1.66074e-06	2.26589e-44	0.011355	0.988643	0.999998	87.067
cg06531475	1	870791	SAMD11	Body	cg13938959	1	834183			36608	551	8.77358e-22	4.8589e-18	1.46985e-05	0.0804819	0.919503	0.999985	11.425
cg06531475	1	870791	SAMD11	Body	cg23733394	1	839752			31039	556	5.65477e-46	3.13166e-42	1.46659e-05	0.0803016	0.919684	0.999985	11.4529
cg06531475	1	870791	SAMD11	Body	cg08900511	1	843581			27210	557	4.66652e-12	2.58436e-08	7.85735e-06	0.0425573	0.957435	0.999992	22.4975
cg06531475	1	870791	SAMD11	Body	cg04364728	1	845810			24981	561	1.72287e-84	9.54144e-81	9.39778e-06	0.0510969	0.948894	0.999991	18.5705
cg06531475	1	870791	SAMD11	Body	cg05151709	1	846155			24636	561	1.72213e-203	9.53732e-200	9.34513e-06	0.0508051	0.949186	0.999991	18.6829
cg06531475	1	870791	SAMD11	Body	cg08546707	1	846195			24596	561	3.07051e-158	1.70048e-154	7.02247e-06	0.037929	0.962064	0.999993	25.3648
cg06531475	1	870791	SAMD11	Body	cg20825023	1	846742			24049	563	1.702e-15	9.42581e-12	8.87721e-06	0.0482111	0.95178	0.999991	19.7419
cg06531475	1	870791	SAMD11	Body	cg08186992	1	848523			22268	566	1.10181e-11	6.10196e-08	1.60555e-06	0.00789958	0.992099	0.999998	125.589
cg06531475	1	870791	SAMD11	Body	cg18865112	1	849540			21251	567	9.10785e-09	5.04402e-05	5.9808e-06	0.0321545	0.967789	0.999944	30.0981
cg06531475	1	870791	SAMD11	Body	cg22226438	1	854766	FLJ39609	Body	16025	585	4.9728e-54	2.75399e-50	7.5743e-06	0.0409882	0.959004	0.999992	23.3971
cg06531475	1	870791	SAMD11	Body	cg21786289	1	854966	FLJ39609	TSS200	15825	585	3.04695e-17	1.68743e-13	8.46922e-07	0.00369403	0.996305	0.999999	269.707
cg06531475	1	870791	SAMD11	Body	cg02565062	1	855544	FLJ39609	TSS1500	15247	585	1.55912e-08	8.63456e-05	1.30669e-05	0.0714373	0.928463	0.999901	12.9969
cg06531475	1	870791	SAMD11	Body	cg01789792	1	858547			12244	588	3.0534e-139	1.691e-135	4.75799e-06	0.0253756	0.97462	0.999995	38.4077
cg06531475	1	870791	SAMD11	Body	cg05527507	1	861265	SAMD11	5'UTR	9526	588	5.84732e-10	3.2383e-06	2.39797e-06	0.0122925	0.987702	0.999994	80.3499
cg06531475	1	870791	SAMD11	Body	cg00976181	1	865860	SAMD11	Body	4931	593	3.35236e-10	1.85657e-06	2.49168e-06	0.012812	0.987184	0.999996	77.0514
cg06531475	1	870791	SAMD11	Body	cg13546858	1	869346	SAMD11	Body	1445	601	1.45844e-48	8.077e-45	7.94499e-07	0.00340342	0.996596	0.999999	292.822
cg06624358	1	870810	SAMD11	Body	cg08186992	1	848523			22287	566	5.10178e-23	4.20179e-08	7.43424e-18	0.00512791	0.994872	1	194.011
cg06624358	1	870810	SAMD11	Body	cg18865112	1	849540			21270	567	1.30568e-19	0.000107535	8.57394e-17	0.0696841	0.930208	0.999892	13.3489
cg06624358	1	870810	SAMD11	Body	cg21786289	1	854966	FLJ39609	TSS200	15844	585	1.28473e-28	1.05809e-13	3.571e-18	0.00194299	0.998057	1	513.67
cg06624358	1	870810	SAMD11	Body	cg05527507	1	861265	SAMD11	5'UTR	9545	588	3.08443e-21	2.54031e-06	1.26492e-17	0.00942719	0.99057	0.999997	105.076
cg06624358	1	870810	SAMD11	Body	cg00976181	1	865860	SAMD11	Body	4950	593	1.81205e-21	1.49239e-06	1.34683e-17	0.0101025	0.989896	0.999999	97.9851
cg06624358	1	870810	SAMD11	Body	cg13546858	1	869346	SAMD11	Body	1464	601	6.1258e-60	5.04516e-45	3.33708e-18	0.00175014	0.99825	1	570.383
cg06624358	1	870810	SAMD11	Body	cg06531475	1	870791	SAMD11	Body	19	601	6.44556e-22	5.30852e-07	3.56962e-18	0.00194185	0.998058	0.999999	513.972
cg14156792	1	870958	SAMD11	Body	cg08186992	1	848523			22435	566	7.98092e-87	4.11967e-08	1.16297e-81	0.00500812	0.994992	1	198.676
cg14156792	1	870958	SAMD11	Body	cg18865112	1	849540			21418	567	2.07732e-83	0.000107229	1.3641e-80	0.0694831	0.93041	0.999893	13.3905
cg14156792	1	870958	SAMD11	Body	cg21786289	1	854966	FLJ39609	TSS200	15992	585	2.40538e-92	1.24163e-13	6.68594e-82	0.00245366	0.997546	1	406.554
cg14156792	1	870958	SAMD11	Body	cg05527507	1	861265	SAMD11	5'UTR	9693	588	4.83328e-85	2.49489e-06	1.98212e-81	0.00924072	0.990757	0.999998	107.216
cg14156792	1	870958	SAMD11	Body	cg00976181	1	865860	SAMD11	Body	5098	593	2.84193e-85	1.46698e-06	2.1123e-81	0.00991339	0.990085	0.999999	99.8735
cg14156792	1	870958	SAMD11	Body	cg13546858	1	869346	SAMD11	Body	1612	601	1.19553e-123	6.17121e-45	6.51276e-82	0.00236418	0.997636	1	421.979
cg14156792	1	870958	SAMD11	Body	cg06531475	1	870791	SAMD11	Body	167	601	9.70994e-86	5.01216e-07	5.37746e-82	0.00177756	0.998222	0.999999	561.567
cg14156792	1	870958	SAMD11	Body	cg06624358	1	870810	SAMD11	Body	148	601	3.81489e-97	1.9692e-18	3.14191e-82	0.000622444	0.999378	1	1605.57
cg24997886	1	871033	SAMD11	Body	cg08186992	1	848523			22510	566	2.81282e-40	4.183e-08	4.09881e-35	0.0051005	0.994899	1	195.059
cg24997886	1	871033	SAMD11	Body	cg18865112	1	849540			21493	567	7.26015e-37	0.000107967	4.76748e-34	0.0699681	0.929924	0.999892	13.2907
cg24997886	1	871033	SAMD11	Body	cg21786289	1	854966	FLJ39609	TSS200	16067	585	7.36661e-46	1.0955e-13	2.0476e-35	0.00204707	0.997953	1	487.503
cg24997886	1	871033	SAMD11	Body	cg05527507	1	861265	SAMD11	5'UTR	9768	588	1.70179e-38	2.53075e-06	6.979e-35	0.00938797	0.990609	0.999997	105.519
cg24997886	1	871033	SAMD11	Body	cg00976181	1	865860	SAMD11	Body	5173	593	9.99945e-39	1.48703e-06	7.43221e-35	0.0100626	0.989936	0.999999	98.3775
cg24997886	1	871033	SAMD11	Body	cg13546858	1	869346	SAMD11	Body	1687	601	3.54195e-77	5.26729e-45	1.9295e-35	0.00187127	0.998129	1	533.397
cg24997886	1	871033	SAMD11	Body	cg06531475	1	870791	SAMD11	Body	242	601	3.52065e-39	5.23561e-07	1.94977e-35	0.00190143	0.998098	0.999999	524.919
cg24997886	1	871033	SAMD11	Body	cg06624358	1	870810	SAMD11	Body	223	601	1.39005e-50	2.06717e-18	1.14484e-35	0.000703208	0.999297	1	1421.05
cg24997886	1	871033	SAMD11	Body	cg14156792	1	870958	SAMD11	Body	75	601	2.0681e-114	3.07551e-82	1.06753e-35	0.000588134	0.999412	1	1699.29
cg01727431	1	871057	SAMD11	Body	cg08186992	1	848523			22534	566	1.01912e-45	4.19892e-08	1.48504e-40	0.00512373	0.994876	1	194.17
cg01727431	1	871057	SAMD11	Body	cg18865112	1	849540			21517	567	2.61014e-42	0.000107542	1.71398e-39	0.0696885	0.930204	0.999892	13.348
cg01727431	1	871057	SAMD11	Body	cg21786289	1	854966	FLJ39609	TSS200	16091	585	2.58151e-51	1.06362e-13	7.17548e-41	0.00195837	0.998042	1	509.63
cg01727431	1	871057	SAMD11	Body	cg05527507	1	861265	SAMD11	5'UTR	9792	588	6.16183e-44	2.53877e-06	2.52696e-40	0.00942087	0.990577	0.999997	105.147
cg01727431	1	871057	SAMD11	Body	cg00976181	1	865860	SAMD11	Body	5197	593	3.62004e-44	1.49151e-06	2.69064e-40	0.0100959	0.989903	0.999999	98.0495
cg01727431	1	871057	SAMD11	Body	cg13546858	1	869346	SAMD11	Body	1711	601	1.23241e-82	5.07773e-45	6.71366e-41	0.0017679	0.998232	1	564.643
cg01727431	1	871057	SAMD11	Body	cg06531475	1	870791	SAMD11	Body	266	601	1.28575e-44	5.29747e-07	7.12059e-41	0.00193573	0.998064	0.999999	515.602
cg01727431	1	871057	SAMD11	Body	cg06624358	1	870810	SAMD11	Body	247	601	5.0834e-56	2.09444e-18	4.18665e-41	0.000725688	0.999274	1	1377
cg01727431	1	871057	SAMD11	Body	cg14156792	1	870958	SAMD11	Body	99	601	7.60106e-120	3.13175e-82	3.92358e-41	0.000617193	0.999383	1	1619.24
cg01727431	1	871057	SAMD11	Body	cg24997886	1	871033	SAMD11	Body	24	601	2.77155e-73	1.14192e-35	4.12162e-41	0.000698867	0.999301	1	1429.89
cg10146935	1	871308	SAMD11	Body	cg13938959	1	834183			37125	551	1.14223e-23	1.56187e-17	1.91359e-07	0.260922	0.739078	1	2.83257
cg10146935	1	871308	SAMD11	Body	cg23733394	1	839752			31556	556	7.3897e-48	1.01045e-41	1.91655e-07	0.261327	0.738673	1	2.82662
cg10146935	1	871308	SAMD11	Body	cg08900511	1	843581			27727	557	5.0137e-14	6.85562e-08	8.44193e-08	0.114548	0.885452	1	7.72999
cg10146935	1	871308	SAMD11	Body	cg04364728	1	845810			25498	561	3.84655e-87	5.25969e-81	2.09818e-08	0.0277178	0.972282	1	35.0779
cg10146935	1	871308	SAMD11	Body	cg05151709	1	846155			25153	561	3.81111e-206	5.21124e-200	2.0681e-08	0.0273061	0.972694	1	35.6219
cg10146935	1	871308	SAMD11	Body	cg08546707	1	846195			25113	561	4.89446e-161	6.69258e-155	1.1194e-08	0.0143207	0.985679	1	68.829
cg10146935	1	871308	SAMD11	Body	cg20825023	1	846742			24566	563	3.47187e-18	4.74736e-12	1.81085e-08	0.0237849	0.976215	1	41.0434
cg10146935	1	871308	SAMD11	Body	cg08186992	1	848523			22785	566	7.69908e-13	1.05276e-06	1.1219e-07	0.152559	0.84744	0.999999	5.55485
cg10146935	1	871308	SAMD11	Body	cg18865112	1	849540			21768	567	1.32906e-10	0.000181732	8.72744e-08	0.118456	0.881362	0.999818	7.44043
cg10146935	1	871308	SAMD11	Body	cg22226438	1	854766	FLJ39609	Body	16542	585	3.21305e-56	4.39346e-50	4.89395e-08	0.0659848	0.934015	1	14.155
cg10146935	1	871308	SAMD11	Body	cg21786289	1	854966	FLJ39609	TSS200	16342	585	1.16801e-17	1.59712e-11	3.24658e-07	0.443374	0.556626	1	1.25543
cg10146935	1	871308	SAMD11	Body	cg02565062	1	855544	FLJ39609	TSS1500	15764	585	2.66545e-11	3.64468e-05	2.2339e-08	0.0295754	0.970388	0.999964	32.8106
cg10146935	1	871308	SAMD11	Body	cg01789792	1	858547			12761	588	3.82409e-142	5.22898e-136	5.95892e-09	0.00715526	0.992845	1	138.757
cg10146935	1	871308	SAMD11	Body	cg05527507	1	861265	SAMD11	5'UTR	10043	588	2.30758e-11	3.15534e-05	9.46335e-08	0.128528	0.87144	0.999968	6.78013
cg10146935	1	871308	SAMD11	Body	cg00976181	1	865860	SAMD11	Body	5448	593	8.81567e-12	1.20544e-05	6.55236e-08	0.0886842	0.911304	0.999988	10.2758
cg10146935	1	871308	SAMD11	Body	cg06531475	1	870791	SAMD11	Body	517	601	3.99883e-12	5.46791e-06	2.21459e-08	0.0293112	0.970683	0.999995	33.1165
cg02439789	1	871441	SAMD11	Body	cg13938959	1	834183			37258	551	1.35451e-29	3.42166e-18	2.26922e-13	0.0563797	0.94362	1	16.7369
cg02439789	1	871441	SAMD11	Body	cg23733394	1	839752			31689	556	9.10573e-54	2.30022e-42	2.36162e-13	0.0587161	0.941284	1	16.0311
cg02439789	1	871441	SAMD11	Body	cg04364728	1	845810			25631	561	1.64384e-92	4.15255e-81	8.96669e-14	0.0216726	0.978327	1	45.1411
cg02439789	1	871441	SAMD11	Body	cg05151709	1	846155			25286	561	1.64014e-211	4.14318e-200	8.90019e-14	0.0215045	0.978496	1	45.5019
cg02439789	1	871441	SAMD11	Body	cg08546707	1	846195			25246	561	2.71262e-166	6.85242e-155	6.20395e-14	0.0146866	0.985313	1	67.0892
cg02439789	1	871441	SAMD11	Body	cg20825023	1	846742			24699	563	1.64254e-23	4.14925e-12	8.56708e-14	0.0206622	0.979338	1	47.3976
cg02439789	1	871441	SAMD11	Body	cg22226438	1	854766	FLJ39609	Body	16675	585	3.85455e-61	9.73708e-50	5.87104e-13	0.147457	0.852543	1	5.78163
cg02439789	1	871441	SAMD11	Body	cg02565062	1	855544	FLJ39609	TSS1500	15897	585	1.09794e-16	2.77354e-05	9.20178e-14	0.0222671	0.977705	0.999972	43.908
cg02439789	1	871441	SAMD11	Body	cg01789792	1	858547			12894	588	2.53387e-147	6.40088e-136	3.94843e-14	0.0089832	0.991017	1	110.319
cg02439789	1	871441	SAMD11	Body	cg00976181	1	865860	SAMD11	Body	5581	593	1.11862e-16	2.82576e-05	8.31425e-13	0.209237	0.790734	0.999972	3.77913
cg02439789	1	871441	SAMD11	Body	cg06531475	1	870791	SAMD11	Body	650	601	2.55385e-17	6.45135e-06	1.41435e-13	0.034763	0.965231	0.999994	27.7661
cg02439789	1	871441	SAMD11	Body	cg10146935	1	871308	SAMD11	Body	133	601	3.30516e-20	8.34925e-09	4.51941e-14	0.010427	0.989573	1	94.9048
cg05819296	1	871980	SAMD11	Body	cg08186992	1	848523			23457	566	1.93677e-25	4.16664e-08	2.82223e-20	0.00507664	0.994923	1	195.981
cg05819296	1	871980	SAMD11	Body	cg18865112	1	849540			22440	567	5.00976e-22	0.000107777	3.28973e-19	0.0698432	0.930049	0.999892	13.3163
cg05819296	1	871980	SAMD11	Body	cg21786289	1	854966	FLJ39609	TSS200	17014	585	5.24997e-31	1.12944e-13	1.45927e-20	0.00214151	0.997858	1	465.959
cg05819296	1	871980	SAMD11	Body	cg05527507	1	861265	SAMD11	5'UTR	10715	588	1.17206e-23	2.5215e-06	4.8066e-20	0.00934996	0.990648	0.999997	105.952
cg05819296	1	871980	SAMD11	Body	cg00976181	1	865860	SAMD11	Body	6120	593	6.88809e-24	1.48186e-06	5.11966e-20	0.0100241	0.989974	0.999999	98.7592
cg05819296	1	871980	SAMD11	Body	cg13546858	1	869346	SAMD11	Body	2634	601	2.54352e-62	5.47195e-45	1.3856e-20	0.00198287	0.998017	1	503.319
cg05819296	1	871980	SAMD11	Body	cg06531475	1	870791	SAMD11	Body	1189	601	2.40626e-24	5.17668e-07	1.33261e-20	0.00186877	0.998131	0.999999	534.112
cg05819296	1	871980	SAMD11	Body	cg06624358	1	870810	SAMD11	Body	1170	601	9.48824e-36	2.04124e-18	7.81444e-21	0.000681831	0.999318	1	1465.64
cg05819296	1	871980	SAMD11	Body	cg14156792	1	870958	SAMD11	Body	1022	601	1.40483e-99	3.02227e-82	7.25159e-21	0.000560621	0.999439	1	1782.74
cg05819296	1	871980	SAMD11	Body	cg24997886	1	871033	SAMD11	Body	947	601	5.16067e-53	1.11023e-35	7.67451e-21	0.000651697	0.999348	1	1533.46
cg05819296	1	871980	SAMD11	Body	cg01727431	1	871057	SAMD11	Body	923	601	1.89146e-58	4.06917e-41	7.79312e-21	0.000677238	0.999323	1	1475.59
cg03521652	1	874601	SAMD11	Body	cg08186992	1	848523			26078	566	2.26061e-89	3.96188e-08	3.29413e-84	0.00477797	0.995222	1	208.294
cg03521652	1	874601	SAMD11	Body	cg18865112	1	849540			25061	567	6.01027e-86	0.000105334	3.94673e-83	0.0682374	0.931657	0.999895	13.6532
cg03521652	1	874601	SAMD11	Body	cg21786289	1	854966	FLJ39609	TSS200	19635	585	1.09145e-94	1.91284e-13	3.03377e-84	0.0043212	0.995679	1	230.417
cg03521652	1	874601	SAMD11	Body	cg05527507	1	861265	SAMD11	5'UTR	13336	588	1.37239e-87	2.40521e-06	5.62815e-84	0.00887259	0.991125	0.999998	111.706
cg03521652	1	874601	SAMD11	Body	cg00976181	1	865860	SAMD11	Body	8741	593	8.0836e-88	1.4167e-06	6.00823e-84	0.00953937	0.990459	0.999999	103.829
cg03521652	1	874601	SAMD11	Body	cg13546858	1	869346	SAMD11	Body	5255	601	6.41897e-126	1.12497e-44	3.49678e-84	0.00513348	0.994867	1	193.799
cg03521652	1	874601	SAMD11	Body	cg06531475	1	870791	SAMD11	Body	3810	601	2.57124e-88	4.50626e-07	1.42398e-84	0.00149711	0.998502	1	666.953
cg03521652	1	874601	SAMD11	Body	cg06624358	1	870810	SAMD11	Body	3791	601	9.99066e-100	1.75093e-18	8.22823e-85	0.000442495	0.999558	1	2258.91
cg03521652	1	874601	SAMD11	Body	cg14156792	1	870958	SAMD11	Body	3643	601	1.40334e-163	2.45945e-82	7.24389e-85	0.000269811	0.99973	1	3705.3
cg03521652	1	874601	SAMD11	Body	cg24997886	1	871033	SAMD11	Body	3568	601	5.36266e-117	9.39843e-36	7.9749e-85	0.000398054	0.999602	1	2511.22
cg03521652	1	874601	SAMD11	Body	cg01727431	1	871057	SAMD11	Body	3544	601	1.98756e-122	3.48333e-41	8.18903e-85	0.000435619	0.999564	1	2294.58
cg03521652	1	874601	SAMD11	Body	cg05819296	1	871980	SAMD11	Body	2621	603	3.61383e-102	6.33348e-21	7.77456e-85	0.000362908	0.999637	1	2754.52
cg13904806	1	874697	SAMD11	Body	cg08186992	1	848523			26174	566	2.12876e-99	3.95442e-08	3.10199e-94	0.00476709	0.995233	1	208.772
cg13904806	1	874697	SAMD11	Body	cg18865112	1	849540			25157	567	5.66551e-96	0.000105244	3.72034e-93	0.0681781	0.931717	0.999895	13.6659
cg13904806	1	874697	SAMD11	Body	cg21786289	1	854966	FLJ39609	TSS200	19731	585	1.0579e-104	1.96517e-13	2.9405e-94	0.0044668	0.995533	1	222.874
cg13904806	1	874697	SAMD11	Body	cg05527507	1	861265	SAMD11	5'UTR	13432	588	1.29249e-97	2.40096e-06	5.30049e-94	0.00885515	0.991142	0.999998	111.928
cg13904806	1	874697	SAMD11	Body	cg00976181	1	865860	SAMD11	Body	8837	593	7.61361e-98	1.41432e-06	5.65891e-94	0.00952162	0.990477	0.999999	104.024
cg13904806	1	874697	SAMD11	Body	cg13546858	1	869346	SAMD11	Body	5351	601	6.3118e-136	1.17249e-44	3.43841e-94	0.00539264	0.994607	1	184.438
cg13904806	1	874697	SAMD11	Body	cg06531475	1	870791	SAMD11	Body	3906	601	2.41382e-98	4.48397e-07	1.3368e-94	0.00148475	0.998515	1	672.513
cg13904806	1	874697	SAMD11	Body	cg06624358	1	870810	SAMD11	Body	3887	601	9.37447e-110	1.74142e-18	7.72075e-95	0.000434656	0.999565	1	2299.67
cg13904806	1	874697	SAMD11	Body	cg14156792	1	870958	SAMD11	Body	3739	601	1.31458e-173	2.44199e-82	6.78572e-95	0.00026079	0.999739	1	3833.51
cg13904806	1	874697	SAMD11	Body	cg24997886	1	871033	SAMD11	Body	3664	601	5.02976e-127	9.34338e-36	7.47983e-95	0.000389858	0.99961	1	2564.03
cg13904806	1	874697	SAMD11	Body	cg01727431	1	871057	SAMD11	Body	3640	601	1.86485e-132	3.46418e-41	7.68345e-95	0.000427722	0.999572	1	2336.97
cg13904806	1	874697	SAMD11	Body	cg05819296	1	871980	SAMD11	Body	2717	603	3.38833e-112	6.29423e-21	7.28943e-95	0.000354454	0.999646	1	2820.24
cg13904806	1	874697	SAMD11	Body	cg03521652	1	874601	SAMD11	Body	96	603	3.11217e-176	5.78123e-85	5.45429e-95	1.32124e-05	0.999987	1	75685.6
cg03269716	1	874896	SAMD11	Body	cg08900511	1	843581			31315	557	5.99877e-77	1.38052e-09	1.01006e-70	0.0013258	0.998674	1	753.26
cg03269716	1	874896	SAMD11	Body	cg08186992	1	848523			26373	566	8.34771e-76	1.92109e-08	1.21642e-70	0.00180118	0.998199	1	554.191
cg03269716	1	874896	SAMD11	Body	cg18865112	1	849540			25356	567	1.88931e-73	4.34794e-06	1.24064e-70	0.001857	0.998139	0.999996	537.502
cg03269716	1	874896	SAMD11	Body	cg22226438	1	854766	FLJ39609	Body	20130	585	9.21511e-119	2.12071e-51	1.40359e-70	0.00223237	0.997768	1	446.954
cg03269716	1	874896	SAMD11	Body	cg21786289	1	854966	FLJ39609	TSS200	19930	585	5.19618e-80	1.19582e-12	1.44432e-69	0.0322708	0.967729	1	29.9877
cg03269716	1	874896	SAMD11	Body	cg05527507	1	861265	SAMD11	5'UTR	13631	588	2.78941e-74	6.41936e-07	1.14393e-70	0.0016342	0.998365	0.999999	610.918
cg03269716	1	874896	SAMD11	Body	cg00976181	1	865860	SAMD11	Body	9036	593	1.9877e-74	4.57437e-07	1.47738e-70	0.00240236	0.997597	1	415.257
cg03269716	1	874896	SAMD11	Body	cg06531475	1	870791	SAMD11	Body	4105	601	3.46192e-73	7.96703e-06	1.91724e-69	0.0431653	0.956827	0.999992	22.1665
cg03269716	1	874896	SAMD11	Body	cg10146935	1	871308	SAMD11	Body	3588	601	3.29155e-75	7.57496e-08	4.5008e-69	0.102681	0.897319	1	8.73889
cg04121631	1	875345	SAMD11	Body	cg08900511	1	843581			31764	557	7.22129e-93	1.37521e-09	1.2159e-86	0.00131686	0.998683	1	758.38
cg04121631	1	875345	SAMD11	Body	cg08186992	1	848523			26822	566	1.00263e-91	1.90939e-08	1.46101e-86	0.00178412	0.998216	1	559.5
cg04121631	1	875345	SAMD11	Body	cg18865112	1	849540			25805	567	2.28027e-89	4.34252e-06	1.49737e-86	0.00185343	0.998142	0.999996	538.537
cg04121631	1	875345	SAMD11	Body	cg22226438	1	854766	FLJ39609	Body	20579	585	1.1139e-134	2.12131e-51	1.69664e-86	0.00223329	0.997767	1	446.77
cg04121631	1	875345	SAMD11	Body	cg21786289	1	854966	FLJ39609	TSS200	20379	585	6.30912e-96	1.2015e-12	1.75367e-85	0.032429	0.967571	1	29.8366
cg04121631	1	875345	SAMD11	Body	cg05527507	1	861265	SAMD11	5'UTR	14080	588	3.35427e-90	6.38784e-07	1.37558e-86	0.00162126	0.998378	0.999999	615.803
cg04121631	1	875345	SAMD11	Body	cg00976181	1	865860	SAMD11	Body	9485	593	2.39756e-90	4.56589e-07	1.78202e-86	0.00239605	0.997603	1	416.353
cg04121631	1	875345	SAMD11	Body	cg06531475	1	870791	SAMD11	Body	4554	601	4.18459e-89	7.96909e-06	2.31747e-85	0.0431768	0.956815	0.999992	22.1604
cg04121631	1	875345	SAMD11	Body	cg10146935	1	871308	SAMD11	Body	4037	601	3.96935e-91	7.55919e-08	5.42761e-85	0.102465	0.897535	1	8.75941
cg04121631	1	875345	SAMD11	Body	cg03269716	1	874896	SAMD11	Body	449	604	2.33317e-154	4.44326e-71	5.3694e-87	2.25646e-05	0.999977	1	44316.2
cg21830050	1	891193	NOC2L	Body	cg08900511	1	843581			47612	557	0	1.76546e-09	0	0.0019746	0.998025	1	505.431
cg21830050	1	891193	NOC2L	Body	cg08186992	1	848523			42670	566	0	2.93882e-08	0	0.00328569	0.996714	1	303.35
cg21830050	1	891193	NOC2L	Body	cg18865112	1	849540			41653	567	0	4.67808e-06	0	0.00207401	0.997921	0.999995	481.156
cg21830050	1	891193	NOC2L	Body	cg22226438	1	854766	FLJ39609	Body	36427	585	0	2.08729e-51	0	0.00218143	0.997819	1	457.415
cg21830050	1	891193	NOC2L	Body	cg21786289	1	854966	FLJ39609	TSS200	36227	585	0	9.4338e-13	0	0.0252472	0.974753	1	38.6084
cg21830050	1	891193	NOC2L	Body	cg05527507	1	861265	SAMD11	5'UTR	29928	588	0	8.90404e-07	0	0.00265419	0.997345	0.999999	375.763
cg21830050	1	891193	NOC2L	Body	cg00976181	1	865860	SAMD11	Body	25333	593	0	5.11106e-07	0	0.00280166	0.997198	0.999999	355.931
cg21830050	1	891193	NOC2L	Body	cg06531475	1	870791	SAMD11	Body	20402	601	0	7.85195e-06	0	0.0425274	0.957465	0.999992	22.5141
cg21830050	1	891193	NOC2L	Body	cg10146935	1	871308	SAMD11	Body	19885	601	0	8.58787e-08	0	0.116545	0.883455	1	7.58036
cg21830050	1	891193	NOC2L	Body	cg03269716	1	874896	SAMD11	Body	16297	604	0	1.24117e-70	0	0.00185821	0.998142	1	537.152
cg21830050	1	891193	NOC2L	Body	cg04121631	1	875345	SAMD11	Body	15848	604	0	1.49869e-86	0	0.00185595	0.998144	1	537.809
cg02452688	1	893414	NOC2L	Body	cg08900511	1	843581			49833	557	9.65873e-215	1.37284e-09	1.62631e-208	0.00131287	0.998687	1	760.691
cg02452688	1	893414	NOC2L	Body	cg08186992	1	848523			44891	566	1.3397e-213	1.90418e-08	1.95219e-208	0.00177652	0.998223	1	561.898
cg02452688	1	893414	NOC2L	Body	cg18865112	1	849540			43874	567	3.0535e-211	4.34008e-06	2.00512e-208	0.00185183	0.998144	0.999996	539.003
cg02452688	1	893414	NOC2L	Body	cg22226438	1	854766	FLJ39609	Body	38648	585	1.49265e-256	2.12158e-51	2.27352e-208	0.0022337	0.997766	1	446.688
cg02452688	1	893414	NOC2L	Body	cg21786289	1	854966	FLJ39609	TSS200	38448	585	8.47136e-218	1.20408e-12	2.35468e-207	0.0325006	0.967499	1	29.7686
cg02452688	1	893414	NOC2L	Body	cg05527507	1	861265	SAMD11	5'UTR	32149	588	4.48431e-212	6.37376e-07	1.83901e-208	0.00161549	0.998384	0.999999	618.009
cg02452688	1	893414	NOC2L	Body	cg00976181	1	865860	SAMD11	Body	27554	593	3.20969e-212	4.56209e-07	2.38564e-208	0.00239322	0.997606	1	416.847
cg02452688	1	893414	NOC2L	Body	cg06531475	1	870791	SAMD11	Body	22623	601	5.60736e-211	7.97002e-06	3.10541e-207	0.0431819	0.95681	0.999992	22.1576
cg02452688	1	893414	NOC2L	Body	cg10146935	1	871308	SAMD11	Body	22106	601	5.31335e-213	7.55212e-08	7.26536e-207	0.102369	0.897631	1	8.76863
cg02452688	1	893414	NOC2L	Body	cg03269716	1	874896	SAMD11	Body	18518	604	3.11048e-276	4.42108e-71	7.15826e-209	1.74561e-05	0.999983	1	57285.6
cg02452688	1	893414	NOC2L	Body	cg04121631	1	875345	SAMD11	Body	18069	604	3.71653e-292	5.28249e-87	7.07773e-209	5.9975e-06	0.999994	1	166735
cg02452688	1	893414	NOC2L	Body	cg21830050	1	891193	NOC2L	Body	2221	627	0	0	2.0073e-208	0.00185493	0.998145	1	538.104
cg14997037	1	900550	KLHL17;PLEKHN1;PLEKHN1	Body;TSS1500;TSS1500	cg08900511	1	843581			56969	557	1.48576e-28	6.28468e-08	2.50168e-22	0.104925	0.895075	1	8.53065
cg14997037	1	900550	KLHL17;PLEKHN1;PLEKHN1	Body;TSS1500;TSS1500	cg08186992	1	848523			52027	566	1.0212e-28	4.31963e-08	1.48808e-23	0.0052998	0.9947	1	187.686
cg14997037	1	900550	KLHL17;PLEKHN1;PLEKHN1	Body;TSS1500;TSS1500	cg18865112	1	849540			51010	567	1.72999e-25	7.31776e-05	1.13603e-22	0.0471003	0.952827	0.999927	20.2297
cg14997037	1	900550	KLHL17;PLEKHN1;PLEKHN1	Body;TSS1500;TSS1500	cg22226438	1	854766	FLJ39609	Body	45784	585	2.01613e-70	8.5281e-50	3.07086e-22	0.129024	0.870976	1	6.75048
cg14997037	1	900550	KLHL17;PLEKHN1;PLEKHN1	Body;TSS1500;TSS1500	cg21786289	1	854966	FLJ39609	TSS200	45584	585	1.89799e-34	8.02838e-14	5.2756e-24	0.00123278	0.998767	1	810.176
cg14997037	1	900550	KLHL17;PLEKHN1;PLEKHN1	Body;TSS1500;TSS1500	cg05527507	1	861265	SAMD11	5'UTR	39285	588	5.94424e-27	2.51438e-06	2.43772e-23	0.00932073	0.990677	0.999997	106.287
cg14997037	1	900550	KLHL17;PLEKHN1;PLEKHN1	Body;TSS1500;TSS1500	cg00976181	1	865860	SAMD11	Body	34690	593	3.51263e-27	1.48582e-06	2.61081e-23	0.0100536	0.989945	0.999999	98.4667
cg14997037	1	900550	KLHL17;PLEKHN1;PLEKHN1	Body;TSS1500;TSS1500	cg13546858	1	869346	SAMD11	Body	31204	601	8.55084e-66	3.61695e-45	4.65814e-24	0.000971334	0.999029	1	1028.51
cg14997037	1	900550	KLHL17;PLEKHN1;PLEKHN1	Body;TSS1500;TSS1500	cg06531475	1	870791	SAMD11	Body	29759	601	1.48331e-27	6.27432e-07	8.21474e-24	0.00247726	0.997522	0.999999	402.672
cg14997037	1	900550	KLHL17;PLEKHN1;PLEKHN1	Body;TSS1500;TSS1500	cg06624358	1	870810	SAMD11	Body	29740	601	5.98742e-39	2.53264e-18	4.9312e-24	0.00108695	0.998913	1	919.004
cg14997037	1	900550	KLHL17;PLEKHN1;PLEKHN1	Body;TSS1500;TSS1500	cg14156792	1	870958	SAMD11	Body	29592	601	9.65037e-103	4.08205e-82	4.98142e-24	0.00110822	0.998892	1	901.351
cg14997037	1	900550	KLHL17;PLEKHN1;PLEKHN1	Body;TSS1500;TSS1500	cg24997886	1	871033	SAMD11	Body	29517	601	3.32305e-56	1.40563e-35	4.94177e-24	0.00109143	0.998909	1	915.232
cg14997037	1	900550	KLHL17;PLEKHN1;PLEKHN1	Body;TSS1500;TSS1500	cg01727431	1	871057	SAMD11	Body	29493	601	1.19727e-61	5.06436e-41	4.93292e-24	0.00108768	0.998912	1	918.387
cg14997037	1	900550	KLHL17;PLEKHN1;PLEKHN1	Body;TSS1500;TSS1500	cg05819296	1	871980	SAMD11	Body	28570	603	2.30175e-41	9.73625e-21	4.95183e-24	0.00109569	0.998904	1	911.668
cg14997037	1	900550	KLHL17;PLEKHN1;PLEKHN1	Body;TSS1500;TSS1500	cg03521652	1	874601	SAMD11	Body	25949	603	2.90364e-105	1.22822e-84	5.08883e-24	0.0011537	0.998846	1	865.78
cg14997037	1	900550	KLHL17;PLEKHN1;PLEKHN1	Body;TSS1500;TSS1500	cg13904806	1	874697	SAMD11	Body	25853	603	2.74234e-115	1.15999e-94	5.09424e-24	0.00115599	0.998844	1	864.063
cg14997037	1	900550	KLHL17;PLEKHN1;PLEKHN1	Body;TSS1500;TSS1500	cg03269716	1	874896	SAMD11	Body	25654	604	6.33975e-90	2.68167e-69	1.45899e-22	0.0607751	0.939225	1	15.4541
cg14997037	1	900550	KLHL17;PLEKHN1;PLEKHN1	Body;TSS1500;TSS1500	cg04121631	1	875345	SAMD11	Body	25205	604	7.59636e-106	3.21321e-85	1.44664e-22	0.0602523	0.939748	1	15.5969
cg14997037	1	900550	KLHL17;PLEKHN1;PLEKHN1	Body;TSS1500;TSS1500	cg21830050	1	891193	NOC2L	Body	9357	627	0	0	2.81985e-22	0.118396	0.881604	1	7.44622
cg14997037	1	900550	KLHL17;PLEKHN1;PLEKHN1	Body;TSS1500;TSS1500	cg02452688	1	893414	NOC2L	Body	7136	627	1.01394e-227	4.28889e-207	1.44116e-22	0.0600201	0.93998	1	15.6611
cg00328058	1	901062	PLEKHN1;KLHL17;PLEKHN1	TSS1500;3'UTR;TSS1500	cg08186992	1	848523			52539	566	1.56887e-44	4.12381e-08	2.28613e-39	0.00501416	0.994986	1	198.435
cg00328058	1	901062	PLEKHN1;KLHL17;PLEKHN1	TSS1500;3'UTR;TSS1500	cg18865112	1	849540			51522	567	4.08128e-41	0.000107278	2.68003e-38	0.069515	0.930378	0.999893	13.3838
cg00328058	1	901062	PLEKHN1;KLHL17;PLEKHN1	TSS1500;3'UTR;TSS1500	cg21786289	1	854966	FLJ39609	TSS200	46096	585	4.68225e-50	1.23074e-13	1.30147e-39	0.00242336	0.997577	1	411.649
cg00328058	1	901062	PLEKHN1;KLHL17;PLEKHN1	TSS1500;3'UTR;TSS1500	cg05527507	1	861265	SAMD11	5'UTR	39797	588	9.5005e-43	2.49723e-06	3.89614e-39	0.00925036	0.990747	0.999998	107.104
cg00328058	1	901062	PLEKHN1;KLHL17;PLEKHN1	TSS1500;3'UTR;TSS1500	cg00976181	1	865860	SAMD11	Body	35202	593	5.58597e-43	1.46829e-06	4.15184e-39	0.00992316	0.990075	0.999999	99.7742
cg00328058	1	901062	PLEKHN1;KLHL17;PLEKHN1	TSS1500;3'UTR;TSS1500	cg13546858	1	869346	SAMD11	Body	31716	601	2.32136e-81	6.10176e-45	1.26458e-39	0.00232631	0.997674	1	428.865
cg00328058	1	901062	PLEKHN1;KLHL17;PLEKHN1	TSS1500;3'UTR;TSS1500	cg06531475	1	870791	SAMD11	Body	30271	601	1.91225e-43	5.02639e-07	1.05902e-39	0.00178545	0.998214	0.999999	559.082
cg00328058	1	901062	PLEKHN1;KLHL17;PLEKHN1	TSS1500;3'UTR;TSS1500	cg06624358	1	870810	SAMD11	Body	30252	601	7.51529e-55	1.97541e-18	6.18953e-40	0.000627563	0.999372	1	1592.46
cg00328058	1	901062	PLEKHN1;KLHL17;PLEKHN1	TSS1500;3'UTR;TSS1500	cg14156792	1	870958	SAMD11	Body	30104	601	1.09924e-118	2.88938e-82	5.67415e-40	0.000491959	0.999508	1	2031.69
cg00328058	1	901062	PLEKHN1;KLHL17;PLEKHN1	TSS1500;3'UTR;TSS1500	cg24997886	1	871033	SAMD11	Body	30029	601	4.0753e-72	1.0712e-35	6.06044e-40	0.000593596	0.999406	1	1683.65
cg00328058	1	901062	PLEKHN1;KLHL17;PLEKHN1	TSS1500;3'UTR;TSS1500	cg01727431	1	871057	SAMD11	Body	30005	601	1.49746e-77	3.93613e-41	6.16978e-40	0.000622367	0.999378	1	1605.77
cg00328058	1	901062	PLEKHN1;KLHL17;PLEKHN1	TSS1500;3'UTR;TSS1500	cg05819296	1	871980	SAMD11	Body	29082	603	2.76892e-57	7.27819e-21	5.95688e-40	0.00056635	0.999434	1	1764.69
cg00328058	1	901062	PLEKHN1;KLHL17;PLEKHN1	TSS1500;3'UTR;TSS1500	cg03521652	1	874601	SAMD11	Body	26461	603	2.77273e-121	7.2882e-85	4.8594e-40	0.000277584	0.999722	1	3601.51
cg00328058	1	901062	PLEKHN1;KLHL17;PLEKHN1	TSS1500;3'UTR;TSS1500	cg13904806	1	874697	SAMD11	Body	26365	603	2.59755e-131	6.82774e-95	4.82527e-40	0.000268604	0.999731	1	3721.95
cg00328058	1	901062	PLEKHN1;KLHL17;PLEKHN1	TSS1500;3'UTR;TSS1500	cg14997037	1	900550	KLHL17;PLEKHN1;PLEKHN1	Body;TSS1500;TSS1500	512	627	1.89413e-60	4.97877e-24	8.01204e-40	0.00110709	0.998893	1	902.266
cg25742326	1	901449	PLEKHN1;PLEKHN1	TSS1500;TSS1500	cg02835406	1	901287	PLEKHN1;PLEKHN1	TSS1500;TSS1500	162	627	7.10565e-267	2.6657e-58	1.06309e-211	0.0029912	0.997009	1	333.314
cg12663811	1	901685	PLEKHN1;PLEKHN1	TSS200;TSS200	cg01394461	1	887576	NOC2L	Body	14109	612	1.6805e-150	1.41533e-42	2.37445e-111	0.00100077	0.998999	1	998.227
cg07390924	1	901725	PLEKHN1;PLEKHN1	TSS200;TSS200	cg01394461	1	887576	NOC2L	Body	14149	612	1.57124e-59	1.82496e-42	2.22007e-20	0.00158013	0.99842	1	631.858
cg07390924	1	901725	PLEKHN1;PLEKHN1	TSS200;TSS200	cg02835406	1	901287	PLEKHN1;PLEKHN1	TSS1500;TSS1500	438	627	1.71519e-73	1.99215e-56	2.56612e-18	0.297346	0.702654	1	2.36308
cg07390924	1	901725	PLEKHN1;PLEKHN1	TSS200;TSS200	cg25742326	1	901449	PLEKHN1;PLEKHN1	TSS1500;TSS1500	276	627	6.85916e-227	7.96674e-210	2.57323e-18	0.298173	0.701827	1	2.35376
cg07390924	1	901725	PLEKHN1;PLEKHN1	TSS200;TSS200	cg12663811	1	901685	PLEKHN1;PLEKHN1	TSS200;TSS200	40	627	2.63373e-128	3.05901e-111	2.21814e-20	0.00157789	0.998422	1	632.758
cg10375192	1	901799	PLEKHN1;PLEKHN1	TSS200;TSS200	cg01394461	1	887576	NOC2L	Body	14223	612	1.99091e-69	1.41962e-42	2.81303e-30	0.00100684	0.998993	1	992.208
cg10375192	1	901799	PLEKHN1;PLEKHN1	TSS200;TSS200	cg12663811	1	901685	PLEKHN1;PLEKHN1	TSS200;TSS200	114	627	3.33717e-138	2.37957e-111	2.81058e-30	0.00100509	0.998995	1	993.936
cg10375192	1	901799	PLEKHN1;PLEKHN1	TSS200;TSS200	cg07390924	1	901725	PLEKHN1;PLEKHN1	TSS200;TSS200	74	627	3.11542e-47	2.22145e-20	3.61848e-30	0.00158174	0.998418	1	631.215
cg06324192	1	903543	PLEKHN1;PLEKHN1	Body;Body	cg01394461	1	887576	NOC2L	Body	15967	612	4.32266e-58	2.00196e-40	6.10765e-19	0.282147	0.717853	1	2.54425
cg06324192	1	903543	PLEKHN1;PLEKHN1	Body;Body	cg02835406	1	901287	PLEKHN1;PLEKHN1	TSS1500;TSS1500	2256	627	5.79504e-76	2.68387e-58	8.67005e-21	0.0030184	0.996982	1	330.302
cg06324192	1	903543	PLEKHN1;PLEKHN1	Body;Body	cg25742326	1	901449	PLEKHN1;PLEKHN1	TSS1500;TSS1500	2094	627	2.31098e-229	1.07029e-211	8.66969e-21	0.00301823	0.996982	1	330.32
cg06324192	1	903543	PLEKHN1;PLEKHN1	Body;Body	cg12663811	1	901685	PLEKHN1;PLEKHN1	TSS200;TSS200	1858	627	7.72442e-127	3.57742e-109	6.50554e-19	0.300593	0.699407	1	2.32676
cg06324192	1	903543	PLEKHN1;PLEKHN1	Body;Body	cg07390924	1	901725	PLEKHN1;PLEKHN1	TSS200;TSS200	1818	627	3.32613e-36	1.54044e-18	3.86322e-19	0.178096	0.821904	1	4.61495
cg06324192	1	903543	PLEKHN1;PLEKHN1	Body;Body	cg10375192	1	901799	PLEKHN1;PLEKHN1	TSS200;TSS200	1744	627	8.94296e-46	4.14177e-28	6.37678e-19	0.294624	0.705376	1	2.39416
cg23207077	1	905988	PLEKHN1;PLEKHN1	Body;Body	cg08900511	1	843581			62407	557	3.08851e-13	1.69782e-09	5.20035e-07	0.00186061	0.998139	0.999999	536.458
cg23207077	1	905988	PLEKHN1;PLEKHN1	Body;Body	cg08186992	1	848523			57465	566	4.9637e-12	2.72866e-08	7.23303e-07	0.00297914	0.99702	0.999999	334.667
cg23207077	1	905988	PLEKHN1;PLEKHN1	Body;Body	cg18865112	1	849540			56448	567	8.42481e-10	4.6313e-06	5.53227e-07	0.00204326	0.997952	0.999995	488.411
cg23207077	1	905988	PLEKHN1;PLEKHN1	Body;Body	cg22226438	1	854766	FLJ39609	Body	51222	585	3.80981e-55	2.09434e-51	5.8029e-07	0.00219218	0.997807	0.999999	455.168
cg23207077	1	905988	PLEKHN1;PLEKHN1	Body;Body	cg21786289	1	854966	FLJ39609	TSS200	51022	585	1.7553e-16	9.64927e-13	4.87898e-06	0.0258467	0.974148	0.999995	37.6895
cg23207077	1	905988	PLEKHN1;PLEKHN1	Body;Body	cg05527507	1	861265	SAMD11	5'UTR	44723	588	1.53398e-10	8.43265e-07	6.29084e-07	0.00246068	0.997538	0.999999	405.391
cg23207077	1	905988	PLEKHN1;PLEKHN1	Body;Body	cg00976181	1	865860	SAMD11	Body	40128	593	9.14804e-11	5.02888e-07	6.7994e-07	0.00274052	0.997258	0.999999	363.894
cg23207077	1	905988	PLEKHN1;PLEKHN1	Body;Body	cg06531475	1	870791	SAMD11	Body	35197	601	1.42335e-09	7.8245e-06	7.88267e-06	0.0423752	0.957609	0.999984	22.5983
cg23207077	1	905988	PLEKHN1;PLEKHN1	Body;Body	cg10146935	1	871308	SAMD11	Body	34680	601	1.52944e-11	8.4077e-08	2.09133e-05	0.114079	0.8859	0.999979	7.76566
cg23207077	1	905988	PLEKHN1;PLEKHN1	Body;Body	cg03269716	1	874896	SAMD11	Body	31092	604	1.79564e-74	9.87105e-71	4.13237e-07	0.00127293	0.998727	1	784.587
cg23207077	1	905988	PLEKHN1;PLEKHN1	Body;Body	cg04121631	1	875345	SAMD11	Body	30643	604	2.16091e-90	1.1879e-86	4.1152e-07	0.00126348	0.998736	1	790.462
cg23207077	1	905988	PLEKHN1;PLEKHN1	Body;Body	cg21830050	1	891193	NOC2L	Body	14795	627	0	0	5.40826e-07	0.00197502	0.998024	0.999999	505.323
cg23207077	1	905988	PLEKHN1;PLEKHN1	Body;Body	cg02452688	1	893414	NOC2L	Body	12574	627	2.88988e-212	1.58864e-208	4.10753e-07	0.00125926	0.99874	1	793.114
cg23207077	1	905988	PLEKHN1;PLEKHN1	Body;Body	cg14997037	1	900550	KLHL17;PLEKHN1;PLEKHN1	Body;TSS1500;TSS1500	5438	627	4.37354e-26	2.40424e-22	1.84998e-05	0.100799	0.899183	0.999982	8.9206
cg24396605	1	906122	PLEKHN1;PLEKHN1;PLEKHN1;PLEKHN1	Body;Body;ExonBnd;ExonBnd	cg08900511	1	843581			62541	557	2.22561e-20	1.72475e-09	3.74743e-14	0.001906	0.998094	1	523.66
cg24396605	1	906122	PLEKHN1;PLEKHN1;PLEKHN1;PLEKHN1	Body;Body;ExonBnd;ExonBnd	cg08186992	1	848523			57599	566	3.6295e-19	2.8127e-08	5.28885e-14	0.00310173	0.996898	1	321.401
cg24396605	1	906122	PLEKHN1;PLEKHN1;PLEKHN1;PLEKHN1	Body;Body;ExonBnd;ExonBnd	cg18865112	1	849540			56582	567	5.99803e-17	4.64821e-06	3.93869e-14	0.00205437	0.997941	0.999995	485.764
cg24396605	1	906122	PLEKHN1;PLEKHN1;PLEKHN1;PLEKHN1	Body;Body;ExonBnd;ExonBnd	cg22226438	1	854766	FLJ39609	Body	51356	585	2.69703e-62	2.09008e-51	4.10797e-14	0.00218568	0.997814	1	456.523
cg24396605	1	906122	PLEKHN1;PLEKHN1;PLEKHN1;PLEKHN1	Body;Body;ExonBnd;ExonBnd	cg21786289	1	854966	FLJ39609	TSS200	51156	585	1.23948e-23	9.60542e-13	3.44522e-13	0.0257247	0.974275	1	37.8732
cg24396605	1	906122	PLEKHN1;PLEKHN1;PLEKHN1;PLEKHN1	Body;Body;ExonBnd;ExonBnd	cg05527507	1	861265	SAMD11	5'UTR	44857	588	1.11253e-17	8.62159e-07	4.56245e-14	0.00253824	0.997461	0.999999	392.974
cg24396605	1	906122	PLEKHN1;PLEKHN1;PLEKHN1;PLEKHN1	Body;Body;ExonBnd;ExonBnd	cg00976181	1	865860	SAMD11	Body	40262	593	6.53044e-18	5.06081e-07	4.85383e-14	0.00276427	0.997235	0.999999	360.759
cg24396605	1	906122	PLEKHN1;PLEKHN1;PLEKHN1;PLEKHN1	Body;Body;ExonBnd;ExonBnd	cg06531475	1	870791	SAMD11	Body	35331	601	1.01445e-16	7.86155e-06	5.61813e-13	0.0425806	0.957412	0.999992	22.4847
cg24396605	1	906122	PLEKHN1;PLEKHN1;PLEKHN1;PLEKHN1	Body;Body;ExonBnd;ExonBnd	cg10146935	1	871308	SAMD11	Body	34814	601	1.09577e-18	8.49176e-08	1.49834e-12	0.11523	0.88477	1	7.67831
cg24396605	1	906122	PLEKHN1;PLEKHN1;PLEKHN1;PLEKHN1	Body;Body;ExonBnd;ExonBnd	cg03269716	1	874896	SAMD11	Body	31226	604	1.39372e-81	1.08007e-70	3.20742e-14	0.0014871	0.998513	1	671.452
cg24396605	1	906122	PLEKHN1;PLEKHN1;PLEKHN1;PLEKHN1	Body;Body;ExonBnd;ExonBnd	cg04121631	1	875345	SAMD11	Body	30777	604	1.67931e-97	1.30139e-86	3.19806e-14	0.00147983	0.99852	1	674.751
cg24396605	1	906122	PLEKHN1;PLEKHN1;PLEKHN1;PLEKHN1	Body;Body;ExonBnd;ExonBnd	cg21830050	1	891193	NOC2L	Body	14929	627	0	0	3.84347e-14	0.0019805	0.998019	1	503.922
cg24396605	1	906122	PLEKHN1;PLEKHN1;PLEKHN1;PLEKHN1	Body;Body;ExonBnd;ExonBnd	cg02452688	1	893414	NOC2L	Body	12708	627	2.24707e-219	1.74138e-208	3.19387e-14	0.00147658	0.998523	1	676.239
cg24396605	1	906122	PLEKHN1;PLEKHN1;PLEKHN1;PLEKHN1	Body;Body;ExonBnd;ExonBnd	cg14997037	1	900550	KLHL17;PLEKHN1;PLEKHN1	Body;TSS1500;TSS1500	5572	627	3.37245e-33	2.6135e-22	1.42652e-12	0.109659	0.890341	1	8.11918
cg24396605	1	906122	PLEKHN1;PLEKHN1;PLEKHN1;PLEKHN1	Body;Body;ExonBnd;ExonBnd	cg23207077	1	905988	PLEKHN1;PLEKHN1	Body;Body	134	627	6.80107e-18	5.27053e-07	3.7387e-14	0.00189923	0.9981	0.999999	525.529
cg16352072	1	910223	PLEKHN1;PLEKHN1	3'UTR;3'UTR	cg08900511	1	843581			66642	557	1.04247e-15	1.88445e-09	1.75529e-09	0.00217516	0.997825	1	458.737
cg16352072	1	910223	PLEKHN1;PLEKHN1	3'UTR;3'UTR	cg08186992	1	848523			61700	566	1.84716e-14	3.33906e-08	2.69166e-09	0.0038695	0.99613	1	257.432
cg16352072	1	910223	PLEKHN1;PLEKHN1	3'UTR;3'UTR	cg18865112	1	849540			60683	567	2.6334e-12	4.76031e-06	1.72926e-09	0.00212806	0.997867	0.999995	468.91
cg16352072	1	910223	PLEKHN1;PLEKHN1	3'UTR;3'UTR	cg22226438	1	854766	FLJ39609	Body	55457	585	1.15071e-57	2.08011e-51	1.7527e-09	0.00217047	0.99783	1	459.729
cg16352072	1	910223	PLEKHN1;PLEKHN1	3'UTR;3'UTR	cg21786289	1	854966	FLJ39609	TSS200	55257	585	4.98122e-19	9.00438e-13	1.38457e-08	0.0240524	0.975948	1	40.5759
cg16352072	1	910223	PLEKHN1;PLEKHN1	3'UTR;3'UTR	cg05527507	1	861265	SAMD11	5'UTR	48958	588	5.39866e-13	9.75898e-07	2.21398e-09	0.00300515	0.996994	0.999999	331.762
cg16352072	1	910223	PLEKHN1;PLEKHN1	3'UTR;3'UTR	cg00976181	1	865860	SAMD11	Body	44363	593	2.90478e-13	5.25088e-07	2.15902e-09	0.00290569	0.997094	0.999999	343.152
cg16352072	1	910223	PLEKHN1;PLEKHN1	3'UTR;3'UTR	cg06531475	1	870791	SAMD11	Body	39432	601	4.32949e-12	7.82628e-06	2.39771e-08	0.0423851	0.957607	0.999992	22.593
cg16352072	1	910223	PLEKHN1;PLEKHN1	3'UTR;3'UTR	cg10146935	1	871308	SAMD11	Body	38915	601	4.89937e-14	8.85642e-08	6.69929e-08	0.120221	0.879779	1	7.31801
cg16352072	1	910223	PLEKHN1;PLEKHN1	3'UTR;3'UTR	cg03269716	1	874896	SAMD11	Body	35327	604	1.14148e-76	2.06341e-70	2.62692e-09	0.00375234	0.996248	1	265.5
cg16352072	1	910223	PLEKHN1;PLEKHN1	3'UTR;3'UTR	cg04121631	1	875345	SAMD11	Body	34878	604	1.39347e-92	2.51894e-86	2.65371e-09	0.00380083	0.996199	1	262.1
cg16352072	1	910223	PLEKHN1;PLEKHN1	3'UTR;3'UTR	cg21830050	1	891193	NOC2L	Body	19030	627	0	0	1.67217e-09	0.00202475	0.997975	1	492.887
cg16352072	1	910223	PLEKHN1;PLEKHN1	3'UTR;3'UTR	cg02452688	1	893414	NOC2L	Body	16809	627	1.87564e-214	3.39054e-208	2.66594e-09	0.00382296	0.996177	1	260.578
cg16352072	1	910223	PLEKHN1;PLEKHN1	3'UTR;3'UTR	cg14997037	1	900550	KLHL17;PLEKHN1;PLEKHN1	Body;TSS1500;TSS1500	9673	627	1.97584e-28	3.57166e-22	8.35768e-08	0.150229	0.849771	1	5.65649
cg16352072	1	910223	PLEKHN1;PLEKHN1	3'UTR;3'UTR	cg23207077	1	905988	PLEKHN1;PLEKHN1	Body;Body	4235	627	3.21671e-13	5.81475e-07	1.7683e-09	0.0021987	0.997801	0.999999	453.814
cg16352072	1	910223	PLEKHN1;PLEKHN1	3'UTR;3'UTR	cg24396605	1	906122	PLEKHN1;PLEKHN1;PLEKHN1;PLEKHN1	Body;Body;ExonBnd;ExonBnd	4101	627	2.22625e-20	4.02432e-14	1.72524e-09	0.00212079	0.997879	1	470.523
cg22583825	1	917571	PERM1;PERM1	TSS200;TSS200	cg05505459	1	911995	C1orf170	Body	5576	627	0	5.00482e-276	4.10761e-132	0.000688443	0.999312	1	1451.55
cg15526941	1	917655	C1orf170	TSS200	cg05505459	1	911995	C1orf170	Body	5660	627	0	5.2129e-276	3.13632e-99	0.000758682	0.999241	1	1317.07
cg15526941	1	917655	C1orf170	TSS200	cg22583825	1	917571	PERM1;PERM1	TSS200;TSS200	84	627	5.43719e-228	3.04757e-132	2.23406e-99	0.000252455	0.999748	1	3960.11
cg10201533	1	917661	C1orf170	TSS200	cg05505459	1	911995	C1orf170	Body	5666	627	0	5.33849e-276	2.41479e-107	0.00080108	0.999199	1	1247.32
cg10201533	1	917661	C1orf170	TSS200	cg22583825	1	917571	PERM1;PERM1	TSS200;TSS200	90	627	4.00389e-236	2.985e-132	1.64514e-107	0.000226717	0.999773	1	4409.79
cg10201533	1	917661	C1orf170	TSS200	cg15526941	1	917655	C1orf170	TSS200	6	627	3.0534e-203	2.27638e-99	1.71144e-107	0.000276197	0.999724	1	3619.6
cg11235921	1	917819	C1orf170	TSS1500	cg05505459	1	911995	C1orf170	Body	5824	627	1.2348e-280	1.23992e-275	4.16406e-08	0.00318453	0.996815	1	313.018
cg11235921	1	917819	C1orf170	TSS1500	cg22579372	1	917548	PERM1;PERM1	TSS200;TSS200	271	627	2.69463e-93	2.70582e-88	1.84445e-07	0.0175386	0.982461	1	56.0171
cg11235921	1	917819	C1orf170	TSS1500	cg22583825	1	917571	PERM1;PERM1	TSS200;TSS200	248	627	8.54104e-137	8.57649e-132	3.50939e-08	0.00252648	0.997473	1	394.808
cg11235921	1	917819	C1orf170	TSS1500	cg15526941	1	917655	C1orf170	TSS200	164	627	6.38785e-104	6.41436e-99	3.58042e-08	0.00259788	0.997402	1	383.93
cg11235921	1	917819	C1orf170	TSS1500	cg10201533	1	917661	C1orf170	TSS200	158	627	4.73035e-112	4.74998e-107	3.52658e-08	0.00254376	0.997456	1	392.119
cg11143486	1	918415	C1orf170	TSS1500	cg22579372	1	917548	PERM1;PERM1	TSS200;TSS200	867	627	4.5354e-93	9.12022e-89	3.10444e-07	0.00524795	0.994752	1	189.55
cg11143486	1	918415	C1orf170	TSS1500	cg11235921	1	917819	C1orf170	TSS1500	596	627	9.78522e-12	1.96771e-07	9.82583e-07	0.0187775	0.981221	0.999999	52.2551
cg03648020	1	931327			cg11235921	1	917819	C1orf170	TSS1500	13508	627	2.18085e-231	4.56834e-06	2.1899e-226	0.458188	0.541808	0.999995	1.1825
cg00447632	1	935861	HES4;HES4	TSS1500;TSS1500	cg15713103	1	933685			2176	639	8.40995e-42	1.33674e-15	1.26662e-29	0.00101428	0.998986	1	984.921
cg26339484	1	935863	HES4;HES4	TSS1500;TSS1500	cg15713103	1	933685			2178	639	2.59469e-28	1.34373e-15	3.90786e-16	0.00102482	0.998975	1	974.78
cg26339484	1	935863	HES4;HES4	TSS1500;TSS1500	cg00447632	1	935861	HES4;HES4	TSS1500;TSS1500	2	639	2.42676e-42	1.25676e-29	3.85727e-16	0.000998591	0.999001	1	1000.41
cg25066040	1	936229	HES4;HES4	TSS1500;TSS1500	cg09582238	1	916663	PERM1;PERM1	Body;5'UTR	19566	627	3.08767e-59	5.3297e-52	1.18468e-08	0.203693	0.796307	1	3.90934
cg25066040	1	936229	HES4;HES4	TSS1500;TSS1500	cg15713103	1	933685			2544	639	9.45494e-23	1.63204e-15	1.42401e-10	0.00145947	0.998541	1	684.179
cg25066040	1	936229	HES4;HES4	TSS1500;TSS1500	cg00447632	1	935861	HES4;HES4	TSS1500;TSS1500	368	639	7.94226e-37	1.37093e-29	1.2624e-10	0.00118023	0.99882	1	846.289
cg25066040	1	936229	HES4;HES4	TSS1500;TSS1500	cg26339484	1	935863	HES4;HES4	TSS1500;TSS1500	366	639	2.42652e-23	4.18846e-16	1.25664e-10	0.00117028	0.99883	1	853.494
cg20062691	1	949392	ISG15	Body	cg25350899	1	941382			8010	641	1.53811e-14	6.20686e-10	8.41995e-07	0.0330106	0.966989	0.999999	29.2932
cg03811829	1	949449	ISG15	Body	cg25350899	1	941382			8067	641	2.74712e-17	5.79057e-10	1.50383e-09	0.0307295	0.969271	1	31.542
cg03811829	1	949449	ISG15	Body	cg20062691	1	949392	ISG15	Body	57	644	1.20063e-14	2.53077e-07	4.84499e-10	0.0092218	0.990778	1	107.439
cg11211792	1	949634	ISG15	Body	cg25350899	1	941382			8252	641	1.13861e-20	3.56056e-10	6.23296e-13	0.0185098	0.98149	1	53.0255
cg11211792	1	949634	ISG15	Body	cg20062691	1	949392	ISG15	Body	242	644	1.16073e-17	3.62974e-07	4.68396e-13	0.013661	0.986339	1	72.2011
cg11211792	1	949634	ISG15	Body	cg03811829	1	949449	ISG15	Body	185	644	1.90203e-20	5.9479e-10	4.00923e-13	0.0115489	0.988451	1	85.5882
cg04788999	1	949850	ISG15	Body	cg25350899	1	941382			8468	641	1.09434e-22	5.8243e-10	5.99065e-15	0.0309143	0.969086	1	31.3475
cg04788999	1	949850	ISG15	Body	cg20062691	1	949392	ISG15	Body	458	644	4.49724e-20	2.39352e-07	1.8148e-15	0.00866741	0.991332	1	114.375
cg04788999	1	949850	ISG15	Body	cg03811829	1	949449	ISG15	Body	401	644	8.92531e-23	4.75022e-10	1.88134e-15	0.00902186	0.990978	1	109.842
cg04788999	1	949850	ISG15	Body	cg11211792	1	949634	ISG15	Body	216	644	7.35047e-26	3.91206e-13	2.29858e-15	0.0112447	0.988755	1	87.9305
cg16526047	1	949893	ISG15	3'UTR	cg25350899	1	941382			8511	641	3.45929e-20	3.55524e-10	1.89369e-12	0.0184806	0.981519	1	53.1109
cg16526047	1	949893	ISG15	3'UTR	cg20062691	1	949392	ISG15	Body	501	644	2.96372e-17	3.04592e-07	1.19597e-12	0.0113027	0.988697	1	87.4741
cg16526047	1	949893	ISG15	3'UTR	cg03811829	1	949449	ISG15	Body	444	644	5.63667e-20	5.79301e-10	1.18813e-12	0.0112221	0.988778	1	88.1098
cg16526047	1	949893	ISG15	3'UTR	cg11211792	1	949634	ISG15	Body	259	644	3.45067e-23	3.54638e-13	1.07907e-12	0.0101001	0.9899	1	98.0093
cg16526047	1	949893	ISG15	3'UTR	cg04788999	1	949850	ISG15	Body	43	644	2.0217e-25	2.07778e-15	1.07599e-12	0.0100684	0.989932	1	98.3206
cg09363892	1	954619	AGRN	TSS1500	cg25350899	1	941382			13237	641	8.31898e-37	5.80211e-10	4.55398e-29	0.0307927	0.969207	1	31.4752
cg09363892	1	954619	AGRN	TSS1500	cg20062691	1	949392	ISG15	Body	5227	644	1.07673e-33	7.50969e-07	4.345e-29	0.0293337	0.970666	0.999999	33.0904
cg09363892	1	954619	AGRN	TSS1500	cg03811829	1	949449	ISG15	Body	5170	644	2.42263e-36	1.68967e-09	5.10658e-29	0.0346507	0.965349	1	27.8595
cg09363892	1	954619	AGRN	TSS1500	cg11211792	1	949634	ISG15	Body	4985	644	2.05997e-39	1.43674e-12	6.44179e-29	0.0439725	0.956028	1	21.7415
cg09363892	1	954619	AGRN	TSS1500	cg04788999	1	949850	ISG15	Body	4769	644	9.25891e-42	6.45766e-15	4.92777e-29	0.0334023	0.966598	1	28.938
cg09363892	1	954619	AGRN	TSS1500	cg16526047	1	949893	ISG15	3'UTR	4726	644	5.41652e-39	3.77778e-12	5.56675e-29	0.0378634	0.962137	1	25.4107
cg03185752	1	954631	AGRN	TSS1500	cg25350899	1	941382			13249	641	3.41487e-60	2.43701e-10	1.86937e-52	0.0123531	0.987647	1	79.9516
cg03185752	1	954631	AGRN	TSS1500	cg20062691	1	949392	ISG15	Body	5239	644	5.63816e-56	4.02367e-06	2.27521e-51	0.161531	0.838465	0.999996	5.19072
cg03185752	1	954631	AGRN	TSS1500	cg03811829	1	949449	ISG15	Body	5182	644	8.9639e-59	6.39707e-09	1.88947e-51	0.133976	0.866024	1	6.46404
cg03185752	1	954631	AGRN	TSS1500	cg11211792	1	949634	ISG15	Body	4997	644	3.78947e-62	2.70435e-12	1.18501e-51	0.0836519	0.916348	1	10.9543
cg03185752	1	954631	AGRN	TSS1500	cg04788999	1	949850	ISG15	Body	4781	644	3.05461e-64	2.17992e-14	1.62572e-51	0.115134	0.884866	1	7.68549
cg03185752	1	954631	AGRN	TSS1500	cg16526047	1	949893	ISG15	3'UTR	4738	644	1.16673e-61	8.32636e-12	1.19909e-51	0.0846577	0.915342	1	10.8123
cg03185752	1	954631	AGRN	TSS1500	cg09363892	1	954619	AGRN	TSS1500	12	644	8.62168e-79	6.15285e-29	6.01323e-52	0.0419553	0.958045	1	22.8349
cg13100600	1	958351	AGRN	Body	cg17801765	1	958274	AGRN	Body	77	644	4.07338e-56	6.90071e-28	1.9893e-31	0.00237243	0.997628	1	420.508
cg02288964	1	967561	AGRN	Body	cg17801765	1	958274	AGRN	Body	9287	644	1.29039e-48	1.49147e-27	6.30178e-24	0.00629009	0.99371	1	157.98
cg02288964	1	967561	AGRN	Body	cg13100600	1	958351	AGRN	Body	9210	644	9.6818e-52	1.11905e-30	1.64019e-23	0.0179758	0.982024	1	54.6303
cg02341264	1	967967	AGRN	Body	cg02288964	1	967561	AGRN	Body	406	644	1.37898e-41	9.09636e-23	1.59387e-20	0.104243	0.895757	1	8.59299
cg16502826	1	970237	AGRN	Body	cg25350899	1	941382			28855	641	1.00293e-18	6.21012e-10	5.49024e-11	0.0330285	0.966972	1	29.2769
cg16502826	1	970237	AGRN	Body	cg09363892	1	954619	AGRN	TSS1500	15618	644	5.00652e-38	3.10003e-29	3.49182e-11	0.0206419	0.979358	1	47.4451
cg16502826	1	970237	AGRN	Body	cg03185752	1	954631	AGRN	TSS1500	15606	644	1.9889e-61	1.23153e-52	1.41938e-11	0.00779656	0.992203	1	127.262
cg20594982	1	976707	AGRN	Body	cg25350899	1	941382			35325	641	7.77671e-29	7.20609e-10	4.25713e-21	0.0384861	0.961514	1	24.9834
cg20594982	1	976707	AGRN	Body	cg20062691	1	949392	ISG15	Body	27315	644	2.58905e-25	2.39907e-06	1.04478e-20	0.0959073	0.90409	0.999998	9.42671
cg20594982	1	976707	AGRN	Body	cg03811829	1	949449	ISG15	Body	27258	644	5.62347e-28	5.21084e-09	1.18535e-20	0.108946	0.891054	1	8.17883
cg20594982	1	976707	AGRN	Body	cg11211792	1	949634	ISG15	Body	27073	644	5.74799e-31	5.32622e-12	1.79747e-20	0.165723	0.834277	1	5.03415
cg20594982	1	976707	AGRN	Body	cg04788999	1	949850	ISG15	Body	26857	644	2.10712e-33	1.95251e-14	1.12145e-20	0.103019	0.896981	1	8.70692
cg20594982	1	976707	AGRN	Body	cg16526047	1	949893	ISG15	3'UTR	26814	644	1.55471e-30	1.44063e-11	1.59784e-20	0.147206	0.852794	1	5.79318
cg20594982	1	976707	AGRN	Body	cg09363892	1	954619	AGRN	TSS1500	22088	644	1.8651e-48	1.72824e-29	1.30082e-21	0.0110648	0.988935	1	89.3769
cg20594982	1	976707	AGRN	Body	cg03185752	1	954631	AGRN	TSS1500	22076	644	2.85166e-71	2.64241e-52	2.03508e-21	0.0178754	0.982125	1	54.9428
cg20594982	1	976707	AGRN	Body	cg16502826	1	970237	AGRN	Body	6470	644	3.09008e-30	2.86334e-11	1.91337e-21	0.0167465	0.983253	1	58.714
cg02138082	1	978573	AGRN	Body	cg16502826	1	970237	AGRN	Body	8336	644	8.05481e-123	2.7146e-10	4.98753e-114	0.167255	0.832745	1	4.9789
cg02494066	1	983386	AGRN	Body	cg25350899	1	941382			42004	641	2.10727e-29	1.07754e-09	1.15356e-21	0.0580445	0.941955	1	16.2282
cg02494066	1	983386	AGRN	Body	cg20062691	1	949392	ISG15	Body	33994	644	4.73467e-27	2.42103e-07	1.91062e-22	0.00877854	0.991221	1	112.914
cg02494066	1	983386	AGRN	Body	cg03811829	1	949449	ISG15	Body	33937	644	7.82503e-30	4.00126e-10	1.64941e-22	0.00744156	0.992558	1	133.381
cg02494066	1	983386	AGRN	Body	cg11211792	1	949634	ISG15	Body	33752	644	1.08369e-32	5.54136e-13	3.38884e-22	0.0163449	0.983655	1	60.1813
cg02494066	1	983386	AGRN	Body	cg04788999	1	949850	ISG15	Body	33536	644	3.61023e-35	1.84606e-15	1.92143e-22	0.0088339	0.991166	1	112.2
cg02494066	1	983386	AGRN	Body	cg16526047	1	949893	ISG15	3'UTR	33493	644	3.0126e-32	1.54047e-12	3.09616e-22	0.0148468	0.985153	1	66.3547
cg02494066	1	983386	AGRN	Body	cg09363892	1	954619	AGRN	TSS1500	28767	644	1.03055e-48	5.26963e-29	7.18762e-22	0.035789	0.964211	1	26.9415
cg02494066	1	983386	AGRN	Body	cg03185752	1	954631	AGRN	TSS1500	28755	644	9.5115e-71	4.86362e-51	6.78787e-21	0.346438	0.653562	1	1.88652
cg02494066	1	983386	AGRN	Body	cg20594982	1	976707	AGRN	Body	6679	649	2.07975e-40	1.06346e-20	1.92715e-21	0.0976405	0.90236	1	9.24166
cg08387293	1	984383	AGRN	Body	cg25350899	1	941382			43001	641	2.00761e-16	2.23314e-09	1.09901e-08	0.121368	0.878632	1	7.23941
cg08387293	1	984383	AGRN	Body	cg20062691	1	949392	ISG15	Body	34991	644	1.24626e-13	1.38626e-06	5.02912e-09	0.0549957	0.945003	0.999999	17.1832
cg08387293	1	984383	AGRN	Body	cg03811829	1	949449	ISG15	Body	34934	644	2.05649e-16	2.28751e-09	4.3348e-09	0.0472648	0.952735	1	20.1574
cg08387293	1	984383	AGRN	Body	cg11211792	1	949634	ISG15	Body	34749	644	2.28082e-19	2.53704e-12	7.1324e-09	0.0784148	0.921585	1	11.7527
cg08387293	1	984383	AGRN	Body	cg04788999	1	949850	ISG15	Body	34533	644	8.06402e-22	8.96991e-15	4.29183e-09	0.0467864	0.953214	1	20.3737
cg08387293	1	984383	AGRN	Body	cg16526047	1	949893	ISG15	3'UTR	34490	644	5.66048e-19	6.29636e-12	5.81748e-09	0.0637737	0.936226	1	14.6804
cg08387293	1	984383	AGRN	Body	cg09363892	1	954619	AGRN	TSS1500	29764	644	2.15973e-35	2.40235e-28	1.50631e-08	0.166719	0.833281	1	4.9981
cg08387293	1	984383	AGRN	Body	cg17801765	1	958274	AGRN	Body	26109	644	1.21968e-34	1.35669e-27	5.95647e-10	0.00563123	0.994369	1	176.581
cg08387293	1	984383	AGRN	Body	cg13100600	1	958351	AGRN	Body	26032	644	4.01105e-38	4.46164e-31	6.79511e-10	0.00656502	0.993435	1	151.322
cg08387293	1	984383	AGRN	Body	cg02288964	1	967561	AGRN	Body	16822	644	3.83041e-31	4.2607e-24	4.4273e-10	0.00392858	0.996071	1	253.545
cg08387293	1	984383	AGRN	Body	cg20594982	1	976707	AGRN	Body	7676	649	3.77727e-27	4.2016e-20	3.50011e-08	0.388719	0.611281	1	1.57256
cg08387293	1	984383	AGRN	Body	cg02494066	1	983386	AGRN	Body	997	657	5.31179e-29	5.9085e-22	2.71614e-09	0.0292418	0.970758	1	33.1976
cg12483930	1	990341	AGRN	Body	cg17801765	1	958274	AGRN	Body	32067	644	2.18915e-30	7.06439e-26	1.0691e-05	0.344344	0.655645	0.999989	1.90404
cg12483930	1	990341	AGRN	Body	cg13100600	1	958351	AGRN	Body	31990	644	6.2833e-34	2.02762e-29	1.06445e-05	0.342842	0.657147	0.999989	1.91676
cg12483930	1	990341	AGRN	Body	cg02288964	1	967561	AGRN	Body	22780	644	8.25106e-27	2.66263e-22	9.53684e-06	0.307062	0.692929	0.99999	2.25664
cg12483930	1	990341	AGRN	Body	cg02341264	1	967967	AGRN	Body	22374	644	1.01367e-24	3.27112e-20	6.6866e-06	0.214992	0.785001	0.999993	3.6513
cg12483930	1	990341	AGRN	Body	cg08387293	1	984383	AGRN	Body	5958	657	1.15265e-12	3.71961e-08	1.28214e-05	0.413159	0.586828	0.999987	1.42034
cg12483930	1	990341	AGRN	Body	cg16903000	1	990293	AGRN	Body	48	670	1.52572e-13	4.92352e-09	9.79865e-08	0.0021642	0.997836	1	461.065
cg21779088	1	1000856			cg24730157	1	984428	AGRN	Body	16428	657	2.63166e-41	7.87002e-15	2.00877e-29	0.00501229	0.994988	1	198.51
cg15500259	1	1002068			cg24730157	1	984428	AGRN	Body	17640	657	1.81466e-31	7.25966e-15	1.38515e-19	0.00454593	0.995454	1	218.977
cg15500259	1	1002068			cg21779088	1	1000856			1212	676	4.01088e-46	1.60458e-29	1.19946e-19	0.00380234	0.996198	1	261.996
cg10955566	1	1003126			cg24730157	1	984428	AGRN	Body	18698	657	1.04609e-29	8.25622e-15	7.98492e-18	0.00530738	0.994693	1	187.417
cg10955566	1	1003126			cg21779088	1	1000856			2270	676	2.42349e-44	1.91273e-29	7.24749e-18	0.00472479	0.995275	1	210.65
cg10955566	1	1003126			cg15500259	1	1002068			1058	676	1.76642e-34	1.39415e-19	7.06671e-18	0.00458196	0.995418	1	217.247
cg08709360	1	1003376			cg24730157	1	984428	AGRN	Body	18948	657	1.0051e-28	7.82891e-15	7.67208e-17	0.00498088	0.995019	1	199.768
cg08709360	1	1003376			cg21779088	1	1000856			2520	676	2.26785e-43	1.76646e-29	6.78205e-17	0.00428693	0.995713	1	232.267
cg08709360	1	1003376			cg15500259	1	1002068			1308	676	1.6484e-33	1.28396e-19	6.59454e-17	0.00414073	0.995859	1	240.503
cg08709360	1	1003376			cg10955566	1	1003126			250	676	9.62809e-32	7.49947e-18	7.59895e-17	0.00492386	0.995076	1	202.093
cg01244934	1	1003417			cg02138082	1	978573	AGRN	Body	24844	653	3.96437e-119	8.41891e-114	1.33605e-06	0.283014	0.716985	0.999999	2.5334
cg01244934	1	1003417			cg24730157	1	984428	AGRN	Body	18989	657	8.13481e-20	1.72755e-14	6.2094e-08	0.0121988	0.987801	1	80.9756
cg01244934	1	1003417			cg09123721	1	998638			4779	676	1.37558e-32	2.92125e-27	4.83294e-08	0.00927273	0.990727	1	106.843
cg01244934	1	1003417			cg21779088	1	1000856			2561	676	1.77846e-34	3.77683e-29	5.31853e-08	0.010305	0.989695	1	96.0404
cg01244934	1	1003417			cg15500259	1	1002068			1349	676	1.28411e-24	2.72699e-19	5.13716e-08	0.00991943	0.990081	1	99.8123
cg01244934	1	1003417			cg10955566	1	1003126			291	676	7.72567e-23	1.64066e-17	6.09747e-08	0.0119608	0.988039	1	82.6063
cg01244934	1	1003417			cg08709360	1	1003376			41	676	7.28809e-22	1.54773e-16	5.6768e-08	0.0110666	0.988933	1	89.3621
cg15899727	1	1003529			cg24730157	1	984428	AGRN	Body	19101	657	8.26086e-46	6.94211e-15	6.30561e-34	0.0043033	0.995697	1	231.38
cg15899727	1	1003529			cg21779088	1	1000856			2673	676	1.85573e-60	1.55949e-29	5.54961e-34	0.00366735	0.996333	1	271.676
cg15899727	1	1003529			cg15500259	1	1002068			1461	676	1.30126e-50	1.09353e-19	5.20578e-34	0.00337812	0.996622	1	295.023
cg15899727	1	1003529			cg10955566	1	1003126			403	676	8.19751e-49	6.88888e-18	6.46987e-34	0.00444147	0.995559	1	224.151
cg15899727	1	1003529			cg08709360	1	1003376			153	676	7.62715e-48	6.40957e-17	5.94091e-34	0.00399651	0.996003	1	249.218
cg15899727	1	1003529			cg01244934	1	1003417			112	676	5.91622e-39	4.97176e-08	1.25639e-33	0.00956783	0.990432	1	103.517
cg18432292	1	1003755			cg24730157	1	984428	AGRN	Body	19327	657	3.42551e-287	2.62196e-14	2.61473e-275	0.0190328	0.980967	1	51.5409
cg18432292	1	1003755			cg21779088	1	1000856			2899	676	2.01411e-302	1.54165e-29	6.02324e-276	0.00361394	0.996386	1	275.707
cg18432292	1	1003755			cg15500259	1	1002068			1687	676	2.23328e-292	1.70941e-19	8.93441e-276	0.00584444	0.994156	1	170.103
cg18432292	1	1003755			cg10955566	1	1003126			629	676	1.09476e-290	8.37954e-18	8.64037e-276	0.00561915	0.994381	1	176.963
cg18432292	1	1003755			cg08709360	1	1003376			379	676	9.96828e-290	7.62994e-17	7.76444e-276	0.00494803	0.995052	1	201.101
cg18432292	1	1003755			cg01244934	1	1003417			338	676	8.16411e-281	6.24899e-08	1.73377e-275	0.0122829	0.987717	1	80.4138
cg18432292	1	1003755			cg15899727	1	1003529			226	676	1.18708e-306	9.08619e-34	9.97578e-276	0.00664233	0.993358	1	149.55
cg08750554	1	1005100			cg09123721	1	998638			6462	676	2.00127e-61	4.64431e-27	7.03121e-37	0.0153326	0.984667	1	64.2206
cg08750554	1	1005100			cg01244934	1	1003417			1683	676	7.92367e-42	1.83884e-07	1.68271e-36	0.0380884	0.961911	1	25.2547
cg26702212	1	1005170			cg02138082	1	978573	AGRN	Body	26597	653	1.52608e-119	3.52671e-114	5.14314e-07	0.117974	0.882026	0.999999	7.47647
cg26702212	1	1005170			cg24730157	1	984428	AGRN	Body	20742	657	6.13037e-20	1.4167e-14	4.67939e-08	0.00982367	0.990176	1	100.795
cg26702212	1	1005170			cg09123721	1	998638			6532	676	4.67066e-32	1.07937e-26	1.64098e-07	0.0369592	0.963041	1	26.0568
cg26702212	1	1005170			cg21779088	1	1000856			4314	676	1.63536e-34	3.77924e-29	4.89058e-08	0.0103122	0.989688	1	95.9725
cg26702212	1	1005170			cg15500259	1	1002068			3102	676	1.20864e-24	2.79311e-19	4.83525e-08	0.0101842	0.989816	1	97.1913
cg26702212	1	1005170			cg10955566	1	1003126			2044	676	6.1148e-23	1.4131e-17	4.82609e-08	0.010163	0.989837	1	97.3958
cg26702212	1	1005170			cg08709360	1	1003376			1794	676	6.04914e-22	1.39793e-16	4.71177e-08	0.00989857	0.990101	1	100.025
cg26702212	1	1005170			cg01244934	1	1003417			1753	676	3.94639e-13	9.11992e-08	8.38074e-08	0.0183859	0.981614	1	53.3896
cg26702212	1	1005170			cg15899727	1	1003529			1641	676	5.68805e-39	1.31448e-33	4.78002e-08	0.0100565	0.989943	1	98.4385
cg26702212	1	1005170			cg18432292	1	1003755			1415	676	7.51978e-281	1.73778e-275	5.75581e-08	0.0123137	0.987686	1	80.2103
cg26702212	1	1005170			cg08750554	1	1005100			70	676	2.7973e-41	6.46442e-36	6.49165e-07	0.149168	0.850831	0.999999	5.70384
cg24517686	1	1005398			cg24730157	1	984428	AGRN	Body	20970	657	2.10697e-32	7.96516e-15	1.60828e-20	0.00508499	0.994915	1	195.657
cg24517686	1	1005398			cg21779088	1	1000856			4542	676	4.7153e-47	1.78256e-29	1.41012e-20	0.00433512	0.995665	1	229.674
cg24517686	1	1005398			cg15500259	1	1002068			3330	676	3.33344e-37	1.26017e-19	1.33357e-20	0.00404543	0.995955	1	246.193
cg24517686	1	1005398			cg10955566	1	1003126			2272	676	2.07457e-35	7.84268e-18	1.63735e-20	0.00519501	0.994805	1	191.493
cg24517686	1	1005398			cg08709360	1	1003376			2022	676	1.93691e-34	7.32225e-17	1.50869e-20	0.00470812	0.995292	1	211.399
cg24517686	1	1005398			cg01244934	1	1003417			1981	676	1.50562e-25	5.69181e-08	3.1974e-20	0.0110985	0.988901	1	89.1025
cg24517686	1	1005398			cg15899727	1	1003529			1869	676	1.52612e-51	5.7693e-34	1.28249e-20	0.00385216	0.996148	1	258.595
cg24517686	1	1005398			cg18432292	1	1003755			1643	676	2.6428e-293	9.99078e-276	2.02286e-20	0.00665382	0.993346	1	149.29
cg24517686	1	1005398			cg26702212	1	1005170			228	676	1.39225e-25	5.26322e-08	3.21741e-20	0.0111742	0.988826	1	88.4918
cg26111997	1	1009281	RNF223	5'UTR	cg24730157	1	984428	AGRN	Body	24853	657	1.27069e-16	1.904e-13	9.69933e-05	0.144479	0.855424	0.999903	5.92073
cg26111997	1	1009281	RNF223	5'UTR	cg21779088	1	1000856			8425	676	1.01534e-30	1.52138e-27	0.000303639	0.454427	0.545269	0.999696	1.1999
cg26111997	1	1009281	RNF223	5'UTR	cg15500259	1	1002068			7213	676	7.72316e-21	1.15724e-17	0.000308971	0.462425	0.537266	0.999691	1.16185
cg26111997	1	1009281	RNF223	5'UTR	cg10955566	1	1003126			6155	676	3.40596e-19	5.1035e-16	0.000268815	0.402195	0.597537	0.999731	1.48569
cg26111997	1	1009281	RNF223	5'UTR	cg08709360	1	1003376			5905	676	4.07211e-18	6.10166e-15	0.000317183	0.474742	0.524941	0.999683	1.10574
cg26111997	1	1009281	RNF223	5'UTR	cg15899727	1	1003529			5752	676	3.9698e-35	5.94835e-32	0.000333607	0.499376	0.50029	0.999666	1.00183
cg26111997	1	1009281	RNF223	5'UTR	cg18432292	1	1003755			5526	676	3.80459e-277	5.7008e-274	0.000291212	0.435788	0.56392	0.999709	1.29402
cg26111997	1	1009281	RNF223	5'UTR	cg26702212	1	1005170			4111	676	1.34808e-10	2.01997e-07	3.11535e-05	0.0457263	0.954242	0.999969	20.8686
cg26111997	1	1009281	RNF223	5'UTR	cg24517686	1	1005398			3883	676	1.32356e-22	1.98322e-19	5.00355e-05	0.0740473	0.925903	0.99995	12.5042
cg00478379	1	1009781	RNF223	TSS200	cg16903000	1	990293	AGRN	Body	19488	670	2.41774e-21	2.28423e-08	1.55274e-15	0.0136837	0.986316	1	72.0798
cg00478379	1	1009781	RNF223	TSS200	cg12483930	1	990341	AGRN	Body	19440	670	5.46792e-20	5.16597e-07	1.7645e-15	0.0156863	0.984313	0.999999	62.7498
cg00478379	1	1009781	RNF223	TSS200	cg11405655	1	999599			10182	676	2.16957e-19	2.04977e-06	5.47728e-15	0.050799	0.949199	0.999998	18.6854
cg22044028	1	1015392			cg11405655	1	999599			15793	676	4.4758e-60	1.33827e-05	1.12996e-55	0.337194	0.662792	0.999987	1.96561
cg22044028	1	1015392			cg00478379	1	1009781	RNF223	TSS200	5611	676	2.51244e-70	7.51221e-16	2.3737e-57	0.00610348	0.993897	1	162.841
cg15576492	1	1015447			cg11405655	1	999599			15848	676	2.21632e-111	1.72302e-05	5.5953e-107	0.434425	0.565557	0.999983	1.30185
cg15576492	1	1015447			cg00478379	1	1009781	RNF223	TSS200	5666	676	7.38877e-122	5.74419e-16	6.98076e-109	0.00443142	0.995569	1	224.661
cg15576492	1	1015447			cg22044028	1	1015392			55	676	1.69785e-163	1.31995e-57	5.07658e-109	0.00294959	0.99705	1	338.03
cg11200797	1	1016470			cg09123721	1	998638			17832	676	1.99529e-90	3.58263e-26	7.0102e-66	0.124996	0.875004	1	7.00023
cg11200797	1	1016470			cg01244934	1	1003417			13053	676	1.80074e-71	3.23331e-07	3.82413e-66	0.0677318	0.932268	1	13.7641
cg11200797	1	1016470			cg08750554	1	1005100			11370	676	3.33997e-100	5.99708e-36	7.75103e-66	0.138312	0.861688	1	6.23004
cg11200797	1	1016470			cg26702212	1	1005170			11300	676	4.334e-71	7.7819e-07	1.00157e-65	0.179015	0.820984	0.999999	4.58612
cg00918900	1	1057335			cg16679343	1	1052949	C1orf159	TSS1500	4386	691	2.60407e-19	5.84793e-07	2.08912e-14	0.0459611	0.954038	0.999999	20.7575
cg10113217	1	1058077			cg16679343	1	1052949	C1orf159	TSS1500	5128	691	1.26893e-86	6.41589e-07	1.018e-81	0.0505221	0.949477	0.999999	18.7933
cg10113217	1	1058077			cg00918900	1	1057335			742	695	3.49541e-94	1.76733e-14	7.84961e-82	0.0387276	0.961272	1	24.8214
cg18329352	1	1061585			cg16679343	1	1052949	C1orf159	TSS1500	8636	691	2.90647e-13	5.81503e-07	2.33172e-08	0.0456968	0.954303	0.999999	20.8833
cg18329352	1	1061585			cg00918900	1	1057335			4250	695	9.68055e-21	1.93681e-14	2.17396e-08	0.0425373	0.957463	1	22.5088
cg18329352	1	1061585			cg10113217	1	1058077			3508	695	4.3748e-88	8.75275e-82	2.21197e-08	0.0432986	0.956701	1	22.0954
cg21775619	1	1066087			cg09146328	1	1065894			193	696	7.77179e-44	6.93437e-08	1.32311e-38	0.0108162	0.989184	1	91.4537
cg11750929	1	1067099			cg09146328	1	1065894			1205	696	1.17047e-23	6.82424e-08	1.99267e-18	0.0106285	0.989371	1	93.0862
cg11750929	1	1067099			cg21775619	1	1066087			1012	696	2.26019e-54	1.31776e-38	2.01665e-18	0.0107685	0.989232	1	91.8636
cg01776299	1	1067163			cg09146328	1	1065894			1269	696	2.8216e-21	6.9078e-08	4.80363e-16	0.010771	0.989229	1	91.8423
cg01776299	1	1067163			cg21775619	1	1066087			1076	696	5.3794e-52	1.31698e-38	4.79975e-16	0.0107615	0.989239	1	91.9243
cg01776299	1	1067163			cg11750929	1	1067099			64	696	8.0558e-32	1.97221e-18	4.6968e-16	0.0105091	0.989491	1	94.1552
cg00300303	1	1067223			cg09146328	1	1065894			1329	696	1.25833e-46	6.918e-08	2.14224e-41	0.0107883	0.989212	1	91.6927
cg00300303	1	1067223			cg21775619	1	1066087			1136	696	2.34741e-77	1.29055e-38	2.09447e-41	0.0105255	0.989475	1	94.0076
cg00300303	1	1067223			cg11750929	1	1067099			124	696	3.63754e-57	1.99984e-18	2.1208e-41	0.0106704	0.98933	1	92.7175
cg00300303	1	1067223			cg01776299	1	1067163			60	696	8.72787e-55	4.79838e-16	2.13675e-41	0.0107581	0.989242	1	91.9533
cg09032281	1	1067397			cg09146328	1	1065894			1503	696	4.32273e-31	6.89329e-08	7.35922e-26	0.0107462	0.989254	1	92.056
cg09032281	1	1067397			cg21775619	1	1066087			1310	696	8.5783e-62	1.36795e-38	7.65397e-26	0.0112167	0.988783	1	88.1527
cg09032281	1	1067397			cg11750929	1	1067099			298	696	1.23672e-41	1.97215e-18	7.21046e-26	0.0105088	0.989491	1	94.1586
cg09032281	1	1067397			cg01776299	1	1067163			234	696	3.00964e-39	4.79936e-16	7.36815e-26	0.0107605	0.98924	1	91.9327
cg09032281	1	1067397			cg00300303	1	1067223			174	696	1.36005e-64	2.16882e-41	7.47725e-26	0.0109346	0.989065	1	90.4526
cg05528516	1	1070040			cg09146328	1	1065894			4146	696	6.6301e-112	6.79081e-08	1.12874e-106	0.0105716	0.989428	1	93.5933
cg05528516	1	1070040			cg21775619	1	1066087			3953	696	1.25528e-142	1.28571e-38	1.12002e-106	0.0104822	0.989518	1	94.3997
cg05528516	1	1070040			cg11750929	1	1067099			2941	696	1.83271e-122	1.87713e-18	1.06853e-106	0.00995425	0.990046	1	99.4596
cg05528516	1	1070040			cg01776299	1	1067163			2877	696	4.55925e-120	4.66977e-16	1.11619e-106	0.0104429	0.989557	1	94.7589
cg05528516	1	1070040			cg00300303	1	1067223			2817	696	2.04135e-145	2.09083e-41	1.12229e-106	0.0105054	0.989495	1	94.1891
cg05528516	1	1070040			cg09032281	1	1067397			2643	696	7.08128e-130	7.25293e-26	1.12923e-106	0.0105765	0.989423	1	93.5488
cg22433276	1	1072642			cg09146328	1	1065894			6748	696	5.46331e-50	7.00818e-08	9.301e-45	0.010942	0.989058	1	90.3908
cg22433276	1	1072642			cg21775619	1	1066087			6555	696	1.12714e-80	1.44586e-38	1.00569e-44	0.0119126	0.988087	1	82.9449
cg22433276	1	1072642			cg11750929	1	1067099			5543	696	1.71466e-60	2.19952e-18	9.99703e-45	0.0118358	0.988164	1	83.4897
cg22433276	1	1072642			cg01776299	1	1067163			5479	696	3.93943e-58	5.0534e-16	9.64446e-45	0.011383	0.988617	1	86.85
cg22433276	1	1072642			cg00300303	1	1067223			5419	696	1.74669e-83	2.2406e-41	9.60288e-45	0.0113297	0.98867	1	87.2639
cg22433276	1	1072642			cg09032281	1	1067397			5245	696	5.55736e-68	7.12883e-26	8.86211e-45	0.0103785	0.989622	1	95.3534
cg22433276	1	1072642			cg05528516	1	1070040			2602	696	9.99089e-149	1.28161e-106	1.02331e-44	0.0121388	0.987861	1	81.3802
cg27631599	1	1108820	TTLL10	TSS1500	cg23857983	1	1108690	TTLL10	TSS1500	130	696	1.61345e-25	1.32941e-14	4.2942e-13	0.0344167	0.965583	1	28.0557
cg14709479	1	1108924	TTLL10	TSS1500	cg23857983	1	1108690	TTLL10	TSS1500	234	696	1.11896e-73	7.09563e-14	2.9781e-61	0.188038	0.811962	1	4.31807
cg14709479	1	1108924	TTLL10	TSS1500	cg27631599	1	1108820	TTLL10	TSS1500	104	696	5.17328e-73	3.28053e-13	4.26255e-62	0.0260561	0.973944	1	37.3787
cg01511231	1	1109676	TTLL10	5'UTR	cg27631599	1	1108820	TTLL10	TSS1500	856	696	1.24557e-186	6.6378e-13	1.02629e-175	0.0537463	0.946254	1	17.6059
cg01511231	1	1109676	TTLL10	5'UTR	cg14709479	1	1108924	TTLL10	TSS1500	752	696	2.71556e-236	1.44716e-62	1.72202e-176	0.00818503	0.991815	1	121.174
cg03278726	1	1109832	TTLL10	5'UTR	cg23857983	1	1108690	TTLL10	TSS1500	1142	696	4.54807e-25	3.99442e-14	1.21047e-12	0.105417	0.894583	1	8.48616
cg03278726	1	1109832	TTLL10	5'UTR	cg27631599	1	1108820	TTLL10	TSS1500	1012	696	3.70804e-24	3.25665e-13	3.05526e-13	0.0258592	0.974141	1	37.671
cg03278726	1	1109832	TTLL10	5'UTR	cg14709479	1	1108924	TTLL10	TSS1500	908	696	2.03546e-73	1.78768e-62	1.29075e-13	0.0103465	0.989653	1	95.6506
cg03278726	1	1109832	TTLL10	5'UTR	cg01511231	1	1109676	TTLL10	5'UTR	156	696	1.82951e-187	1.6068e-176	9.7497e-14	0.0075704	0.99243	1	131.093
cg15417666	1	1109840	TTLL10	5'UTR	cg23857983	1	1108690	TTLL10	TSS1500	1150	696	3.52644e-27	8.06598e-15	9.3856e-15	0.0204881	0.979512	1	47.8089
cg15417666	1	1109840	TTLL10	5'UTR	cg27631599	1	1108820	TTLL10	TSS1500	1020	696	6.53518e-26	1.49478e-13	5.3847e-15	0.0113277	0.988672	1	87.2793
cg15417666	1	1109840	TTLL10	5'UTR	cg14709479	1	1108924	TTLL10	TSS1500	916	696	4.71924e-74	1.07943e-61	2.99261e-14	0.0675172	0.932483	1	13.811
cg15417666	1	1109840	TTLL10	5'UTR	cg01511231	1	1109676	TTLL10	5'UTR	164	696	1.90156e-187	4.34942e-175	1.01337e-13	0.231017	0.768983	1	3.32868
cg15417666	1	1109840	TTLL10	5'UTR	cg03278726	1	1109832	TTLL10	5'UTR	8	696	1.79105e-25	4.09664e-13	1.57302e-14	0.0350144	0.964986	1	27.5597
cg14008593	1	1117473	TTLL10;TTLL10	Body;Body	cg23857983	1	1108690	TTLL10	TSS1500	8783	696	5.52974e-26	7.67126e-15	1.47174e-13	0.0194365	0.980564	1	50.4497
cg14008593	1	1117473	TTLL10;TTLL10	Body;Body	cg27631599	1	1108820	TTLL10	TSS1500	8653	696	1.20663e-24	1.67393e-13	9.94213e-14	0.0128052	0.987195	1	77.093
cg14008593	1	1117473	TTLL10;TTLL10	Body;Body	cg14709479	1	1108924	TTLL10	TSS1500	8549	696	8.67865e-73	1.20396e-61	5.50338e-13	0.0754224	0.924578	1	12.2587
cg14008593	1	1117473	TTLL10;TTLL10	Body;Body	cg03278726	1	1109832	TTLL10	5'UTR	7641	696	3.02589e-24	4.19773e-13	2.65754e-13	0.0359032	0.964097	1	26.8527
cg14008593	1	1117473	TTLL10;TTLL10	Body;Body	cg15417666	1	1109840	TTLL10	5'UTR	7633	696	2.04211e-26	2.83296e-15	4.67089e-14	0.00548528	0.994515	1	181.306
cg16366262	1	1118157	TTLL10;TTLL10	Body;Body	cg23857983	1	1108690	TTLL10	TSS1500	9467	696	7.06131e-32	7.86961e-15	1.87936e-19	0.0199649	0.980035	1	49.0879
cg16366262	1	1118157	TTLL10;TTLL10	Body;Body	cg27631599	1	1108820	TTLL10	TSS1500	9337	696	1.30404e-30	1.45331e-13	1.07447e-19	0.0109856	0.989014	1	90.0279
cg16366262	1	1118157	TTLL10;TTLL10	Body;Body	cg14709479	1	1108924	TTLL10	TSS1500	9233	696	1.13708e-78	1.26724e-61	7.21053e-19	0.0794386	0.920561	1	11.5883
cg16366262	1	1118157	TTLL10;TTLL10	Body;Body	cg03278726	1	1109832	TTLL10	5'UTR	8325	696	3.85075e-30	4.29154e-13	3.38198e-19	0.0367279	0.963272	1	26.2273
cg16366262	1	1118157	TTLL10;TTLL10	Body;Body	cg15417666	1	1109840	TTLL10	5'UTR	8317	696	2.61633e-32	2.91582e-15	5.98431e-20	0.005675	0.994325	1	175.212
cg16366262	1	1118157	TTLL10;TTLL10	Body;Body	cg14008593	1	1117473	TTLL10;TTLL10	Body;Body	684	705	3.91083e-31	4.35849e-14	5.42538e-20	0.00505147	0.994949	1	196.962
cg04808954	1	1124420	TTLL10	Body	cg06910084	1	1121086	TTLL10;TTLL10	3'UTR;Body	3334	708	3.60688e-43	1.43878e-18	3.44173e-27	0.0127418	0.987258	1	77.4819
cg14000174	1	1133255	TTLL10	3'UTR	cg06910084	1	1121086	TTLL10;TTLL10	3'UTR;Body	12169	708	1.07065e-21	3.91703e-18	1.02163e-05	0.0364133	0.963576	0.99999	26.4622
cg14000174	1	1133255	TTLL10	3'UTR	cg04808954	1	1124420	TTLL10	Body	8835	708	4.56669e-31	1.67075e-27	1.82165e-06	0.0056703	0.994328	0.999998	175.357
cg18319381	1	1138931	TNFRSF18;TNFRSF18;TNFRSF18	3'UTR;3'UTR;3'UTR	cg06910084	1	1121086	TTLL10;TTLL10	3'UTR;Body	17845	708	3.5081e-21	3.61633e-17	3.34748e-05	0.34442	0.655546	0.999967	1.90333
cg18319381	1	1138931	TNFRSF18;TNFRSF18;TNFRSF18	3'UTR;3'UTR;3'UTR	cg04808954	1	1124420	TTLL10	Body	14511	708	1.87984e-30	1.93784e-26	7.49869e-06	0.0763768	0.923616	0.999993	12.0929
cg18319381	1	1138931	TNFRSF18;TNFRSF18;TNFRSF18	3'UTR;3'UTR;3'UTR	cg14000174	1	1133255	TTLL10	3'UTR	5676	708	5.20782e-09	5.36849e-05	1.90532e-05	0.195606	0.804322	0.999927	4.11195
cg21038584	1	1141226	TNFRSF18;TNFRSF18;TNFRSF18	Body;Body;Body	cg18319381	1	1138931	TNFRSF18;TNFRSF18;TNFRSF18	3'UTR;3'UTR;3'UTR	2295	708	4.12067e-39	5.96309e-07	4.2478e-35	0.00515222	0.994847	0.999999	193.091
cg19237691	1	1141617	TNFRSF18;TNFRSF18;TNFRSF18	Body;Body;Body	cg27631599	1	1108820	TTLL10	TSS1500	32797	696	7.66323e-15	2.73847e-12	0.000631417	0.224864	0.774505	0.999369	3.44433
cg19237691	1	1141617	TNFRSF18;TNFRSF18;TNFRSF18	Body;Body;Body	cg14709479	1	1108924	TTLL10	TSS1500	32693	696	3.5654e-64	1.2741e-61	0.000226093	0.0798748	0.919899	0.999774	11.5168
cg19237691	1	1141617	TNFRSF18;TNFRSF18;TNFRSF18	Body;Body;Body	cg01511231	1	1109676	TTLL10	5'UTR	31941	696	3.70431e-178	1.32374e-175	0.000197408	0.0696138	0.930189	0.999803	13.3621
cg19237691	1	1141617	TNFRSF18;TNFRSF18;TNFRSF18	Body;Body;Body	cg03278726	1	1109832	TTLL10	5'UTR	31785	696	2.77674e-15	9.92274e-13	0.000243872	0.0862345	0.913522	0.999756	10.5935
cg19237691	1	1141617	TNFRSF18;TNFRSF18;TNFRSF18	Body;Body;Body	cg06910084	1	1121086	TTLL10;TTLL10	3'UTR;Body	20531	708	1.0152e-19	3.62787e-17	0.000968722	0.345523	0.653508	0.999031	1.89136
cg19237691	1	1141617	TNFRSF18;TNFRSF18;TNFRSF18	Body;Body;Body	cg04808954	1	1124420	TTLL10	Body	17197	708	5.04711e-29	1.8036e-26	0.000201329	0.0710169	0.928782	0.999799	13.0783
cg19237691	1	1141617	TNFRSF18;TNFRSF18;TNFRSF18	Body;Body;Body	cg14000174	1	1133255	TTLL10	3'UTR	8362	708	1.53122e-07	5.47188e-05	0.000560208	0.199392	0.799992	0.999385	4.01215
cg19237691	1	1141617	TNFRSF18;TNFRSF18;TNFRSF18	Body;Body;Body	cg18319381	1	1138931	TNFRSF18;TNFRSF18;TNFRSF18	3'UTR;3'UTR;3'UTR	2686	708	1.96418e-09	7.01906e-07	2.02478e-05	0.00624188	0.993737	0.999979	159.205
cg19237691	1	1141617	TNFRSF18;TNFRSF18;TNFRSF18	Body;Body;Body	cg21038584	1	1141226	TNFRSF18;TNFRSF18;TNFRSF18	Body;Body;Body	391	708	1.36229e-37	4.86818e-35	1.97139e-05	0.0060509	0.993929	0.99998	164.261
cg10583942	1	1142892	TNFRSF18;TNFRSF18;TNFRSF18	TSS1500;TSS1500;TSS1500	cg18319381	1	1138931	TNFRSF18;TNFRSF18;TNFRSF18	3'UTR;3'UTR;3'UTR	3961	708	1.80301e-21	5.96912e-07	1.85864e-17	0.00515844	0.994841	0.999999	192.857
cg10583942	1	1142892	TNFRSF18;TNFRSF18;TNFRSF18	TSS1500;TSS1500;TSS1500	cg21038584	1	1141226	TNFRSF18;TNFRSF18;TNFRSF18	Body;Body;Body	1666	708	1.24741e-49	4.12973e-35	1.80516e-17	0.00498119	0.995019	1	199.755
cg10583942	1	1142892	TNFRSF18;TNFRSF18;TNFRSF18	TSS1500;TSS1500;TSS1500	cg19237691	1	1141617	TNFRSF18;TNFRSF18;TNFRSF18	Body;Body;Body	1275	708	5.96052e-20	1.97331e-05	2.13001e-17	0.00605777	0.993922	0.99998	164.074
cg07119157	1	1142932	TNFRSF18;TNFRSF18;TNFRSF18	TSS1500;TSS1500;TSS1500	cg27631599	1	1108820	TTLL10	TSS1500	34112	696	8.96665e-22	4.08033e-12	7.38812e-11	0.335537	0.664463	1	1.9803
cg07119157	1	1142932	TNFRSF18;TNFRSF18;TNFRSF18	TSS1500;TSS1500;TSS1500	cg14709479	1	1108924	TTLL10	TSS1500	34008	696	4.55328e-71	2.072e-61	2.88737e-11	0.130522	0.869478	1	6.66154
cg07119157	1	1142932	TNFRSF18;TNFRSF18;TNFRSF18	TSS1500;TSS1500;TSS1500	cg01511231	1	1109676	TTLL10	5'UTR	33256	696	4.15147e-185	1.88915e-175	2.21237e-11	0.0997752	0.900225	1	9.02253
cg07119157	1	1142932	TNFRSF18;TNFRSF18;TNFRSF18	TSS1500;TSS1500;TSS1500	cg03278726	1	1109832	TTLL10	5'UTR	33100	696	3.21319e-22	1.46219e-12	2.82204e-11	0.127546	0.872454	1	6.84028
cg07119157	1	1142932	TNFRSF18;TNFRSF18;TNFRSF18	TSS1500;TSS1500;TSS1500	cg14000174	1	1133255	TTLL10	3'UTR	9677	708	1.30368e-14	5.9325e-05	4.76962e-11	0.216261	0.78368	0.999941	3.62377
cg07119157	1	1142932	TNFRSF18;TNFRSF18;TNFRSF18	TSS1500;TSS1500;TSS1500	cg18319381	1	1138931	TNFRSF18;TNFRSF18;TNFRSF18	3'UTR;3'UTR;3'UTR	4001	708	9.79871e-15	4.45897e-05	1.0101e-10	0.459113	0.540842	0.999955	1.17801
cg07119157	1	1142932	TNFRSF18;TNFRSF18;TNFRSF18	TSS1500;TSS1500;TSS1500	cg21038584	1	1141226	TNFRSF18;TNFRSF18;TNFRSF18	Body;Body;Body	1706	708	6.9177e-43	3.14795e-33	1.00107e-10	0.455	0.545	1	1.1978
cg07119157	1	1142932	TNFRSF18;TNFRSF18;TNFRSF18	TSS1500;TSS1500;TSS1500	cg19237691	1	1141617	TNFRSF18;TNFRSF18;TNFRSF18	Body;Body;Body	1315	708	8.30731e-14	0.00037803	2.96865e-11	0.134225	0.865397	0.999622	6.44736
cg07119157	1	1142932	TNFRSF18;TNFRSF18;TNFRSF18	TSS1500;TSS1500;TSS1500	cg10583942	1	1142892	TNFRSF18;TNFRSF18;TNFRSF18	TSS1500;TSS1500;TSS1500	40	708	2.12386e-25	9.66479e-16	7.03134e-11	0.319285	0.680715	1	2.132
cg02296931	1	1144658			cg25144135	1	1144012			646	708	6.31239e-32	2.14713e-16	2.22434e-17	0.0747345	0.925266	1	12.3807
cg05638471	1	1161382	SDF4;SDF4	Body;Body	cg14000174	1	1133255	TTLL10	3'UTR	28127	708	1.41751e-14	5.99243e-05	5.18604e-11	0.218456	0.781484	0.99994	3.57731
cg05638471	1	1161382	SDF4;SDF4	Body;Body	cg25144135	1	1144012			17370	708	5.57433e-26	2.35652e-16	1.96426e-11	0.0821204	0.91788	1	11.1772
cg05638471	1	1161382	SDF4;SDF4	Body;Body	cg02296931	1	1144658			16724	708	6.15663e-27	2.60268e-17	2.09415e-11	0.0876166	0.912383	1	10.4134
cg25731959	1	1171952			cg25144135	1	1144012			27940	708	8.60677e-21	2.74011e-16	3.03283e-06	0.0956509	0.904346	0.999997	9.45465
cg25731959	1	1171952			cg02296931	1	1144658			27294	708	8.29559e-22	2.64105e-17	2.8217e-06	0.0889227	0.911074	0.999997	10.2457
cg25731959	1	1171952			cg05638471	1	1161382	SDF4;SDF4	Body;Body	10570	708	5.96326e-16	1.89851e-11	2.52094e-06	0.0793378	0.92066	0.999997	11.6043
cg14830045	1	1173264			cg14000174	1	1133255	TTLL10	3'UTR	40009	708	1.95494e-14	5.35435e-05	7.15228e-11	0.195088	0.804859	0.999946	4.12562
cg14830045	1	1173264			cg07119157	1	1142932	TNFRSF18;TNFRSF18;TNFRSF18	TSS1500;TSS1500;TSS1500	30332	708	3.15846e-21	8.65064e-12	1.43728e-11	0.0384037	0.961596	1	25.0391
cg14830045	1	1173264			cg05638471	1	1161382	SDF4;SDF4	Body;Body	11882	708	3.30544e-20	9.05323e-11	1.39736e-10	0.382103	0.617897	1	1.6171
cg14830045	1	1173264			cg25731959	1	1171952			1312	708	1.32199e-15	3.62077e-06	4.20878e-11	0.114388	0.885608	0.999996	7.74215
cg10784110	1	1173356			cg07119157	1	1142932	TNFRSF18;TNFRSF18;TNFRSF18	TSS1500;TSS1500;TSS1500	30424	708	3.57593e-22	3.18268e-11	1.62725e-12	0.143974	0.856026	1	5.9457
cg10784110	1	1173356			cg05638471	1	1161382	SDF4;SDF4	Body;Body	11974	708	9.8162e-22	8.7367e-11	4.14975e-12	0.368708	0.631292	1	1.71217
cg10784110	1	1173356			cg25731959	1	1171952			1404	708	3.64282e-17	3.24221e-06	1.15975e-12	0.102324	0.897673	0.999997	8.77288
cg10784110	1	1173356			cg14830045	1	1173264			92	708	6.11691e-24	5.44422e-13	1.67535e-14	0.000491601	0.999508	1	2033.17
cg06964912	1	1173622			cg14000174	1	1133255	TTLL10	3'UTR	40367	708	9.05061e-101	5.31344e-06	3.31123e-97	0.0184581	0.981537	0.999995	53.1766
cg06964912	1	1173622			cg07119157	1	1142932	TNFRSF18;TNFRSF18;TNFRSF18	TSS1500;TSS1500;TSS1500	30690	708	9.06728e-106	5.32323e-11	4.12613e-96	0.241479	0.758521	1	3.14115
cg06964912	1	1173622			cg14830045	1	1173264			358	708	8.43744e-107	4.95346e-12	2.31092e-97	0.0125795	0.98742	1	78.4942
cg06964912	1	1173622			cg10784110	1	1173356			266	708	2.02064e-107	1.18628e-12	1.79843e-96	0.104687	0.895313	1	8.55228
cg12108798	1	1173916			cg05638471	1	1161382	SDF4;SDF4	Body;Body	12534	708	7.55747e-39	8.17789e-11	3.19488e-29	0.345061	0.654939	1	1.89804
cg12108798	1	1173916			cg25731959	1	1171952			1964	708	3.03575e-34	3.28496e-06	9.66482e-30	0.103686	0.896311	0.999997	8.64446
cg12108798	1	1173916			cg14830045	1	1173264			652	708	5.19323e-41	5.61956e-13	1.42236e-31	0.000539672	0.99946	1	1851.98
cg12108798	1	1173916			cg10784110	1	1173356			560	708	1.37847e-42	1.49163e-14	1.22688e-31	0.000327923	0.999672	1	3048.49
cg00657094	1	1174190			cg05638471	1	1161382	SDF4;SDF4	Body;Body	12808	708	9.47273e-47	5.82953e-11	4.00455e-37	0.245686	0.754314	1	3.07024
cg00657094	1	1174190			cg25731959	1	1171952			2238	708	7.00311e-42	4.30972e-06	2.22956e-37	0.136344	0.863652	0.999996	6.33437
cg00657094	1	1174190			cg14830045	1	1173264			926	708	1.41284e-48	8.69466e-13	3.86961e-39	0.00138275	0.998617	1	722.198
cg00657094	1	1174190			cg10784110	1	1173356			834	708	3.84259e-50	2.36474e-14	3.42002e-39	0.00110579	0.998894	1	903.331
cg00657094	1	1174190			cg12108798	1	1173916			274	708	3.08982e-67	1.90148e-31	3.34348e-39	0.00105864	0.998941	1	943.608
cg20411340	1	1175370			cg05638471	1	1161382	SDF4;SDF4	Body;Body	13988	708	4.92121e-150	9.44037e-11	2.08041e-140	0.398485	0.601515	1	1.5095
cg20411340	1	1175370			cg25731959	1	1171952			3418	708	1.57997e-145	3.03086e-06	5.0301e-141	0.0955882	0.904409	0.999997	9.46151
cg20411340	1	1175370			cg14830045	1	1173264			2106	708	2.52471e-152	4.84316e-13	6.91489e-143	0.000326811	0.999673	1	3058.87
cg20411340	1	1175370			cg10784110	1	1173356			2014	708	6.66786e-154	1.2791e-14	5.93459e-143	0.000138572	0.999861	1	7215.45
cg20411340	1	1175370			cg12108798	1	1173916			1454	708	5.69758e-171	1.09297e-31	6.16531e-143	0.000182877	0.999817	1	5467.16
cg20411340	1	1175370			cg00657094	1	1174190			1180	709	1.70697e-178	3.27449e-39	1.05047e-142	0.00101614	0.998984	1	983.116
cg24034746	1	1175851			cg05638471	1	1161382	SDF4;SDF4	Body;Body	14469	708	3.31337e-38	1.02161e-10	1.40071e-28	0.431311	0.568689	1	1.31851
cg24034746	1	1175851			cg25731959	1	1171952			3899	708	9.44684e-34	2.91274e-06	3.00757e-29	0.0918239	0.908173	0.999997	9.89038
cg24034746	1	1175851			cg14830045	1	1173264			2587	708	4.76544e-40	1.46933e-12	1.3052e-30	0.00302734	0.996973	1	329.323
cg24034746	1	1175851			cg10784110	1	1173356			2495	708	1.2804e-41	3.94785e-14	1.13959e-30	0.00251621	0.997484	1	396.423
cg24034746	1	1175851			cg12108798	1	1173916			1935	708	1.09871e-58	3.38766e-31	1.18891e-30	0.00266843	0.997332	1	373.752
cg24034746	1	1175851			cg00657094	1	1174190			1661	709	3.16573e-66	9.76089e-39	1.9482e-30	0.00501188	0.994988	1	198.526
cg24034746	1	1175851			cg20411340	1	1175370			481	710	5.328e-170	1.64278e-142	1.02207e-30	0.0021535	0.997847	1	463.36
cg09331144	1	1176376			cg05638471	1	1161382	SDF4;SDF4	Body;Body	14994	708	0	9.44044e-11	0	0.398488	0.601512	1	1.50948
cg09331144	1	1176376			cg25731959	1	1171952			4424	708	0	3.03082e-06	0	0.0955869	0.90441	0.999997	9.46166
cg09331144	1	1176376			cg14830045	1	1173264			3112	708	0	4.84295e-13	0	0.000326756	0.999673	1	3059.39
cg09331144	1	1176376			cg10784110	1	1173356			3020	708	0	1.27904e-14	0	0.000138523	0.999861	1	7218
cg09331144	1	1176376			cg12108798	1	1173916			2460	708	0	1.09292e-31	0	0.000182826	0.999817	1	5468.67
cg09331144	1	1176376			cg00657094	1	1174190			2186	709	0	3.27437e-39	0	0.00101607	0.998984	1	983.186
cg09331144	1	1176376			cg20411340	1	1175370			1006	710	0	5.21317e-143	0	4.43179e-08	1	1	2.25642e+07
cg09331144	1	1176376			cg24034746	1	1175851			525	710	0	1.02206e-30	0	0.00215345	0.997847	1	463.371
cg10483828	1	1177703			cg07119157	1	1142932	TNFRSF18;TNFRSF18;TNFRSF18	TSS1500;TSS1500;TSS1500	34771	708	1.32736e-15	5.07245e-11	6.04023e-06	0.230055	0.769939	0.999994	3.34676
cg10483828	1	1177703			cg25144135	1	1144012			33691	708	1.27621e-20	4.87701e-16	4.49708e-06	0.171025	0.82897	0.999996	4.84706
cg10483828	1	1177703			cg02296931	1	1144658			33045	708	1.23392e-21	4.71537e-17	4.19711e-06	0.15955	0.840445	0.999996	5.26758
cg10483828	1	1177703			cg05638471	1	1161382	SDF4;SDF4	Body;Body	16321	708	9.5316e-16	3.64247e-11	4.02943e-06	0.153136	0.846859	0.999996	5.5301
cg10483828	1	1177703			cg25731959	1	1171952			5751	708	8.04785e-11	3.07546e-06	2.56217e-06	0.0970095	0.902985	0.999994	9.30821
cg10483828	1	1177703			cg14830045	1	1173264			4439	708	1.45252e-16	5.55075e-12	3.97828e-07	0.0142171	0.985783	1	69.3379
cg10483828	1	1177703			cg10784110	1	1173356			4347	708	4.02941e-18	1.53982e-13	3.58629e-07	0.0127176	0.987282	1	77.6313
cg10483828	1	1177703			cg06964912	1	1173622			4081	708	9.62012e-101	3.67629e-96	5.64779e-06	0.215043	0.784951	0.999994	3.6502
cg10483828	1	1177703			cg12108798	1	1173916			3787	708	3.22579e-35	1.23272e-30	3.49061e-07	0.0123516	0.987648	1	79.9613
cg10483828	1	1177703			cg00657094	1	1174190			3513	709	6.63007e-43	2.53366e-38	4.08015e-07	0.0146068	0.985393	1	67.4614
cg10483828	1	1177703			cg20411340	1	1175370			2333	710	1.8226e-146	6.96501e-142	3.4963e-07	0.0123734	0.987626	1	79.8187
cg10483828	1	1177703			cg24034746	1	1175851			1852	710	1.0393e-34	3.97165e-30	3.20447e-07	0.011257	0.988743	1	87.8335
cg10483828	1	1177703			cg09331144	1	1176376			1327	711	0	0	3.49632e-07	0.0123734	0.987626	1	79.8183
cg07719599	1	1177886	FAM132A	3'UTR	cg14000174	1	1133255	TTLL10	3'UTR	44631	708	7.86398e-13	0.000126984	2.87709e-09	0.464046	0.535827	0.999873	1.15469
cg07719599	1	1177886	FAM132A	3'UTR	cg07119157	1	1142932	TNFRSF18;TNFRSF18;TNFRSF18	TSS1500;TSS1500;TSS1500	34954	708	1.23271e-20	1.99053e-12	5.60953e-11	0.00806612	0.991934	1	122.975
cg07719599	1	1177886	FAM132A	3'UTR	cg25144135	1	1144012			33874	708	2.97573e-24	4.8051e-16	1.04858e-09	0.168489	0.831511	1	4.9351
cg07719599	1	1177886	FAM132A	3'UTR	cg02296931	1	1144658			33228	708	1.58527e-25	2.55984e-17	5.39222e-10	0.0861577	0.913842	1	10.6066
cg07719599	1	1177886	FAM132A	3'UTR	cg05638471	1	1161382	SDF4;SDF4	Body;Body	16504	708	2.01417e-19	3.2524e-11	8.51478e-10	0.13663	0.86337	1	6.31903
cg07719599	1	1177886	FAM132A	3'UTR	cg25731959	1	1171952			5934	708	2.06024e-14	3.3268e-06	6.55913e-10	0.105019	0.894977	0.999997	8.52202
cg07719599	1	1177886	FAM132A	3'UTR	cg14830045	1	1173264			4622	708	4.8822e-20	7.88359e-12	1.33718e-10	0.0206129	0.979387	1	47.5134
cg07719599	1	1177886	FAM132A	3'UTR	cg10784110	1	1173356			4530	708	1.44938e-21	2.34041e-13	1.28999e-10	0.0198502	0.98015	1	49.3774
cg07719599	1	1177886	FAM132A	3'UTR	cg06964912	1	1173622			4264	708	2.32022e-104	3.7466e-96	1.36216e-09	0.219175	0.780825	1	3.56257
cg07719599	1	1177886	FAM132A	3'UTR	cg12108798	1	1173916			3970	708	1.1914e-38	1.92382e-30	1.2892e-10	0.0198374	0.980163	1	49.4098
cg07719599	1	1177886	FAM132A	3'UTR	cg00657094	1	1174190			3696	709	2.16468e-46	3.49544e-38	1.33214e-10	0.0205315	0.979469	1	47.7057
cg07719599	1	1177886	FAM132A	3'UTR	cg20411340	1	1175370			2516	710	6.76707e-150	1.09272e-141	1.29813e-10	0.0199817	0.980018	1	49.0458
cg07719599	1	1177886	FAM132A	3'UTR	cg24034746	1	1175851			2035	710	4.25237e-38	6.86656e-30	1.31113e-10	0.0201918	0.979808	1	48.525
cg07719599	1	1177886	FAM132A	3'UTR	cg09331144	1	1176376			1510	711	0	0	1.29816e-10	0.0199822	0.980018	1	49.0444
cg07719599	1	1177886	FAM132A	3'UTR	cg10483828	1	1177703			183	711	4.2334e-15	6.83593e-07	1.61778e-10	0.0251484	0.974851	0.999999	38.7639
cg00211609	1	1178039	FAM132A	Body	cg14000174	1	1133255	TTLL10	3'UTR	44784	708	1.21668e-37	5.26398e-06	4.45129e-34	0.0182769	0.981718	0.999995	53.7136
cg00211609	1	1178039	FAM132A	Body	cg07119157	1	1142932	TNFRSF18;TNFRSF18;TNFRSF18	TSS1500;TSS1500;TSS1500	35107	708	1.09394e-42	4.73294e-11	4.97804e-33	0.21459	0.78541	1	3.66004
cg00211609	1	1178039	FAM132A	Body	cg14830045	1	1173264			4775	708	1.09474e-43	4.73641e-12	2.99836e-34	0.0119844	0.988016	1	82.4415
cg00211609	1	1178039	FAM132A	Body	cg10784110	1	1173356			4683	708	2.59509e-44	1.12277e-12	2.3097e-33	0.099029	0.900971	1	9.09806
cg00211609	1	1178039	FAM132A	Body	cg06964912	1	1173622			4417	708	4.13048e-130	1.78706e-98	2.42493e-35	4.91991e-05	0.999951	1	20324.6
cg00211609	1	1178039	FAM132A	Body	cg10483828	1	1177703			336	711	1.24775e-37	5.39842e-06	4.76823e-33	0.205504	0.79449	0.999995	3.86605
cg00211609	1	1178039	FAM132A	Body	cg07719599	1	1177886	FAM132A	3'UTR	153	711	3.0085e-41	1.30163e-09	4.85801e-33	0.209392	0.790608	1	3.77573
cg10378904	1	1178045	FAM132A	Body	cg25144135	1	1144012			34033	708	5.7778e-38	4.29752e-16	2.03596e-23	0.150585	0.849415	1	5.64076
cg10378904	1	1178045	FAM132A	Body	cg02296931	1	1144658			33387	708	5.7853e-39	4.3031e-17	1.96784e-23	0.145513	0.854487	1	5.87223
cg10378904	1	1178045	FAM132A	Body	cg05638471	1	1161382	SDF4;SDF4	Body;Body	16663	708	2.39582e-33	1.78201e-11	1.01282e-23	0.0744079	0.925592	1	12.4394
cg10378904	1	1178045	FAM132A	Body	cg25731959	1	1171952			6093	708	2.78036e-28	2.06803e-06	8.85174e-24	0.0649041	0.935094	0.999998	14.4073
cg10378904	1	1178045	FAM132A	Body	cg14830045	1	1173264			4781	708	6.60088e-34	4.90973e-12	1.80791e-24	0.0124596	0.98754	1	79.2591
cg10378904	1	1178045	FAM132A	Body	cg10784110	1	1173356			4689	708	1.7864e-35	1.32872e-13	1.58995e-24	0.0108369	0.989163	1	91.2776
cg10378904	1	1178045	FAM132A	Body	cg12108798	1	1173916			4129	708	1.49827e-52	1.11441e-30	1.62127e-24	0.0110701	0.98893	1	89.3337
cg10378904	1	1178045	FAM132A	Body	cg00657094	1	1174190			3855	709	3.38014e-60	2.51415e-38	2.08014e-24	0.0144866	0.985513	1	68.0294
cg10378904	1	1178045	FAM132A	Body	cg20411340	1	1175370			2675	710	7.62882e-164	5.67431e-142	1.46344e-24	0.00989494	0.990105	1	100.062
cg10378904	1	1178045	FAM132A	Body	cg24034746	1	1175851			2194	710	4.77094e-52	3.54862e-30	1.47102e-24	0.00995138	0.990049	1	99.4885
cg10378904	1	1178045	FAM132A	Body	cg09331144	1	1176376			1669	711	0	0	1.4634e-24	0.00989465	0.990105	1	100.065
cg10378904	1	1178045	FAM132A	Body	cg10483828	1	1177703			342	711	1.19471e-28	8.88621e-07	4.56552e-24	0.0329913	0.967008	0.999999	29.311
cg10378904	1	1178045	FAM132A	Body	cg07719599	1	1177886	FAM132A	3'UTR	159	711	4.87299e-32	3.62453e-10	7.86872e-24	0.0575851	0.942415	1	16.3656
cg19666520	1	1179014	FAM132A	Body	cg14000174	1	1133255	TTLL10	3'UTR	45759	708	3.19756e-08	0.000107292	0.000116985	0.391928	0.607848	0.999776	1.55092
cg19666520	1	1179014	FAM132A	Body	cg07719599	1	1177886	FAM132A	3'UTR	1128	711	7.94323e-13	2.6653e-09	0.000128264	0.429812	0.570059	0.999872	1.3263
cg12345380	1	1180061	FAM132A	Body	cg14000174	1	1133255	TTLL10	3'UTR	46806	708	2.48221e-16	5.56113e-06	9.08134e-13	0.0193651	0.980629	0.999994	50.6389
cg12345380	1	1180061	FAM132A	Body	cg07119157	1	1142932	TNFRSF18;TNFRSF18;TNFRSF18	TSS1500;TSS1500;TSS1500	37129	708	4.85161e-21	1.08695e-10	2.20776e-11	0.494118	0.505882	1	1.02381
cg12345380	1	1180061	FAM132A	Body	cg25144135	1	1144012			36049	708	2.97634e-26	6.66816e-16	1.04879e-11	0.234205	0.765795	1	3.26977
cg12345380	1	1180061	FAM132A	Body	cg02296931	1	1144658			35403	708	2.84038e-27	6.36356e-17	9.66141e-12	0.215669	0.784331	1	3.63673
cg12345380	1	1180061	FAM132A	Body	cg05638471	1	1161382	SDF4;SDF4	Body;Body	18679	708	2.10158e-21	4.70836e-11	8.88431e-12	0.198242	0.801758	1	4.04435
cg12345380	1	1180061	FAM132A	Body	cg25731959	1	1171952			8109	708	3.21708e-16	7.20752e-06	1.02421e-11	0.228693	0.7713	0.999993	3.37265
cg12345380	1	1180061	FAM132A	Body	cg14830045	1	1173264			6797	708	9.54438e-22	2.13832e-11	2.6141e-12	0.0576236	0.942376	1	16.354
cg12345380	1	1180061	FAM132A	Body	cg10784110	1	1173356			6705	708	6.13241e-23	1.3739e-12	5.45802e-12	0.121402	0.878598	1	7.23707
cg12345380	1	1180061	FAM132A	Body	cg06964912	1	1173622			6439	708	5.35385e-108	1.19947e-97	3.14315e-13	0.00604793	0.993952	1	164.346
cg12345380	1	1180061	FAM132A	Body	cg12108798	1	1173916			6145	708	5.97097e-40	1.33773e-29	6.46116e-12	0.143899	0.856101	1	5.94931
cg12345380	1	1180061	FAM132A	Body	cg00657094	1	1174190			5871	709	1.19276e-47	2.67225e-37	7.34027e-12	0.163614	0.836386	1	5.11193
cg12345380	1	1180061	FAM132A	Body	cg20411340	1	1175370			4691	710	3.24261e-151	7.26471e-141	6.22031e-12	0.138498	0.861502	1	6.22033
cg12345380	1	1180061	FAM132A	Body	cg24034746	1	1175851			4210	710	1.37378e-39	3.07781e-29	4.23577e-12	0.0939918	0.906008	1	9.63922
cg12345380	1	1180061	FAM132A	Body	cg09331144	1	1176376			3685	711	0	0	6.22033e-12	0.138498	0.861502	1	6.22031
cg12345380	1	1180061	FAM132A	Body	cg10483828	1	1177703			2358	711	1.49217e-16	3.34305e-06	5.70228e-12	0.12688	0.873116	0.999997	6.88142
cg12345380	1	1180061	FAM132A	Body	cg07719599	1	1177886	FAM132A	3'UTR	2175	711	5.21132e-20	1.16754e-09	8.41504e-12	0.187718	0.812282	1	4.32715
cg12345380	1	1180061	FAM132A	Body	cg00211609	1	1178039	FAM132A	Body	2022	711	7.48924e-45	1.67788e-34	3.24024e-13	0.00626567	0.993734	1	158.6
cg12345380	1	1180061	FAM132A	Body	cg10378904	1	1178045	FAM132A	Body	2016	711	8.62847e-34	1.93312e-23	6.41785e-12	0.142928	0.857072	1	5.99654
cg12345380	1	1180061	FAM132A	Body	cg19666520	1	1179014	FAM132A	Body	1047	712	1.46345e-15	3.2787e-05	4.9105e-12	0.109124	0.890844	0.999967	8.16361
cg19236794	1	1181769	FAM132A	Body	cg14000174	1	1133255	TTLL10	3'UTR	48514	708	1.18904e-43	7.68143e-06	4.3502e-40	0.0271302	0.972862	0.999992	35.859
cg19236794	1	1181769	FAM132A	Body	cg07119157	1	1142932	TNFRSF18;TNFRSF18;TNFRSF18	TSS1500;TSS1500;TSS1500	38837	708	1.00317e-48	6.48065e-11	4.565e-39	0.294201	0.705799	1	2.39904
cg19236794	1	1181769	FAM132A	Body	cg14830045	1	1173264			8505	708	9.81327e-50	6.33954e-12	2.68774e-40	0.0163796	0.98362	1	60.0514
cg19236794	1	1181769	FAM132A	Body	cg10784110	1	1173356			8413	708	1.59356e-50	1.02947e-12	1.41831e-39	0.0907161	0.909284	1	10.0234
cg19236794	1	1181769	FAM132A	Body	cg06964912	1	1173622			8147	708	4.09005e-136	2.64224e-98	2.40119e-41	0.00055176	0.999448	1	1811.38
cg19236794	1	1181769	FAM132A	Body	cg12108798	1	1173916			7853	708	3.36474e-67	2.17368e-29	3.64096e-39	0.234447	0.765553	1	3.26536
cg19236794	1	1181769	FAM132A	Body	cg00657094	1	1174190			7579	709	6.65083e-75	4.29655e-37	4.09293e-39	0.263674	0.736326	1	2.79256
cg19236794	1	1181769	FAM132A	Body	cg20411340	1	1175370			6399	710	1.78448e-178	1.15281e-140	3.42318e-39	0.220364	0.779636	1	3.53795
cg19236794	1	1181769	FAM132A	Body	cg24034746	1	1175851			5918	710	2.3167e-66	1.49663e-28	7.14307e-39	0.460915	0.539085	1	1.1696
cg19236794	1	1181769	FAM132A	Body	cg09331144	1	1176376			5393	711	0	0	3.42308e-39	0.220357	0.779643	1	3.53809
cg19236794	1	1181769	FAM132A	Body	cg10483828	1	1177703			4066	711	8.75099e-44	5.65329e-06	3.34416e-39	0.215254	0.784741	0.999994	3.64566
cg19236794	1	1181769	FAM132A	Body	cg07719599	1	1177886	FAM132A	3'UTR	3883	711	1.64626e-47	1.06351e-09	2.65832e-39	0.170903	0.829097	1	4.85127
cg19236794	1	1181769	FAM132A	Body	cg00211609	1	1178039	FAM132A	Body	3730	711	5.31181e-73	3.43152e-35	2.29817e-41	0.000485139	0.999515	1	2060.27
cg19236794	1	1181769	FAM132A	Body	cg12345380	1	1180061	FAM132A	Body	1708	713	7.37017e-51	4.76125e-13	1.65121e-40	0.00967675	0.990323	1	102.341
cg04719903	1	1181956	FAM132A	1stExon	cg14000174	1	1133255	TTLL10	3'UTR	48701	708	6.71006e-13	5.22109e-05	2.45492e-09	0.190207	0.80974	0.999948	4.25714
cg04719903	1	1181956	FAM132A	1stExon	cg07119157	1	1142932	TNFRSF18;TNFRSF18;TNFRSF18	TSS1500;TSS1500;TSS1500	39024	708	7.71886e-19	6.00604e-11	3.51252e-09	0.272582	0.727418	1	2.66863
cg04719903	1	1181956	FAM132A	1stExon	cg25144135	1	1144012			37944	708	3.70561e-24	2.88334e-16	1.30577e-09	0.100703	0.899297	1	8.93021
cg04719903	1	1181956	FAM132A	1stExon	cg02296931	1	1144658			37298	708	4.37504e-25	3.40422e-17	1.48815e-09	0.114908	0.885092	1	7.70264
cg04719903	1	1181956	FAM132A	1stExon	cg05638471	1	1161382	SDF4;SDF4	Body;Body	20574	708	3.16351e-19	2.46153e-11	1.33736e-09	0.103163	0.896837	1	8.6934
cg04719903	1	1181956	FAM132A	1stExon	cg25731959	1	1171952			10004	708	4.38628e-14	3.41296e-06	1.39645e-09	0.107765	0.892231	0.999997	8.27939
cg04719903	1	1181956	FAM132A	1stExon	cg14830045	1	1173264			8692	708	1.31644e-19	1.02432e-11	3.60557e-10	0.027082	0.972918	1	35.9249
cg04719903	1	1181956	FAM132A	1stExon	cg10784110	1	1173356			8600	708	4.06205e-21	3.16068e-13	3.61534e-10	0.0271581	0.972842	1	35.8215
cg04719903	1	1181956	FAM132A	1stExon	cg06964912	1	1173622			8334	708	5.41384e-105	4.21251e-97	3.17836e-10	0.0237546	0.976245	1	41.0971
cg04719903	1	1181956	FAM132A	1stExon	cg12108798	1	1173916			8040	708	3.31089e-38	2.57621e-30	3.5827e-10	0.0269039	0.973096	1	36.1694
cg04719903	1	1181956	FAM132A	1stExon	cg00657094	1	1174190			7766	709	5.23226e-46	4.07122e-38	3.21994e-10	0.0240784	0.975922	1	40.531
cg04719903	1	1181956	FAM132A	1stExon	cg20411340	1	1175370			6586	710	1.90152e-149	1.47957e-141	3.6477e-10	0.0274101	0.97259	1	35.4829
cg04719903	1	1181956	FAM132A	1stExon	cg24034746	1	1175851			6105	710	1.79408e-37	1.39597e-29	5.53166e-10	0.0420839	0.957916	1	22.762
cg04719903	1	1181956	FAM132A	1stExon	cg09331144	1	1176376			5580	711	0	0	3.64767e-10	0.0274099	0.97259	1	35.4832
cg04719903	1	1181956	FAM132A	1stExon	cg10483828	1	1177703			4253	711	2.36297e-14	1.83862e-06	9.03e-10	0.0693317	0.930666	0.999998	13.4234
cg04719903	1	1181956	FAM132A	1stExon	cg07719599	1	1177886	FAM132A	3'UTR	4070	711	6.8978e-18	5.36717e-10	1.11383e-09	0.0857528	0.914247	1	10.6614
cg04719903	1	1181956	FAM132A	1stExon	cg00211609	1	1178039	FAM132A	Body	3917	711	7.13772e-42	5.55386e-34	3.08815e-10	0.023052	0.976948	1	42.3803
cg04719903	1	1181956	FAM132A	1stExon	cg10378904	1	1178045	FAM132A	Body	3911	711	1.12862e-31	8.78179e-24	8.39467e-10	0.0643832	0.935617	1	14.532
cg04719903	1	1181956	FAM132A	1stExon	cg12345380	1	1180061	FAM132A	Body	1895	713	4.34274e-20	3.37908e-12	9.72944e-10	0.0747795	0.925221	1	12.3727
cg04719903	1	1181956	FAM132A	1stExon	cg19236794	1	1181769	FAM132A	Body	187	716	4.0247e-48	3.13162e-40	2.60002e-10	0.01925	0.98075	1	50.948
cg06443533	1	1182424	FAM132A	TSS1500	cg14000174	1	1133255	TTLL10	3'UTR	49169	708	3.89875e-08	4.84246e-05	0.000142638	0.176341	0.823468	0.999809	4.66974
cg06443533	1	1182424	FAM132A	TSS1500	cg07119157	1	1142932	TNFRSF18;TNFRSF18;TNFRSF18	TSS1500;TSS1500;TSS1500	39492	708	3.06636e-14	3.80859e-11	0.000139537	0.172485	0.827375	0.99986	4.7968
cg06443533	1	1182424	FAM132A	TSS1500	cg25144135	1	1144012			38412	708	2.24791e-19	2.79202e-16	7.9211e-05	0.0974819	0.902439	0.999921	9.2575
cg06443533	1	1182424	FAM132A	TSS1500	cg02296931	1	1144658			37766	708	2.43885e-20	3.02919e-17	8.29564e-05	0.102139	0.897778	0.999917	8.78981
cg06443533	1	1182424	FAM132A	TSS1500	cg05638471	1	1161382	SDF4;SDF4	Body;Body	21042	708	2.07107e-14	2.57238e-11	8.75534e-05	0.107854	0.892058	0.999912	8.27097
cg06443533	1	1182424	FAM132A	TSS1500	cg25731959	1	1171952			10472	708	2.54381e-09	3.15955e-06	8.09866e-05	0.0996895	0.900226	0.999916	9.0303
cg06443533	1	1182424	FAM132A	TSS1500	cg14830045	1	1173264			9160	708	1.88841e-14	2.3455e-11	5.17212e-05	0.0633039	0.936644	0.999948	14.796
cg06443533	1	1182424	FAM132A	TSS1500	cg10784110	1	1173356			9068	708	5.72823e-16	7.11477e-13	5.09829e-05	0.0623859	0.937563	0.999949	15.0284
cg06443533	1	1182424	FAM132A	TSS1500	cg06964912	1	1173622			8802	708	1.061e-99	1.31782e-96	6.22894e-05	0.0764434	0.923494	0.999938	12.0808
cg06443533	1	1182424	FAM132A	TSS1500	cg12108798	1	1173916			8508	708	4.80468e-33	5.96768e-30	5.19912e-05	0.0636396	0.936308	0.999948	14.7127
cg06443533	1	1182424	FAM132A	TSS1500	cg00657094	1	1174190			8234	709	9.29093e-41	1.15398e-37	5.71765e-05	0.0700865	0.929856	0.999943	13.2673
cg06443533	1	1182424	FAM132A	TSS1500	cg20411340	1	1175370			7054	710	2.62316e-144	3.25811e-141	5.03202e-05	0.0615621	0.938388	0.99995	15.2429
cg06443533	1	1182424	FAM132A	TSS1500	cg24034746	1	1175851			6573	710	6.75012e-33	8.38401e-30	2.08126e-05	0.0248753	0.975104	0.999979	39.1997
cg06443533	1	1182424	FAM132A	TSS1500	cg09331144	1	1176376			6048	711	0	0	5.03202e-05	0.0615621	0.938388	0.99995	15.2429
cg06443533	1	1182424	FAM132A	TSS1500	cg10483828	1	1177703			4721	711	1.13959e-09	1.41544e-06	4.35491e-05	0.0531436	0.946811	0.999955	17.8161
cg06443533	1	1182424	FAM132A	TSS1500	cg07719599	1	1177886	FAM132A	3'UTR	4538	711	4.51439e-13	5.60712e-10	7.28966e-05	0.0896313	0.910296	0.999927	10.156
cg06443533	1	1182424	FAM132A	TSS1500	cg00211609	1	1178039	FAM132A	Body	4385	711	1.46649e-36	1.82146e-33	6.34481e-05	0.0778839	0.922053	0.999937	11.8388
cg06443533	1	1182424	FAM132A	TSS1500	cg10378904	1	1178045	FAM132A	Body	4379	711	4.50519e-27	5.5957e-24	3.35096e-05	0.0406614	0.959305	0.999966	23.5925
cg06443533	1	1182424	FAM132A	TSS1500	cg12345380	1	1180061	FAM132A	Body	2363	713	3.1113e-15	3.86441e-12	6.97054e-05	0.0856637	0.914267	0.99993	10.6727
cg06443533	1	1182424	FAM132A	TSS1500	cg19236794	1	1181769	FAM132A	Body	655	716	7.32589e-43	9.09916e-40	4.73265e-05	0.05784	0.942113	0.999953	16.2883
cg06443533	1	1182424	FAM132A	TSS1500	cg04719903	1	1181956	FAM132A	1stExon	468	718	7.29341e-13	9.05882e-10	5.675e-05	0.0695562	0.930387	0.999943	13.376
cg26314055	1	1182658	FAM132A	TSS1500	cg14000174	1	1133255	TTLL10	3'UTR	49403	708	1.80535e-17	6.40559e-06	6.60499e-14	0.0224577	0.977536	0.999994	43.5278
cg26314055	1	1182658	FAM132A	TSS1500	cg07119157	1	1142932	TNFRSF18;TNFRSF18;TNFRSF18	TSS1500;TSS1500;TSS1500	39726	708	5.11099e-23	1.81344e-11	2.32579e-13	0.0816034	0.918397	1	11.2544
cg26314055	1	1182658	FAM132A	TSS1500	cg14830045	1	1173264			9394	708	1.8791e-23	6.66726e-12	5.14663e-14	0.0172781	0.982722	1	56.8766
cg26314055	1	1182658	FAM132A	TSS1500	cg10784110	1	1173356			9302	708	4.22086e-24	1.49761e-12	3.75669e-13	0.132424	0.867576	1	6.55149
cg26314055	1	1182658	FAM132A	TSS1500	cg06964912	1	1173622			9036	708	7.23311e-110	2.56639e-98	4.24642e-15	0.000507187	0.999493	1	1970.66
cg26314055	1	1182658	FAM132A	TSS1500	cg10483828	1	1177703			4955	711	1.82991e-17	6.49275e-06	6.99295e-13	0.247365	0.752628	0.999994	3.04258
cg26314055	1	1182658	FAM132A	TSS1500	cg07719599	1	1177886	FAM132A	3'UTR	4772	711	3.04334e-21	1.07981e-09	4.91427e-13	0.173537	0.826463	1	4.76244
cg26314055	1	1182658	FAM132A	TSS1500	cg00211609	1	1178039	FAM132A	Body	4619	711	9.50332e-47	3.37189e-35	4.11163e-15	0.000459315	0.999541	1	2176.15
cg26314055	1	1182658	FAM132A	TSS1500	cg12345380	1	1180061	FAM132A	Body	2597	713	9.41256e-25	3.33969e-13	2.10878e-14	0.00648869	0.993511	1	153.114
cg26314055	1	1182658	FAM132A	TSS1500	cg19236794	1	1181769	FAM132A	Body	889	716	8.99651e-53	3.19207e-41	5.8119e-15	0.00106319	0.998937	1	939.563
cg26314055	1	1182658	FAM132A	TSS1500	cg04719903	1	1181956	FAM132A	1stExon	702	718	9.05474e-22	3.21273e-10	7.04549e-14	0.0240222	0.975978	1	40.6281
cg26314055	1	1182658	FAM132A	TSS1500	cg06443533	1	1182424	FAM132A	TSS1500	234	718	1.48105e-16	5.25495e-05	1.83955e-13	0.0643337	0.935614	0.999947	14.5431
cg20747739	1	1183257	FAM132A	TSS1500	cg14000174	1	1133255	TTLL10	3'UTR	50002	708	9.6971e-14	3.67598e-05	3.54775e-10	0.133622	0.866341	0.999963	6.48354
cg20747739	1	1183257	FAM132A	TSS1500	cg07119157	1	1142932	TNFRSF18;TNFRSF18;TNFRSF18	TSS1500;TSS1500;TSS1500	40325	708	1.76459e-19	6.6892e-11	8.02988e-10	0.3037	0.6963	1	2.29272
cg20747739	1	1183257	FAM132A	TSS1500	cg25144135	1	1144012			39245	708	1.48047e-24	5.61216e-16	5.21683e-10	0.196956	0.803044	1	4.07727
cg20747739	1	1183257	FAM132A	TSS1500	cg02296931	1	1144658			38599	708	1.41851e-25	5.37727e-17	4.82498e-10	0.182087	0.817913	1	4.49187
cg20747739	1	1183257	FAM132A	TSS1500	cg05638471	1	1161382	SDF4;SDF4	Body;Body	21875	708	1.20558e-19	4.57011e-11	5.09652e-10	0.192391	0.807609	1	4.19774
cg20747739	1	1183257	FAM132A	TSS1500	cg25731959	1	1171952			11305	708	8.94622e-15	3.39133e-06	2.84818e-10	0.107076	0.892921	0.999997	8.33913
cg20747739	1	1183257	FAM132A	TSS1500	cg14830045	1	1173264			9993	708	7.60383e-21	2.88246e-12	2.0826e-11	0.00690163	0.993098	1	143.893
cg20747739	1	1183257	FAM132A	TSS1500	cg10784110	1	1173356			9901	708	2.04655e-22	7.75805e-14	1.82149e-11	0.0059108	0.994089	1	168.182
cg20747739	1	1183257	FAM132A	TSS1500	cg06964912	1	1173622			9635	708	2.30115e-105	8.72321e-97	1.35096e-10	0.0502626	0.949737	1	18.8955
cg20747739	1	1183257	FAM132A	TSS1500	cg12108798	1	1173916			9341	708	1.70628e-39	6.46817e-31	1.84636e-11	0.00600517	0.993995	1	165.523
cg20747739	1	1183257	FAM132A	TSS1500	cg00657094	1	1174190			9067	709	4.6552e-47	1.76469e-38	2.86482e-11	0.00986981	0.99013	1	100.319
cg20747739	1	1183257	FAM132A	TSS1500	cg20411340	1	1175370			7887	710	8.56968e-151	3.24859e-142	1.64393e-11	0.00523703	0.994763	1	189.948
cg20747739	1	1183257	FAM132A	TSS1500	cg24034746	1	1175851			7406	710	9.66339e-39	3.6632e-30	2.97951e-11	0.010305	0.989695	1	96.0401
cg20747739	1	1183257	FAM132A	TSS1500	cg09331144	1	1176376			6881	711	0	0	1.64386e-11	0.00523678	0.994763	1	189.957
cg20747739	1	1183257	FAM132A	TSS1500	cg10483828	1	1177703			5554	711	9.12516e-16	3.45917e-07	3.48715e-11	0.0122313	0.987768	1	80.7574
cg20747739	1	1183257	FAM132A	TSS1500	cg07719599	1	1177886	FAM132A	3'UTR	5371	711	5.23235e-19	1.98348e-10	8.44899e-11	0.0310595	0.968941	1	31.1963
cg20747739	1	1183257	FAM132A	TSS1500	cg00211609	1	1178039	FAM132A	Body	5218	711	4.03823e-42	1.53081e-33	1.74715e-10	0.0652962	0.934704	1	14.3148
cg20747739	1	1183257	FAM132A	TSS1500	cg10378904	1	1178045	FAM132A	Body	5212	711	1.12017e-32	4.24633e-24	8.3318e-11	0.0306148	0.969385	1	31.6639
cg20747739	1	1183257	FAM132A	TSS1500	cg12345380	1	1180061	FAM132A	Body	3196	713	3.38932e-21	1.28482e-12	7.59341e-11	0.0278129	0.972187	1	34.9546
cg20747739	1	1183257	FAM132A	TSS1500	cg19236794	1	1181769	FAM132A	Body	1488	716	3.23379e-48	1.22586e-39	2.08908e-10	0.0782711	0.921729	1	11.7761
cg20747739	1	1183257	FAM132A	TSS1500	cg04719903	1	1181956	FAM132A	1stExon	1301	718	2.19284e-18	8.31261e-10	1.70625e-10	0.0637441	0.936256	1	14.6877
cg20747739	1	1183257	FAM132A	TSS1500	cg06443533	1	1182424	FAM132A	TSS1500	833	718	1.11475e-13	4.22578e-05	1.38458e-10	0.0515381	0.94842	0.999958	18.4023
cg20747739	1	1183257	FAM132A	TSS1500	cg26314055	1	1182658	FAM132A	TSS1500	599	718	2.42993e-22	9.21137e-14	8.62167e-11	0.0317147	0.968285	1	30.5311
cg15582176	1	1183528	FAM132A	TSS1500	cg14000174	1	1133255	TTLL10	3'UTR	50273	708	7.0428e-25	0.000121668	2.57666e-21	0.444576	0.555303	0.999878	1.24906
cg15582176	1	1183528	FAM132A	TSS1500	cg19666520	1	1179014	FAM132A	Body	4514	712	5.19267e-26	8.97062e-06	1.74237e-22	0.0291295	0.970862	0.999991	33.3292
cg15582176	1	1183528	FAM132A	TSS1500	cg12345380	1	1180061	FAM132A	Body	3467	713	2.14687e-32	3.70883e-12	4.80982e-22	0.0821744	0.917826	1	11.1692
cg13440692	1	1186357			cg19666520	1	1179014	FAM132A	Body	7343	712	0	4.92474e-05	0	0.164411	0.83554	0.999951	5.08203
cg13440692	1	1186357			cg12345380	1	1180061	FAM132A	Body	6296	713	0	3.62049e-12	0	0.0801933	0.919807	1	11.4699
cg10664344	1	1186506			cg19666520	1	1179014	FAM132A	Body	7492	712	0	4.92474e-05	0	0.164411	0.83554	0.999951	5.08203
cg10664344	1	1186506			cg12345380	1	1180061	FAM132A	Body	6445	713	0	3.62049e-12	0	0.0801933	0.919807	1	11.4699
cg10664344	1	1186506			cg13440692	1	1186357			149	724	0	0	0	0	1	1	7.03687e+16
cg17177602	1	1196457	UBE2J2;UBE2J2;LOC100128842;UBE2J2;UBE2J2	Body;Body;Body;Body;Body	cg14000174	1	1133255	TTLL10	3'UTR	63202	708	3.20805e-09	8.04381e-06	1.17369e-05	0.0284573	0.971523	0.99998	34.1397
cg17177602	1	1196457	UBE2J2;UBE2J2;LOC100128842;UBE2J2;UBE2J2	Body;Body;Body;Body;Body	cg07119157	1	1142932	TNFRSF18;TNFRSF18;TNFRSF18	TSS1500;TSS1500;TSS1500	53525	708	1.50546e-14	3.77478e-11	6.85072e-05	0.170945	0.828987	0.999931	4.84944
cg17177602	1	1196457	UBE2J2;UBE2J2;LOC100128842;UBE2J2;UBE2J2	Body;Body;Body;Body;Body	cg14830045	1	1173264			23193	708	7.72308e-15	1.93647e-11	2.11526e-05	0.0520899	0.947889	0.999979	18.1972
cg17177602	1	1196457	UBE2J2;UBE2J2;LOC100128842;UBE2J2;UBE2J2	Body;Body;Body;Body;Body	cg10784110	1	1173356			23101	708	1.18605e-15	2.97388e-12	0.000105562	0.263948	0.735946	0.999894	2.78822
cg17177602	1	1196457	UBE2J2;UBE2J2;LOC100128842;UBE2J2;UBE2J2	Body;Body;Body;Body;Body	cg06964912	1	1173622			22835	708	3.18079e-101	7.97547e-98	1.86738e-06	0.00368594	0.996312	0.999998	270.301
cg17177602	1	1196457	UBE2J2;UBE2J2;LOC100128842;UBE2J2;UBE2J2	Body;Body;Body;Body;Body	cg10483828	1	1177703			18754	711	4.43744e-09	1.11264e-05	0.000169575	0.424615	0.575204	0.999819	1.35465
cg17177602	1	1196457	UBE2J2;UBE2J2;LOC100128842;UBE2J2;UBE2J2	Body;Body;Body;Body;Body	cg07719599	1	1177886	FAM132A	3'UTR	18571	711	7.82885e-13	1.963e-09	0.000126417	0.316294	0.68358	0.999874	2.16122
cg17177602	1	1196457	UBE2J2;UBE2J2;LOC100128842;UBE2J2;UBE2J2	Body;Body;Body;Body;Body	cg00211609	1	1178039	FAM132A	Body	18418	711	4.22634e-38	1.05971e-34	1.82854e-06	0.00358844	0.99641	0.999998	277.672
cg17177602	1	1196457	UBE2J2;UBE2J2;LOC100128842;UBE2J2;UBE2J2	Body;Body;Body;Body;Body	cg19666520	1	1179014	FAM132A	Body	17443	712	6.49334e-09	1.62813e-05	2.1788e-05	0.0536846	0.946277	0.999962	17.6266
cg17177602	1	1196457	UBE2J2;UBE2J2;LOC100128842;UBE2J2;UBE2J2	Body;Body;Body;Body;Body	cg12345380	1	1180061	FAM132A	Body	16396	713	2.82174e-16	7.0752e-13	6.32181e-06	0.0148661	0.985128	0.999994	66.2668
cg17177602	1	1196457	UBE2J2;UBE2J2;LOC100128842;UBE2J2;UBE2J2	Body;Body;Body;Body;Body	cg19236794	1	1181769	FAM132A	Body	14688	716	3.94998e-44	9.90413e-41	2.55176e-06	0.00540364	0.994594	0.999997	184.06
cg17177602	1	1196457	UBE2J2;UBE2J2;LOC100128842;UBE2J2;UBE2J2	Body;Body;Body;Body;Body	cg04719903	1	1181956	FAM132A	1stExon	14501	718	3.38654e-13	8.49136e-10	2.63506e-05	0.0651364	0.934837	0.999974	14.352
cg17177602	1	1196457	UBE2J2;UBE2J2;LOC100128842;UBE2J2;UBE2J2	Body;Body;Body;Body;Body	cg06443533	1	1182424	FAM132A	TSS1500	14033	718	4.39423e-08	0.00011018	5.45788e-05	0.135986	0.863849	0.999835	6.35247
cg17177602	1	1196457	UBE2J2;UBE2J2;LOC100128842;UBE2J2;UBE2J2	Body;Body;Body;Body;Body	cg26314055	1	1182658	FAM132A	TSS1500	13799	718	6.52942e-18	1.63718e-14	2.31672e-06	0.00481372	0.995184	0.999998	206.739
cg17177602	1	1196457	UBE2J2;UBE2J2;LOC100128842;UBE2J2;UBE2J2	Body;Body;Body;Body;Body	cg20747739	1	1183257	FAM132A	TSS1500	13200	718	6.2509e-14	1.56734e-10	2.36959e-05	0.0584733	0.941503	0.999976	16.1014
cg17177602	1	1196457	UBE2J2;UBE2J2;LOC100128842;UBE2J2;UBE2J2	Body;Body;Body;Body;Body	cg15582176	1	1183528	FAM132A	TSS1500	12929	718	9.18896e-26	2.30403e-22	1.58744e-05	0.0388422	0.961142	0.999984	24.7448
cg17177602	1	1196457	UBE2J2;UBE2J2;LOC100128842;UBE2J2;UBE2J2	Body;Body;Body;Body;Body	cg13440692	1	1186357			10100	724	0	0	6.53837e-06	0.0154096	0.984584	0.999993	63.894
cg17177602	1	1196457	UBE2J2;UBE2J2;LOC100128842;UBE2J2;UBE2J2	Body;Body;Body;Body;Body	cg10664344	1	1186506			9951	724	0	0	6.53837e-06	0.0154096	0.984584	0.999993	63.894
cg03525583	1	1197536	UBE2J2;UBE2J2;LOC100128842;UBE2J2;UBE2J2	Body;Body;TSS1500;Body;Body	cg18319381	1	1138931	TNFRSF18;TNFRSF18;TNFRSF18	3'UTR;3'UTR;3'UTR	58605	708	3.49738e-16	3.17524e-06	3.60528e-12	0.0317639	0.968233	0.999997	30.4822
cg03525583	1	1197536	UBE2J2;UBE2J2;LOC100128842;UBE2J2;UBE2J2	Body;Body;TSS1500;Body;Body	cg21038584	1	1141226	TNFRSF18;TNFRSF18;TNFRSF18	Body;Body;Body	56310	708	2.42153e-44	2.19849e-34	3.50424e-12	0.0308456	0.969154	1	31.4195
cg03525583	1	1197536	UBE2J2;UBE2J2;LOC100128842;UBE2J2;UBE2J2	Body;Body;TSS1500;Body;Body	cg19237691	1	1141617	TNFRSF18;TNFRSF18;TNFRSF18	Body;Body;Body	55919	708	1.14972e-14	0.000104382	4.10856e-12	0.0363378	0.963558	0.999896	26.5167
cg03525583	1	1197536	UBE2J2;UBE2J2;LOC100128842;UBE2J2;UBE2J2	Body;Body;TSS1500;Body;Body	cg10583942	1	1142892	TNFRSF18;TNFRSF18;TNFRSF18	TSS1500;TSS1500;TSS1500	54644	708	1.05952e-26	9.61935e-17	3.5077e-12	0.030877	0.969123	1	31.3866
cg22670128	1	1210100	UBE2J2;UBE2J2;UBE2J2;UBE2J2	TSS1500;TSS1500;TSS1500;TSS1500	cg06910084	1	1121086	TTLL10;TTLL10	3'UTR;Body	89014	708	3.45491e-43	2.28799e-18	3.29672e-27	0.0208532	0.979147	1	46.9544
cg22670128	1	1210100	UBE2J2;UBE2J2;UBE2J2;UBE2J2	TSS1500;TSS1500;TSS1500;TSS1500	cg14000174	1	1133255	TTLL10	3'UTR	76845	708	9.87604e-30	6.54033e-05	3.61322e-26	0.238521	0.761413	0.999935	3.19223
cg10410269	1	1210545	UBE2J2;UBE2J2;UBE2J2;UBE2J2	TSS1500;TSS1500;TSS1500;TSS1500	cg03525583	1	1197536	UBE2J2;UBE2J2;LOC100128842;UBE2J2;UBE2J2	Body;Body;TSS1500;Body;Body	13009	729	7.35303e-20	8.03586e-13	6.67576e-10	0.006302	0.993698	1	157.68
cg22421766	1	1217658	SCNN1D;SCNN1D;SCNN1D	5'UTR;1stExon;1stExon	cg03525583	1	1197536	UBE2J2;UBE2J2;LOC100128842;UBE2J2;UBE2J2	Body;Body;TSS1500;Body;Body	20122	729	6.25532e-23	8.03585e-13	5.67916e-13	0.006302	0.993698	1	157.68
cg22421766	1	1217658	SCNN1D;SCNN1D;SCNN1D	5'UTR;1stExon;1stExon	cg10410269	1	1210545	UBE2J2;UBE2J2;UBE2J2;UBE2J2	TSS1500;TSS1500;TSS1500;TSS1500	7113	748	4.25242e-20	5.46285e-10	4.64732e-13	0.00497513	0.995025	1	200
cg10119342	1	1222184	SCNN1D;SCNN1D	Body;Body	cg23857983	1	1108690	TTLL10	TSS1500	113494	696	4.57546e-17	3.6079e-14	0.000121776	0.0951194	0.904759	0.999878	9.51182
cg10119342	1	1222184	SCNN1D;SCNN1D	Body;Body	cg27631599	1	1108820	TTLL10	TSS1500	113364	696	8.03291e-16	6.33421e-13	6.61876e-05	0.0512424	0.948691	0.999934	18.5138
cg10119342	1	1222184	SCNN1D;SCNN1D	Body;Body	cg14709479	1	1108924	TTLL10	TSS1500	113260	696	5.70311e-64	4.49709e-61	0.000361651	0.284458	0.71518	0.999638	2.51418
cg10119342	1	1222184	SCNN1D;SCNN1D	Body;Body	cg03278726	1	1109832	TTLL10	5'UTR	112352	696	2.33765e-15	1.84331e-12	0.000205308	0.161053	0.838742	0.999795	5.20786
cg10119342	1	1222184	SCNN1D;SCNN1D	Body;Body	cg15417666	1	1109840	TTLL10	5'UTR	112344	696	1.90578e-17	1.50277e-14	4.35907e-05	0.0334061	0.96655	0.999956	28.9333
cg10119342	1	1222184	SCNN1D;SCNN1D	Body;Body	cg14008593	1	1117473	TTLL10;TTLL10	Body;Body	104711	705	3.1373e-16	2.47386e-13	4.35229e-05	0.0333526	0.966604	0.999956	28.9814
cg10119342	1	1222184	SCNN1D;SCNN1D	Body;Body	cg16366262	1	1118157	TTLL10;TTLL10	Body;Body	104027	705	3.83293e-22	3.02239e-19	4.27168e-05	0.0327163	0.967241	0.999957	29.5645
cg10119342	1	1222184	SCNN1D;SCNN1D	Body;Body	cg14000174	1	1133255	TTLL10	3'UTR	88929	708	6.8139e-09	5.37298e-06	2.49291e-05	0.0186761	0.981294	0.99997	52.5427
cg10119342	1	1222184	SCNN1D;SCNN1D	Body;Body	cg07119157	1	1142932	TNFRSF18;TNFRSF18;TNFRSF18	TSS1500;TSS1500;TSS1500	79252	708	1.10665e-13	8.72631e-11	0.000503589	0.396494	0.603003	0.999496	1.52084
cg10119342	1	1222184	SCNN1D;SCNN1D	Body;Body	cg14830045	1	1173264			48920	708	4.24092e-14	3.3441e-11	0.000116154	0.0906819	0.909202	0.999884	10.0263
cg10119342	1	1222184	SCNN1D;SCNN1D	Body;Body	cg10784110	1	1173356			48828	708	4.97711e-15	3.92461e-12	0.000442977	0.348651	0.650906	0.999557	1.86693
cg10119342	1	1222184	SCNN1D;SCNN1D	Body;Body	cg06964912	1	1173622			48562	708	2.63493e-100	2.07773e-97	1.54692e-05	0.0112092	0.988775	0.999985	88.2113
cg10119342	1	1222184	SCNN1D;SCNN1D	Body;Body	cg10483828	1	1177703			44481	711	1.33791e-08	1.05499e-05	0.000511279	0.402563	0.596915	0.999478	1.48279
cg10119342	1	1222184	SCNN1D;SCNN1D	Body;Body	cg07719599	1	1177886	FAM132A	3'UTR	44298	711	1.70775e-12	1.34662e-09	0.000275762	0.216664	0.78306	0.999724	3.61417
cg10119342	1	1222184	SCNN1D;SCNN1D	Body;Body	cg00211609	1	1178039	FAM132A	Body	44145	711	3.55329e-37	2.80188e-34	1.53734e-05	0.0111336	0.988851	0.999985	88.8172
cg10119342	1	1222184	SCNN1D;SCNN1D	Body;Body	cg19666520	1	1179014	FAM132A	Body	43170	712	1.01334e-07	7.99053e-05	0.00034002	0.267385	0.732195	0.99958	2.73836
cg10119342	1	1222184	SCNN1D;SCNN1D	Body;Body	cg12345380	1	1180061	FAM132A	Body	42123	713	1.6108e-15	1.27017e-12	3.60883e-05	0.0274843	0.97248	0.999964	35.3831
cg10119342	1	1222184	SCNN1D;SCNN1D	Body;Body	cg19236794	1	1181769	FAM132A	Body	40415	716	1.53716e-43	1.2121e-40	9.93029e-06	0.0068372	0.993153	0.99999	145.257
cg10119342	1	1222184	SCNN1D;SCNN1D	Body;Body	cg04719903	1	1181956	FAM132A	1stExon	40228	718	4.66592e-13	3.67923e-10	3.63055e-05	0.0276558	0.972308	0.999964	35.1575
cg10119342	1	1222184	SCNN1D;SCNN1D	Body;Body	cg06443533	1	1182424	FAM132A	TSS1500	39760	718	6.73178e-08	5.30823e-05	8.36125e-05	0.0649963	0.934867	0.999863	14.3834
cg10119342	1	1222184	SCNN1D;SCNN1D	Body;Body	cg26314055	1	1182658	FAM132A	TSS1500	39526	718	3.63046e-17	2.86273e-14	1.28813e-05	0.00916649	0.990821	0.999987	108.092
cg10119342	1	1222184	SCNN1D;SCNN1D	Body;Body	cg20747739	1	1183257	FAM132A	TSS1500	38927	718	2.73432e-13	2.1561e-10	0.000103652	0.0808143	0.919082	0.999896	11.3728
cg10119342	1	1222184	SCNN1D;SCNN1D	Body;Body	cg15582176	1	1183528	FAM132A	TSS1500	38656	718	1.10272e-24	8.69533e-22	0.000190501	0.149366	0.850443	0.999809	5.69369
cg10119342	1	1222184	SCNN1D;SCNN1D	Body;Body	cg13440692	1	1186357			35827	724	0	0	0.000162149	0.126987	0.872851	0.999838	6.87356
cg10119342	1	1222184	SCNN1D;SCNN1D	Body;Body	cg10664344	1	1186506			35678	724	0	0	0.000162149	0.126987	0.872851	0.999838	6.87356
cg10119342	1	1222184	SCNN1D;SCNN1D	Body;Body	cg17177602	1	1196457	UBE2J2;UBE2J2;LOC100128842;UBE2J2;UBE2J2	Body;Body;Body;Body;Body	25727	729	1.16009e-08	9.14771e-06	2.9088e-05	0.0219588	0.978003	0.999962	44.538
cg09870910	1	1222942	SCNN1D;SCNN1D	Body;Body	cg18319381	1	1138931	TNFRSF18;TNFRSF18;TNFRSF18	3'UTR;3'UTR;3'UTR	84011	708	4.90646e-12	5.96408e-07	5.05784e-08	0.00515324	0.994846	0.999999	193.052
cg09870910	1	1222942	SCNN1D;SCNN1D	Body;Body	cg21038584	1	1141226	TNFRSF18;TNFRSF18;TNFRSF18	Body;Body;Body	81716	708	3.39453e-40	4.12624e-35	4.91229e-08	0.00497614	0.995024	1	199.959
cg09870910	1	1222942	SCNN1D;SCNN1D	Body;Body	cg19237691	1	1141617	TNFRSF18;TNFRSF18;TNFRSF18	Body;Body;Body	81325	708	1.62207e-10	1.97172e-05	5.79652e-08	0.00605207	0.993928	0.99998	164.229
cg09870910	1	1222942	SCNN1D;SCNN1D	Body;Body	cg10583942	1	1142892	TNFRSF18;TNFRSF18;TNFRSF18	TSS1500;TSS1500;TSS1500	80050	708	1.48529e-22	1.80546e-17	4.91726e-08	0.00498219	0.995018	1	199.715
cg09870910	1	1222942	SCNN1D;SCNN1D	Body;Body	cg07119157	1	1142932	TNFRSF18;TNFRSF18;TNFRSF18	TSS1500;TSS1500;TSS1500	80010	708	8.23621e-16	1.00116e-10	3.74795e-06	0.455039	0.544958	0.999996	1.19761
cg09870910	1	1222942	SCNN1D;SCNN1D	Body;Body	cg03525583	1	1197536	UBE2J2;UBE2J2;LOC100128842;UBE2J2;UBE2J2	Body;Body;TSS1500;Body;Body	25406	729	2.8833e-17	3.50481e-12	2.61773e-07	0.0308508	0.969149	1	31.4141
cg25151559	1	1223442	SCNN1D;SCNN1D	Body;Body	cg14000174	1	1133255	TTLL10	3'UTR	90187	708	3.44054e-08	0.000109457	0.000125875	0.399858	0.599907	0.999765	1.5003
cg25151559	1	1223442	SCNN1D;SCNN1D	Body;Body	cg19666520	1	1179014	FAM132A	Body	44428	712	2.82095e-09	8.97456e-06	9.4655e-06	0.0291427	0.970839	0.999982	33.3133
cg25151559	1	1223442	SCNN1D;SCNN1D	Body;Body	cg12345380	1	1180061	FAM132A	Body	43381	713	1.269e-15	4.03721e-12	2.84307e-05	0.0895389	0.910433	0.999972	10.168
cg25151559	1	1223442	SCNN1D;SCNN1D	Body;Body	cg15582176	1	1183528	FAM132A	TSS1500	39914	718	2.40959e-26	7.66588e-23	4.1627e-06	0.0122555	0.98774	0.999996	80.5958
cg25151559	1	1223442	SCNN1D;SCNN1D	Body;Body	cg13440692	1	1186357			37085	724	0	0	2.10066e-05	0.0658963	0.934083	0.999979	14.1751
cg25151559	1	1223442	SCNN1D;SCNN1D	Body;Body	cg10664344	1	1186506			36936	724	0	0	2.10066e-05	0.0658963	0.934083	0.999979	14.1751
cg25151559	1	1223442	SCNN1D;SCNN1D	Body;Body	cg17177602	1	1196457	UBE2J2;UBE2J2;LOC100128842;UBE2J2;UBE2J2	Body;Body;Body;Body;Body	26985	729	5.13135e-09	1.63249e-05	1.28663e-05	0.0399728	0.959998	0.999971	24.0163
cg25151559	1	1223442	SCNN1D;SCNN1D	Body;Body	cg10119342	1	1222184	SCNN1D;SCNN1D	Body;Body	1258	753	7.19596e-08	0.000228933	5.67426e-05	0.179701	0.820013	0.999714	4.56321
cg26214604	1	1243839	ACAP3;PUSL1	TSS1500;TSS200	cg18224942	1	1225781	SCNN1D;SCNN1D	Body;Body	18058	758	1.062e-12	2.19552e-08	1.84037e-06	0.0370839	0.962914	0.999998	25.9658
cg26214604	1	1243839	ACAP3;PUSL1	TSS1500;TSS200	cg27642349	1	1243825	ACAP3;PUSL1	TSS1500;TSS200	14	762	1.23476e-11	2.55267e-07	2.85077e-06	0.0579934	0.942003	0.999997	16.2433
cg06085743	1	1245014	PUSL1	Body	cg18224942	1	1225781	SCNN1D;SCNN1D	Body;Body	19233	758	1.65053e-16	5.70251e-09	2.86025e-10	0.00889095	0.991109	1	111.474
cg06085743	1	1245014	PUSL1	Body	cg26214604	1	1243839	ACAP3;PUSL1	TSS1500;TSS200	1175	762	4.09092e-14	1.4134e-06	8.45736e-10	0.0282481	0.971751	0.999999	34.4006
cg05397202	1	1245040	PUSL1	Body	cg18224942	1	1225781	SCNN1D;SCNN1D	Body;Body	19259	758	9.70512e-15	6.35442e-09	1.68183e-08	0.0100218	0.989978	1	98.7827
cg05397202	1	1245040	PUSL1	Body	cg27642349	1	1243825	ACAP3;PUSL1	TSS1500;TSS200	1215	762	2.47963e-12	1.62354e-06	5.72491e-07	0.374212	0.625786	0.999998	1.67227
cg05397202	1	1245040	PUSL1	Body	cg26214604	1	1243839	ACAP3;PUSL1	TSS1500;TSS200	1201	762	2.07869e-12	1.36102e-06	4.29738e-08	0.0271642	0.972834	0.999999	35.8131
cg05397202	1	1245040	PUSL1	Body	cg06085743	1	1245014	PUSL1	Body	26	762	5.41417e-16	3.54492e-10	1.87057e-08	0.0112588	0.988741	1	87.8192
cg02506753	1	1245184	PUSL1	Body	cg18224942	1	1225781	SCNN1D;SCNN1D	Body;Body	19403	758	3.92701e-21	4.07762e-09	6.80524e-15	0.00607231	0.993928	1	163.682
cg02506753	1	1245184	PUSL1	Body	cg26214604	1	1243839	ACAP3;PUSL1	TSS1500;TSS200	1345	762	1.79906e-18	1.86806e-06	3.71929e-14	0.0376569	0.962341	0.999998	25.5555
cg02506753	1	1245184	PUSL1	Body	cg06085743	1	1245014	PUSL1	Body	170	762	2.95454e-22	3.06785e-10	1.02078e-14	0.00960891	0.990391	1	103.07
cg02506753	1	1245184	PUSL1	Body	cg05397202	1	1245040	PUSL1	Body	144	762	1.84195e-20	1.91259e-08	1.20602e-14	0.0115342	0.988466	1	85.6985
cg05598010	1	1261797	GLTPD1	5'UTR	cg05378358	1	1261040	CPSF3L;CPSF3L;CPSF3L;CPSF3L;CPSF3L;CPTP	TSS1500;TSS1500;TSS1500;TSS1500;TSS1500;5'UTR	757	769	5.7194e-46	2.43382e-19	1.90621e-29	0.00711877	0.992881	1	139.474
cg21679391	1	1286917			cg05378358	1	1261040	CPSF3L;CPSF3L;CPSF3L;CPSF3L;CPSF3L;CPTP	TSS1500;TSS1500;TSS1500;TSS1500;TSS1500;5'UTR	25877	769	5.73886e-29	5.27034e-19	1.9127e-12	0.016582	0.983418	1	59.3062
cg21679391	1	1286917			cg05598010	1	1261797	GLTPD1	5'UTR	25120	769	5.63291e-39	5.17304e-29	2.39702e-12	0.0210343	0.978966	1	46.5415
cg21118819	1	1287259			cg05378358	1	1261040	CPSF3L;CPSF3L;CPSF3L;CPSF3L;CPSF3L;CPTP	TSS1500;TSS1500;TSS1500;TSS1500;TSS1500;5'UTR	26219	769	1.22888e-229	2.65877e-19	4.09571e-213	0.00786925	0.992131	1	126.077
cg21118819	1	1287259			cg05598010	1	1261797	GLTPD1	5'UTR	25462	769	2.08821e-239	4.51801e-29	8.88614e-213	0.0182441	0.981756	1	53.8124
cg21118819	1	1287259			cg21679391	1	1286917			342	794	6.20051e-223	1.34153e-12	5.6943e-213	0.0113314	0.988669	1	87.2505
cg03722312	1	1287994			cg05378358	1	1261040	CPSF3L;CPSF3L;CPSF3L;CPSF3L;CPSF3L;CPTP	TSS1500;TSS1500;TSS1500;TSS1500;TSS1500;5'UTR	26954	769	2.54013e-118	1.75324e-19	8.46596e-102	0.00484821	0.995152	1	205.262
cg03722312	1	1287994			cg05598010	1	1261797	GLTPD1	5'UTR	26197	769	1.61964e-128	1.11791e-29	6.89218e-102	0.00376087	0.996239	1	264.896
cg03722312	1	1287994			cg21679391	1	1286917			1077	794	3.08026e-111	2.12605e-12	2.82878e-101	0.0185433	0.981457	1	52.9278
cg03722312	1	1287994			cg21118819	1	1287259			735	794	1.37292685759721e-311	9.47619e-213	2.97043e-101	0.019522	0.980478	1	50.2244
cg14270725	1	1289806	MXRA8	Body	cg18319381	1	1138931	TNFRSF18;TNFRSF18;TNFRSF18	3'UTR;3'UTR;3'UTR	150875	708	4.19374e-20	6.36687e-07	4.32313e-16	0.00556888	0.99443	0.999999	178.569
cg14270725	1	1289806	MXRA8	Body	cg21038584	1	1141226	TNFRSF18;TNFRSF18;TNFRSF18	Body;Body;Body	148580	708	2.90157e-48	4.40512e-35	4.19891e-16	0.00538011	0.99462	1	184.87
cg14270725	1	1289806	MXRA8	Body	cg19237691	1	1141617	TNFRSF18;TNFRSF18;TNFRSF18	Body;Body;Body	148189	708	1.38639e-18	2.1048e-05	4.95431e-16	0.00652811	0.993451	0.999979	152.18
cg14270725	1	1289806	MXRA8	Body	cg10583942	1	1142892	TNFRSF18;TNFRSF18;TNFRSF18	TSS1500;TSS1500;TSS1500	146914	708	1.26959e-30	1.92748e-17	4.20316e-16	0.00538656	0.994613	1	184.647
cg14270725	1	1289806	MXRA8	Body	cg07119157	1	1142932	TNFRSF18;TNFRSF18;TNFRSF18	TSS1500;TSS1500;TSS1500	146874	708	6.83134e-24	1.03712e-10	3.10865e-14	0.471422	0.528578	1	1.12124
cg14270725	1	1289806	MXRA8	Body	cg03525583	1	1197536	UBE2J2;UBE2J2;LOC100128842;UBE2J2;UBE2J2	Body;Body;TSS1500;Body;Body	92270	729	2.46025e-25	3.73512e-12	2.23365e-15	0.0329439	0.967056	1	29.3547
cg14270725	1	1289806	MXRA8	Body	cg09870910	1	1222942	SCNN1D;SCNN1D	Body;Body	66864	755	3.45489e-21	5.24516e-08	4.19961e-16	0.00538117	0.994619	1	184.833
cg14270725	1	1289806	MXRA8	Body	cg05378358	1	1261040	CPSF3L;CPSF3L;CPSF3L;CPSF3L;CPSF3L;CPTP	TSS1500;TSS1500;TSS1500;TSS1500;TSS1500;5'UTR	28766	769	5.2858e-31	8.02482e-18	1.7617e-14	0.266725	0.733275	1	2.74918
cg14270725	1	1289806	MXRA8	Body	cg05598010	1	1261797	GLTPD1	5'UTR	28009	769	4.66294e-41	7.07921e-28	1.98426e-14	0.300548	0.699452	1	2.32726
cg14270725	1	1289806	MXRA8	Body	cg21679391	1	1286917			2889	794	2.27137e-24	3.44836e-11	2.08593e-14	0.315999	0.684001	1	2.16456
cg14270725	1	1289806	MXRA8	Body	cg21118819	1	1287259			2547	794	6.36662e-225	9.6657e-212	1.37746e-14	0.208333	0.791667	1	3.80001
cg14270725	1	1289806	MXRA8	Body	cg03722312	1	1287994			1812	795	2.48786e-113	3.77704e-100	1.71717e-14	0.259958	0.740042	1	2.84678
cg15386434	1	1289835	MXRA8	Body	cg18319381	1	1138931	TNFRSF18;TNFRSF18;TNFRSF18	3'UTR;3'UTR;3'UTR	150904	708	5.25816e-24	5.96908e-07	5.42038e-20	0.0051584	0.994841	0.999999	192.859
cg15386434	1	1289835	MXRA8	Body	cg21038584	1	1141226	TNFRSF18;TNFRSF18;TNFRSF18	Body;Body;Body	148609	708	3.63785e-52	4.1297e-35	5.2644e-20	0.00498115	0.995019	1	199.757
cg15386434	1	1289835	MXRA8	Body	cg19237691	1	1141617	TNFRSF18;TNFRSF18;TNFRSF18	Body;Body;Body	148218	708	1.73834e-22	1.97337e-05	6.21201e-20	0.00605798	0.993922	0.99998	164.068
cg15386434	1	1289835	MXRA8	Body	cg10583942	1	1142892	TNFRSF18;TNFRSF18;TNFRSF18	TSS1500;TSS1500;TSS1500	146943	708	1.59176e-34	1.80697e-17	5.26973e-20	0.0049872	0.995013	1	199.513
cg15386434	1	1289835	MXRA8	Body	cg07119157	1	1142932	TNFRSF18;TNFRSF18;TNFRSF18	TSS1500;TSS1500;TSS1500	146903	708	8.8233e-28	1.00162e-10	4.0151e-18	0.455251	0.544749	1	1.19659
cg15386434	1	1289835	MXRA8	Body	cg03525583	1	1197536	UBE2J2;UBE2J2;LOC100128842;UBE2J2;UBE2J2	Body;Body;TSS1500;Body;Body	92299	729	3.08991e-29	3.50767e-12	2.8053e-19	0.0308768	0.969123	1	31.3868
cg15386434	1	1289835	MXRA8	Body	cg09870910	1	1222942	SCNN1D;SCNN1D	Body;Body	66893	755	4.33158e-25	4.91722e-08	5.26528e-20	0.00498214	0.995018	1	199.717
cg15386434	1	1289835	MXRA8	Body	cg14270725	1	1289806	MXRA8	Body	29	798	3.70244e-33	4.20303e-16	5.621e-20	0.00538636	0.994614	1	184.654
cg16006120	1	1289874	MXRA8;MXRA8;MXRA8;MXRA8;MXRA8;MXRA8;MXRA8;MXRA8;MXRA8;MXRA8	Body;Body;Body;Body;ExonBnd;ExonBnd;ExonBnd;ExonBnd;ExonBnd;Body	cg18319381	1	1138931	TNFRSF18;TNFRSF18;TNFRSF18	3'UTR;3'UTR;3'UTR	150943	708	1.46427e-22	6.8104e-07	1.50945e-18	0.00602654	0.993973	0.999999	164.933
cg16006120	1	1289874	MXRA8;MXRA8;MXRA8;MXRA8;MXRA8;MXRA8;MXRA8;MXRA8;MXRA8;MXRA8	Body;Body;Body;Body;ExonBnd;ExonBnd;ExonBnd;ExonBnd;ExonBnd;Body	cg21038584	1	1141226	TNFRSF18;TNFRSF18;TNFRSF18	Body;Body;Body	148648	708	1.01315e-50	4.7122e-35	1.46615e-18	0.00582494	0.994175	1	170.676
cg16006120	1	1289874	MXRA8;MXRA8;MXRA8;MXRA8;MXRA8;MXRA8;MXRA8;MXRA8;MXRA8;MXRA8	Body;Body;Body;Body;ExonBnd;ExonBnd;ExonBnd;ExonBnd;ExonBnd;Body	cg19237691	1	1141617	TNFRSF18;TNFRSF18;TNFRSF18	Body;Body;Body	148257	708	4.84044e-21	2.25131e-05	1.72975e-18	0.00705221	0.992925	0.999977	140.796
cg16006120	1	1289874	MXRA8;MXRA8;MXRA8;MXRA8;MXRA8;MXRA8;MXRA8;MXRA8;MXRA8;MXRA8	Body;Body;Body;Body;ExonBnd;ExonBnd;ExonBnd;ExonBnd;ExonBnd;Body	cg10583942	1	1142892	TNFRSF18;TNFRSF18;TNFRSF18	TSS1500;TSS1500;TSS1500	146982	708	4.43308e-33	2.06184e-17	1.46763e-18	0.00583184	0.994168	1	170.472
cg16006120	1	1289874	MXRA8;MXRA8;MXRA8;MXRA8;MXRA8;MXRA8;MXRA8;MXRA8;MXRA8;MXRA8	Body;Body;Body;Body;ExonBnd;ExonBnd;ExonBnd;ExonBnd;ExonBnd;Body	cg07119157	1	1142932	TNFRSF18;TNFRSF18;TNFRSF18	TSS1500;TSS1500;TSS1500	146942	708	2.30987e-26	1.07433e-10	1.05112e-16	0.48837	0.51163	1	1.04763
cg16006120	1	1289874	MXRA8;MXRA8;MXRA8;MXRA8;MXRA8;MXRA8;MXRA8;MXRA8;MXRA8;MXRA8	Body;Body;Body;Body;ExonBnd;ExonBnd;ExonBnd;ExonBnd;ExonBnd;Body	cg03525583	1	1197536	UBE2J2;UBE2J2;LOC100128842;UBE2J2;UBE2J2	Body;Body;TSS1500;Body;Body	92338	729	8.57398e-28	3.9878e-12	7.78426e-18	0.0352402	0.96476	1	27.3767
cg16006120	1	1289874	MXRA8;MXRA8;MXRA8;MXRA8;MXRA8;MXRA8;MXRA8;MXRA8;MXRA8;MXRA8	Body;Body;Body;Body;ExonBnd;ExonBnd;ExonBnd;ExonBnd;ExonBnd;Body	cg09870910	1	1222942	SCNN1D;SCNN1D	Body;Body	66932	755	1.20635e-23	5.61081e-08	1.46639e-18	0.00582607	0.994174	1	170.642
cg16006120	1	1289874	MXRA8;MXRA8;MXRA8;MXRA8;MXRA8;MXRA8;MXRA8;MXRA8;MXRA8;MXRA8	Body;Body;Body;Body;ExonBnd;ExonBnd;ExonBnd;ExonBnd;ExonBnd;Body	cg05378358	1	1261040	CPSF3L;CPSF3L;CPSF3L;CPSF3L;CPSF3L;CPTP	TSS1500;TSS1500;TSS1500;TSS1500;TSS1500;5'UTR	28834	769	8.56399e-34	3.98315e-18	2.85428e-17	0.131886	0.868114	1	6.58232
cg16006120	1	1289874	MXRA8;MXRA8;MXRA8;MXRA8;MXRA8;MXRA8;MXRA8;MXRA8;MXRA8;MXRA8	Body;Body;Body;Body;ExonBnd;ExonBnd;ExonBnd;ExonBnd;ExonBnd;Body	cg05598010	1	1261797	GLTPD1	5'UTR	28077	769	8.20533e-44	3.81633e-28	3.49168e-17	0.161561	0.838439	1	5.18961
cg16006120	1	1289874	MXRA8;MXRA8;MXRA8;MXRA8;MXRA8;MXRA8;MXRA8;MXRA8;MXRA8;MXRA8	Body;Body;Body;Body;ExonBnd;ExonBnd;ExonBnd;ExonBnd;ExonBnd;Body	cg21679391	1	1286917			2957	794	4.07604e-27	1.89578e-11	3.74327e-17	0.173274	0.826726	1	4.7712
cg16006120	1	1289874	MXRA8;MXRA8;MXRA8;MXRA8;MXRA8;MXRA8;MXRA8;MXRA8;MXRA8;MXRA8	Body;Body;Body;Body;ExonBnd;ExonBnd;ExonBnd;ExonBnd;ExonBnd;Body	cg21118819	1	1287259			2615	794	8.71722e-228	4.05442e-212	1.88604e-17	0.0868071	0.913193	1	10.5198
cg16006120	1	1289874	MXRA8;MXRA8;MXRA8;MXRA8;MXRA8;MXRA8;MXRA8;MXRA8;MXRA8;MXRA8	Body;Body;Body;Body;ExonBnd;ExonBnd;ExonBnd;ExonBnd;ExonBnd;Body	cg03722312	1	1287994			1880	795	3.96576e-116	1.84449e-100	2.73724e-17	0.126437	0.873563	1	6.90911
cg16006120	1	1289874	MXRA8;MXRA8;MXRA8;MXRA8;MXRA8;MXRA8;MXRA8;MXRA8;MXRA8;MXRA8	Body;Body;Body;Body;ExonBnd;ExonBnd;ExonBnd;ExonBnd;ExonBnd;Body	cg14270725	1	1289806	MXRA8	Body	68	798	1.02787e-31	4.78066e-16	1.56049e-18	0.00626419	0.993736	1	158.638
cg16006120	1	1289874	MXRA8;MXRA8;MXRA8;MXRA8;MXRA8;MXRA8;MXRA8;MXRA8;MXRA8;MXRA8	Body;Body;Body;Body;ExonBnd;ExonBnd;ExonBnd;ExonBnd;ExonBnd;Body	cg15386434	1	1289835	MXRA8	Body	39	798	1.29276e-35	6.01267e-20	1.46754e-18	0.00583144	0.994169	1	170.484
cg14793596	1	1290092	MXRA8	Body	cg05378358	1	1261040	CPSF3L;CPSF3L;CPSF3L;CPSF3L;CPSF3L;CPTP	TSS1500;TSS1500;TSS1500;TSS1500;TSS1500;5'UTR	29052	769	3.72296e-37	5.34458e-19	1.24082e-20	0.0168297	0.98317	1	58.4187
cg14793596	1	1290092	MXRA8	Body	cg05598010	1	1261797	GLTPD1	5'UTR	28295	769	4.28999e-47	6.15859e-29	1.82555e-20	0.0252323	0.974768	1	38.6317
cg14793596	1	1290092	MXRA8	Body	cg21679391	1	1286917			3175	794	1.78783e-30	2.56656e-12	1.64187e-20	0.0225929	0.977407	1	43.2617
cg14793596	1	1290092	MXRA8	Body	cg21118819	1	1287259			2833	794	3.05956e-231	4.39222e-213	6.61958e-21	0.0085114	0.991489	1	116.489
cg14793596	1	1290092	MXRA8	Body	cg03722312	1	1287994			2098	795	2.12571e-119	3.05161e-101	1.4672e-20	0.0200828	0.979917	1	48.7937
cg14793596	1	1290092	MXRA8	Body	cg14270725	1	1289806	MXRA8	Body	286	798	9.5555e-33	1.37176e-14	1.4507e-19	0.207466	0.792534	1	3.82006
cg14793596	1	1290092	MXRA8	Body	cg16006120	1	1289874	MXRA8;MXRA8;MXRA8;MXRA8;MXRA8;MXRA8;MXRA8;MXRA8;MXRA8;MXRA8	Body;Body;Body;Body;ExonBnd;ExonBnd;ExonBnd;ExonBnd;ExonBnd;Body	218	798	1.66588e-35	2.3915e-17	7.74809e-20	0.11034	0.88966	1	8.06291
cg07284273	1	1290212	MXRA8	Body	cg18319381	1	1138931	TNFRSF18;TNFRSF18;TNFRSF18	3'UTR;3'UTR;3'UTR	151281	708	1.71164e-22	6.05048e-07	1.76445e-18	0.0052424	0.994757	0.999999	189.752
cg07284273	1	1290212	MXRA8	Body	cg21038584	1	1141226	TNFRSF18;TNFRSF18;TNFRSF18	Body;Body;Body	148986	708	1.18421e-50	4.18606e-35	1.71369e-18	0.00506279	0.994937	1	196.52
cg07284273	1	1290212	MXRA8	Body	cg19237691	1	1141617	TNFRSF18;TNFRSF18;TNFRSF18	Body;Body;Body	148595	708	5.65862e-21	2.00026e-05	2.02213e-18	0.00615418	0.993826	0.99998	161.488
cg07284273	1	1290212	MXRA8	Body	cg10583942	1	1142892	TNFRSF18;TNFRSF18;TNFRSF18	TSS1500;TSS1500;TSS1500	147320	708	5.18156e-33	1.83163e-17	1.71543e-18	0.00506892	0.994931	1	196.281
cg07284273	1	1290212	MXRA8	Body	cg07119157	1	1142932	TNFRSF18;TNFRSF18;TNFRSF18	TSS1500;TSS1500;TSS1500	147280	708	2.85457e-26	1.00906e-10	1.29899e-16	0.458639	0.541361	1	1.18037
cg07284273	1	1290212	MXRA8	Body	cg03525583	1	1197536	UBE2J2;UBE2J2;LOC100128842;UBE2J2;UBE2J2	Body;Body;TSS1500;Body;Body	92676	729	1.00548e-27	3.55428e-12	9.12871e-18	0.0313003	0.9687	1	30.9485
cg07284273	1	1290212	MXRA8	Body	cg09870910	1	1222942	SCNN1D;SCNN1D	Body;Body	67270	755	1.41004e-23	4.98433e-08	1.71398e-18	0.00506379	0.994936	1	196.48
cg07284273	1	1290212	MXRA8	Body	cg14270725	1	1289806	MXRA8	Body	406	798	1.20488e-31	4.25913e-16	1.82923e-18	0.00547162	0.994528	1	181.761
cg07284273	1	1290212	MXRA8	Body	cg15386434	1	1289835	MXRA8	Body	377	798	1.5111e-35	5.34158e-20	1.7154e-18	0.00506884	0.994931	1	196.284
cg07284273	1	1290212	MXRA8	Body	cg16006120	1	1289874	MXRA8;MXRA8;MXRA8;MXRA8;MXRA8;MXRA8;MXRA8;MXRA8;MXRA8;MXRA8	Body;Body;Body;Body;ExonBnd;ExonBnd;ExonBnd;ExonBnd;ExonBnd;Body	338	798	4.20556e-34	1.48662e-18	1.95602e-18	0.00592026	0.99408	1	167.911
cg25063151	1	1290554	MXRA8	Body	cg05378358	1	1261040	CPSF3L;CPSF3L;CPSF3L;CPSF3L;CPSF3L;CPTP	TSS1500;TSS1500;TSS1500;TSS1500;TSS1500;5'UTR	29514	769	2.05754e-44	6.2375e-19	6.85755e-28	0.0198087	0.980191	1	49.4829
cg25063151	1	1290554	MXRA8	Body	cg05598010	1	1261797	GLTPD1	5'UTR	28757	769	1.92919e-54	5.84841e-29	8.20943e-28	0.0239111	0.976089	1	40.8216
cg25063151	1	1290554	MXRA8	Body	cg21679391	1	1286917			3637	794	9.85585e-38	2.98784e-12	9.05122e-28	0.0264655	0.973534	1	36.785
cg25063151	1	1290554	MXRA8	Body	cg21118819	1	1287259			3295	794	1.78565e-238	5.41325e-213	3.86338e-28	0.0107227	0.989277	1	92.2601
cg25063151	1	1290554	MXRA8	Body	cg03722312	1	1287994			2560	795	7.35952e-127	2.23106e-101	5.07967e-28	0.0144136	0.985586	1	68.3789
cg25063151	1	1290554	MXRA8	Body	cg14270725	1	1289806	MXRA8	Body	748	798	4.73799e-40	1.43634e-14	7.19315e-27	0.21728	0.78272	1	3.60236
cg25063151	1	1290554	MXRA8	Body	cg16006120	1	1289874	MXRA8;MXRA8;MXRA8;MXRA8;MXRA8;MXRA8;MXRA8;MXRA8;MXRA8;MXRA8	Body;Body;Body;Body;ExonBnd;ExonBnd;ExonBnd;ExonBnd;ExonBnd;Body	680	798	6.49638e-43	1.9694e-17	3.02149e-27	0.0906883	0.909312	1	10.0268
cg25063151	1	1290554	MXRA8	Body	cg14793596	1	1290092	MXRA8	Body	462	798	3.34285e-46	1.0134e-20	4.7989e-28	0.0135616	0.986438	1	72.7377
cg25063151	1	1290554	MXRA8	Body	cg07284273	1	1290212	MXRA8	Body	342	798	3.64447e-42	1.10483e-16	1.28828e-26	0.389937	0.610063	1	1.56452
cg19436320	1	1290708	MXRA8	Body	cg18319381	1	1138931	TNFRSF18;TNFRSF18;TNFRSF18	3'UTR;3'UTR;3'UTR	151777	708	2.0598e-34	9.14466e-06	2.12335e-30	0.0933613	0.90663	0.999991	9.71097
cg19436320	1	1290708	MXRA8	Body	cg21038584	1	1141226	TNFRSF18;TNFRSF18;TNFRSF18	Body;Body;Body	149482	708	1.43712e-62	6.38024e-34	2.07969e-30	0.091421	0.908579	1	9.9384
cg19436320	1	1290708	MXRA8	Body	cg19237691	1	1141617	TNFRSF18;TNFRSF18;TNFRSF18	Body;Body;Body	149091	708	6.74379e-33	0.000299397	2.40992e-30	0.106097	0.893604	0.999701	8.42253
cg19436320	1	1290708	MXRA8	Body	cg10583942	1	1142892	TNFRSF18;TNFRSF18;TNFRSF18	TSS1500;TSS1500;TSS1500	147816	708	6.28765e-45	2.79146e-16	2.08161e-30	0.0915064	0.908494	1	9.9282
cg19436320	1	1290708	MXRA8	Body	cg03525583	1	1197536	UBE2J2;UBE2J2;LOC100128842;UBE2J2;UBE2J2	Body;Body;TSS1500;Body;Body	93172	729	8.87066e-40	3.9382e-11	8.05361e-30	0.356904	0.643096	1	1.80188
cg19436320	1	1290708	MXRA8	Body	cg09870910	1	1222942	SCNN1D;SCNN1D	Body;Body	67766	755	1.71115e-35	7.59681e-07	2.08e-30	0.091435	0.908564	0.999999	9.93673
cg19436320	1	1290708	MXRA8	Body	cg05378358	1	1261040	CPSF3L;CPSF3L;CPSF3L;CPSF3L;CPSF3L;CPTP	TSS1500;TSS1500;TSS1500;TSS1500;TSS1500;5'UTR	29668	769	2.70934e-47	1.20284e-18	9.02993e-31	0.0391283	0.960872	1	24.557
cg19436320	1	1290708	MXRA8	Body	cg05598010	1	1261797	GLTPD1	5'UTR	28911	769	2.06067e-57	9.14851e-29	8.76891e-31	0.0379683	0.962032	1	25.3378
cg19436320	1	1290708	MXRA8	Body	cg21679391	1	1286917			3791	794	1.05013e-40	4.66214e-12	9.64398e-31	0.0418571	0.958143	1	22.8908
cg19436320	1	1290708	MXRA8	Body	cg21118819	1	1287259			3449	794	3.08681e-241	1.37042e-212	6.67854e-31	0.0286786	0.971321	1	33.8691
cg19436320	1	1290708	MXRA8	Body	cg03722312	1	1287994			2714	795	8.27633e-130	3.67435e-101	5.71247e-31	0.0243854	0.975615	1	40.0081
cg19436320	1	1290708	MXRA8	Body	cg14270725	1	1289806	MXRA8	Body	902	798	1.09217e-43	4.84878e-15	1.65811e-30	0.0726861	0.927314	1	12.7578
cg19436320	1	1290708	MXRA8	Body	cg15386434	1	1289835	MXRA8	Body	873	798	1.82275e-47	8.09224e-19	2.06919e-30	0.0909544	0.909046	1	9.99452
cg19436320	1	1290708	MXRA8	Body	cg16006120	1	1289874	MXRA8;MXRA8;MXRA8;MXRA8;MXRA8;MXRA8;MXRA8;MXRA8;MXRA8;MXRA8	Body;Body;Body;Body;ExonBnd;ExonBnd;ExonBnd;ExonBnd;ExonBnd;Body	834	798	2.71876e-46	1.20702e-17	1.26451e-30	0.0551941	0.944806	1	17.1179
cg19436320	1	1290708	MXRA8	Body	cg14793596	1	1290092	MXRA8	Body	616	798	2.52287e-49	1.12005e-20	3.62176e-31	0.0150942	0.984906	1	65.2506
cg19436320	1	1290708	MXRA8	Body	cg07284273	1	1290212	MXRA8	Body	496	798	5.45817e-46	2.4232e-17	1.9294e-30	0.0847423	0.915258	1	10.8005
cg19436320	1	1290708	MXRA8	Body	cg25063151	1	1290554	MXRA8	Body	154	798	5.97861e-57	2.65426e-28	1.81244e-31	0.00705352	0.992946	1	140.773
cg00040588	1	1290712	MXRA8	Body	cg05378358	1	1261040	CPSF3L;CPSF3L;CPSF3L;CPSF3L;CPSF3L;CPTP	TSS1500;TSS1500;TSS1500;TSS1500;TSS1500;5'UTR	29672	769	2.91217e-47	5.10052e-19	9.70594e-31	0.0160155	0.983985	1	61.4396
cg00040588	1	1290712	MXRA8	Body	cg05598010	1	1261797	GLTPD1	5'UTR	28915	769	2.31621e-57	4.05672e-29	9.85634e-31	0.0162791	0.983721	1	60.4283
cg00040588	1	1290712	MXRA8	Body	cg21679391	1	1286917			3795	794	1.74258e-40	3.05203e-12	1.60031e-30	0.0270557	0.972944	1	35.9608
cg00040588	1	1290712	MXRA8	Body	cg21118819	1	1287259			3453	794	4.70044e-241	8.23258e-213	1.01698e-30	0.0168286	0.983171	1	58.4225
cg00040588	1	1290712	MXRA8	Body	cg03722312	1	1287994			2718	795	8.7589e-130	1.53408e-101	6.04555e-31	0.00959806	0.990402	1	103.188
cg00040588	1	1290712	MXRA8	Body	cg14270725	1	1289806	MXRA8	Body	906	798	8.6754e-43	1.51945e-14	1.31709e-29	0.229911	0.770089	1	3.34951
cg00040588	1	1290712	MXRA8	Body	cg16006120	1	1289874	MXRA8;MXRA8;MXRA8;MXRA8;MXRA8;MXRA8;MXRA8;MXRA8;MXRA8;MXRA8	Body;Body;Body;Body;ExonBnd;ExonBnd;ExonBnd;ExonBnd;ExonBnd;Body	838	798	1.21705e-45	2.13161e-17	5.66057e-30	0.0982402	0.90176	1	9.17913
cg00040588	1	1290712	MXRA8	Body	cg14793596	1	1290092	MXRA8	Body	620	798	6.67497e-49	1.16909e-20	9.5824e-31	0.0157989	0.984201	1	62.2956
cg00040588	1	1290712	MXRA8	Body	cg07284273	1	1290212	MXRA8	Body	500	798	7.4754e-45	1.30928e-16	2.64247e-29	0.462278	0.537722	1	1.1632
cg00040588	1	1290712	MXRA8	Body	cg25063151	1	1290554	MXRA8	Body	158	798	1.40721e-56	2.46466e-28	4.26602e-31	0.00647819	0.993522	1	153.364
cg00040588	1	1290712	MXRA8	Body	cg19436320	1	1290708	MXRA8	Body	4	798	1.23443e-59	2.16204e-31	5.48035e-31	0.00860716	0.991393	1	115.182
cg10482508	1	1291064	MXRA8;MXRA8;MXRA8;MXRA8;MXRA8	Body;Body;Body;Body;Body	cg05378358	1	1261040	CPSF3L;CPSF3L;CPSF3L;CPSF3L;CPSF3L;CPTP	TSS1500;TSS1500;TSS1500;TSS1500;TSS1500;5'UTR	30024	769	4.07513e-46	4.54195e-19	1.35819e-29	0.014152	0.985848	1	69.6615
cg10482508	1	1291064	MXRA8;MXRA8;MXRA8;MXRA8;MXRA8	Body;Body;Body;Body;Body	cg05598010	1	1261797	GLTPD1	5'UTR	29267	769	2.31016e-56	2.5748e-29	9.83061e-30	0.00996672	0.990033	1	99.3339
cg10482508	1	1291064	MXRA8;MXRA8;MXRA8;MXRA8;MXRA8	Body;Body;Body;Body;Body	cg21679391	1	1286917			4147	794	2.89418e-39	3.22572e-12	2.6579e-29	0.0286524	0.971348	1	33.9011
cg10482508	1	1291064	MXRA8;MXRA8;MXRA8;MXRA8;MXRA8	Body;Body;Body;Body;Body	cg21118819	1	1287259			3805	794	1.58749e-239	1.76935e-212	3.43466e-29	0.0373184	0.962682	1	25.7964
cg10482508	1	1291064	MXRA8;MXRA8;MXRA8;MXRA8;MXRA8	Body;Body;Body;Body;Body	cg03722312	1	1287994			3070	795	1.01368e-128	1.1298e-101	6.99659e-30	0.00680488	0.993195	1	145.953
cg10482508	1	1291064	MXRA8;MXRA8;MXRA8;MXRA8;MXRA8	Body;Body;Body;Body;Body	cg14270725	1	1289806	MXRA8	Body	1258	798	1.77927e-41	1.98309e-14	2.70126e-28	0.300371	0.699629	1	2.32922
cg10482508	1	1291064	MXRA8;MXRA8;MXRA8;MXRA8;MXRA8	Body;Body;Body;Body;Body	cg16006120	1	1289874	MXRA8;MXRA8;MXRA8;MXRA8;MXRA8;MXRA8;MXRA8;MXRA8;MXRA8;MXRA8	Body;Body;Body;Body;ExonBnd;ExonBnd;ExonBnd;ExonBnd;ExonBnd;Body	1190	798	2.7527e-44	3.06803e-17	1.28029e-28	0.141837	0.858163	1	6.05033
cg10482508	1	1291064	MXRA8;MXRA8;MXRA8;MXRA8;MXRA8	Body;Body;Body;Body;Body	cg14793596	1	1290092	MXRA8	Body	972	798	1.68806e-47	1.88143e-20	2.42333e-29	0.0260354	0.973965	1	37.4093
cg10482508	1	1291064	MXRA8;MXRA8;MXRA8;MXRA8;MXRA8	Body;Body;Body;Body;Body	cg25063151	1	1290554	MXRA8	Body	510	798	3.42976e-55	3.82266e-28	1.03974e-29	0.0105991	0.989401	1	93.3475
cg10482508	1	1291064	MXRA8;MXRA8;MXRA8;MXRA8;MXRA8	Body;Body;Body;Body;Body	cg19436320	1	1290708	MXRA8	Body	356	798	3.02358e-58	3.36994e-31	1.34234e-29	0.0139751	0.986025	1	70.5557
cg10482508	1	1291064	MXRA8;MXRA8;MXRA8;MXRA8;MXRA8	Body;Body;Body;Body;Body	cg00040588	1	1290712	MXRA8	Body	352	798	5.76973e-58	6.43068e-31	1.01054e-29	0.0102733	0.989727	1	96.34
cg23036947	1	1294018	MXRA8	TSS200	cg18319381	1	1138931	TNFRSF18;TNFRSF18;TNFRSF18	3'UTR;3'UTR;3'UTR	155087	708	6.1137e-08	1.69075e-05	0.000630232	0.173465	0.825887	0.999353	4.76111
cg23036947	1	1294018	MXRA8	TSS200	cg21038584	1	1141226	TNFRSF18;TNFRSF18;TNFRSF18	Body;Body;Body	152792	708	4.31492e-36	1.19329e-33	0.00062442	0.171856	0.827519	0.999376	4.81518
cg23036947	1	1294018	MXRA8	TSS200	cg19237691	1	1141617	TNFRSF18;TNFRSF18;TNFRSF18	Body;Body;Body	152401	708	1.99105e-06	0.000550627	0.000711509	0.195966	0.80277	0.998736	4.09648
cg23036947	1	1294018	MXRA8	TSS200	cg10583942	1	1142892	TNFRSF18;TNFRSF18;TNFRSF18	TSS1500;TSS1500;TSS1500	151126	708	1.88769e-18	5.22042e-16	0.000624945	0.172002	0.827373	0.999375	4.81026
cg23036947	1	1294018	MXRA8	TSS200	cg09870910	1	1222942	SCNN1D;SCNN1D	Body;Body	71076	755	5.1376e-09	1.42082e-06	0.000624504	0.171881	0.827493	0.999374	4.81435
cg23036947	1	1294018	MXRA8	TSS200	cg05378358	1	1261040	CPSF3L;CPSF3L;CPSF3L;CPSF3L;CPSF3L;CPTP	TSS1500;TSS1500;TSS1500;TSS1500;TSS1500;5'UTR	32978	769	1.89192e-21	5.23215e-19	6.30554e-05	0.0164547	0.983482	0.999937	59.7692
cg23036947	1	1294018	MXRA8	TSS200	cg05598010	1	1261797	GLTPD1	5'UTR	32221	769	1.48223e-31	4.09915e-29	6.30744e-05	0.0164599	0.983477	0.999937	59.7497
cg23036947	1	1294018	MXRA8	TSS200	cg21679391	1	1286917			7101	794	9.81983e-15	2.71571e-12	9.01814e-05	0.0239641	0.975946	0.99991	40.7254
cg23036947	1	1294018	MXRA8	TSS200	cg21118819	1	1287259			6759	794	3.18763e-215	8.81552e-213	6.89668e-05	0.0180912	0.98184	0.999931	54.2717
cg23036947	1	1294018	MXRA8	TSS200	cg03722312	1	1287994			6024	795	8.18291e-104	2.26301e-101	5.64799e-05	0.0146344	0.985309	0.999944	67.3282
cg23036947	1	1294018	MXRA8	TSS200	cg14270725	1	1289806	MXRA8	Body	4212	798	3.12944e-17	8.65458e-15	0.000475107	0.130524	0.869001	0.999525	6.65781
cg23036947	1	1294018	MXRA8	TSS200	cg15386434	1	1289835	MXRA8	Body	4183	798	5.47243e-21	1.51342e-18	0.000621232	0.170976	0.828403	0.999379	4.84515
cg23036947	1	1294018	MXRA8	TSS200	cg16006120	1	1289874	MXRA8;MXRA8;MXRA8;MXRA8;MXRA8;MXRA8;MXRA8;MXRA8;MXRA8;MXRA8	Body;Body;Body;Body;ExonBnd;ExonBnd;ExonBnd;ExonBnd;ExonBnd;Body	4144	798	7.94579e-20	2.19744e-17	0.000369562	0.101306	0.898325	0.99963	8.86748
cg23036947	1	1294018	MXRA8	TSS200	cg14793596	1	1290092	MXRA8	Body	3926	798	6.78103e-23	1.87532e-20	9.73466e-05	0.0259476	0.973955	0.999903	37.5354
cg23036947	1	1294018	MXRA8	TSS200	cg07284273	1	1290212	MXRA8	Body	3806	798	1.66548e-19	4.60594e-17	0.000588729	0.161978	0.837433	0.999411	5.17005
cg23036947	1	1294018	MXRA8	TSS200	cg25063151	1	1290554	MXRA8	Body	3464	798	3.51326e-30	9.71607e-28	0.000106506	0.0284832	0.97141	0.999893	34.1047
cg23036947	1	1294018	MXRA8	TSS200	cg19436320	1	1290708	MXRA8	Body	3310	798	3.07865e-33	8.51414e-31	0.000136679	0.0368362	0.963027	0.999863	26.1435
cg23036947	1	1294018	MXRA8	TSS200	cg00040588	1	1290712	MXRA8	Body	3306	798	5.12563e-33	1.41751e-30	8.97727e-05	0.0238509	0.976059	0.99991	40.9233
cg23036947	1	1294018	MXRA8	TSS200	cg10482508	1	1291064	MXRA8;MXRA8;MXRA8;MXRA8;MXRA8	Body;Body;Body;Body;Body	2954	798	8.07483e-32	2.23313e-29	8.99984e-05	0.0239134	0.975997	0.99991	40.8138
cg22273474	1	1294265	MXRA8;MXRA8;MXRA8;MXRA8;MXRA8	Body;5'UTR;TSS1500;TSS200;TSS200	cg05378358	1	1261040	CPSF3L;CPSF3L;CPSF3L;CPSF3L;CPSF3L;CPTP	TSS1500;TSS1500;TSS1500;TSS1500;TSS1500;5'UTR	33225	769	1.97049e-32	4.19738e-19	6.56743e-16	0.0130024	0.986998	1	75.9088
cg22273474	1	1294265	MXRA8;MXRA8;MXRA8;MXRA8;MXRA8	Body;5'UTR;TSS1500;TSS200;TSS200	cg05598010	1	1261797	GLTPD1	5'UTR	32468	769	1.50278e-42	3.2011e-29	6.39489e-16	0.0126345	0.987365	1	78.1483
cg22273474	1	1294265	MXRA8;MXRA8;MXRA8;MXRA8;MXRA8	Body;5'UTR;TSS1500;TSS200;TSS200	cg21679391	1	1286917			7348	794	1.09025e-25	2.32236e-12	1.00124e-15	0.020348	0.979652	1	48.1449
cg22273474	1	1294265	MXRA8;MXRA8;MXRA8;MXRA8;MXRA8	Body;5'UTR;TSS1500;TSS200;TSS200	cg21118819	1	1287259			7006	794	2.68595e-226	5.72139e-213	5.81125e-16	0.01139	0.98861	1	86.796
cg22273474	1	1294265	MXRA8;MXRA8;MXRA8;MXRA8;MXRA8	Body;5'UTR;TSS1500;TSS200;TSS200	cg03722312	1	1287994			6271	795	8.5753e-115	1.82664e-101	5.91882e-16	0.0116194	0.988381	1	85.0629
cg22273474	1	1294265	MXRA8;MXRA8;MXRA8;MXRA8;MXRA8	Body;5'UTR;TSS1500;TSS200;TSS200	cg14270725	1	1289806	MXRA8	Body	4459	798	9.8631e-28	2.10096e-14	1.4974e-14	0.318282	0.681718	1	2.14186
cg22273474	1	1294265	MXRA8;MXRA8;MXRA8;MXRA8;MXRA8	Body;5'UTR;TSS1500;TSS200;TSS200	cg16006120	1	1289874	MXRA8;MXRA8;MXRA8;MXRA8;MXRA8;MXRA8;MXRA8;MXRA8;MXRA8;MXRA8	Body;Body;Body;Body;ExonBnd;ExonBnd;ExonBnd;ExonBnd;ExonBnd;Body	4391	798	1.73936e-30	3.70505e-17	8.08986e-15	0.171495	0.828505	1	4.83107
cg22273474	1	1294265	MXRA8;MXRA8;MXRA8;MXRA8;MXRA8	Body;5'UTR;TSS1500;TSS200;TSS200	cg14793596	1	1290092	MXRA8	Body	4173	798	8.11578e-34	1.72876e-20	1.16508e-15	0.0238414	0.976159	1	40.9439
cg22273474	1	1294265	MXRA8;MXRA8;MXRA8;MXRA8;MXRA8	Body;5'UTR;TSS1500;TSS200;TSS200	cg25063151	1	1290554	MXRA8	Body	3711	798	4.46569e-41	9.51245e-28	1.35379e-15	0.0278652	0.972135	1	34.8871
cg22273474	1	1294265	MXRA8;MXRA8;MXRA8;MXRA8;MXRA8	Body;5'UTR;TSS1500;TSS200;TSS200	cg19436320	1	1290708	MXRA8	Body	3557	798	5.04801e-44	1.07529e-30	2.24111e-15	0.046785	0.953215	1	20.3744
cg22273474	1	1294265	MXRA8;MXRA8;MXRA8;MXRA8;MXRA8	Body;5'UTR;TSS1500;TSS200;TSS200	cg00040588	1	1290712	MXRA8	Body	3553	798	6.86182e-44	1.46165e-30	1.20181e-15	0.0246246	0.975375	1	39.6097
cg22273474	1	1294265	MXRA8;MXRA8;MXRA8;MXRA8;MXRA8	Body;5'UTR;TSS1500;TSS200;TSS200	cg10482508	1	1291064	MXRA8;MXRA8;MXRA8;MXRA8;MXRA8	Body;Body;Body;Body;Body	3201	798	9.14548e-43	1.94809e-29	1.01931e-15	0.0207333	0.979267	1	47.2316
cg22273474	1	1294265	MXRA8;MXRA8;MXRA8;MXRA8;MXRA8	Body;5'UTR;TSS1500;TSS200;TSS200	cg23036947	1	1294018	MXRA8	TSS200	247	799	3.70961e-18	7.90191e-05	1.02591e-15	0.020874	0.979047	0.999921	46.9027
cg18550476	1	1294353	MXRA8;MXRA8;MXRA8;MXRA8;MXRA8	Body;5'UTR;TSS1500;TSS200;TSS200	cg05378358	1	1261040	CPSF3L;CPSF3L;CPSF3L;CPSF3L;CPSF3L;CPTP	TSS1500;TSS1500;TSS1500;TSS1500;TSS1500;5'UTR	33313	769	1.22132e-22	7.43137e-19	4.07054e-06	0.0237917	0.976204	0.999996	41.0313
cg18550476	1	1294353	MXRA8;MXRA8;MXRA8;MXRA8;MXRA8	Body;5'UTR;TSS1500;TSS200;TSS200	cg05598010	1	1261797	GLTPD1	5'UTR	32556	769	1.00887e-32	6.13868e-29	4.29314e-06	0.0251476	0.974848	0.999996	38.7651
cg18550476	1	1294353	MXRA8;MXRA8;MXRA8;MXRA8;MXRA8	Body;5'UTR;TSS1500;TSS200;TSS200	cg21679391	1	1286917			7436	794	4.48999e-16	2.73202e-12	4.12343e-06	0.0241139	0.975882	0.999996	40.4698
cg18550476	1	1294353	MXRA8;MXRA8;MXRA8;MXRA8;MXRA8	Body;5'UTR;TSS1500;TSS200;TSS200	cg21118819	1	1287259			7094	794	1.36814e-216	8.32467e-213	2.96006e-06	0.0170281	0.982969	0.999997	57.7264
cg18550476	1	1294353	MXRA8;MXRA8;MXRA8;MXRA8;MXRA8	Body;5'UTR;TSS1500;TSS200;TSS200	cg03722312	1	1287994			6359	795	6.86883e-105	4.17947e-101	4.74099e-06	0.0278753	0.97212	0.999995	34.8739
cg18550476	1	1294353	MXRA8;MXRA8;MXRA8;MXRA8;MXRA8	Body;5'UTR;TSS1500;TSS200;TSS200	cg14270725	1	1289806	MXRA8	Body	4547	798	3.30345e-18	2.01004e-14	5.01525e-05	0.304466	0.695484	0.99995	2.28427
cg18550476	1	1294353	MXRA8;MXRA8;MXRA8;MXRA8;MXRA8	Body;5'UTR;TSS1500;TSS200;TSS200	cg16006120	1	1289874	MXRA8;MXRA8;MXRA8;MXRA8;MXRA8;MXRA8;MXRA8;MXRA8;MXRA8;MXRA8	Body;Body;Body;Body;ExonBnd;ExonBnd;ExonBnd;ExonBnd;ExonBnd;Body	4479	798	6.5184e-21	3.96624e-17	3.03174e-05	0.183655	0.816315	0.99997	4.44482
cg18550476	1	1294353	MXRA8;MXRA8;MXRA8;MXRA8;MXRA8	Body;5'UTR;TSS1500;TSS200;TSS200	cg14793596	1	1290092	MXRA8	Body	4261	798	3.64532e-24	2.21806e-20	5.23313e-06	0.0308728	0.969122	0.999995	31.3908
cg18550476	1	1294353	MXRA8;MXRA8;MXRA8;MXRA8;MXRA8	Body;5'UTR;TSS1500;TSS200;TSS200	cg25063151	1	1290554	MXRA8	Body	3799	798	1.63119e-31	9.92529e-28	4.94502e-06	0.029118	0.970877	0.999995	33.3429
cg18550476	1	1294353	MXRA8;MXRA8;MXRA8;MXRA8;MXRA8	Body;5'UTR;TSS1500;TSS200;TSS200	cg19436320	1	1290708	MXRA8	Body	3645	798	1.55502e-34	9.46178e-31	6.90363e-06	0.0410474	0.958946	0.999993	23.3619
cg18550476	1	1294353	MXRA8;MXRA8;MXRA8;MXRA8;MXRA8	Body;5'UTR;TSS1500;TSS200;TSS200	cg00040588	1	1290712	MXRA8	Body	3641	798	2.88341e-34	1.75446e-30	5.05014e-06	0.0297583	0.970237	0.999995	32.6039
cg18550476	1	1294353	MXRA8;MXRA8;MXRA8;MXRA8;MXRA8	Body;5'UTR;TSS1500;TSS200;TSS200	cg10482508	1	1291064	MXRA8;MXRA8;MXRA8;MXRA8;MXRA8	Body;Body;Body;Body;Body	3289	798	4.4166e-33	2.68736e-29	4.92254e-06	0.0289811	0.971014	0.999995	33.5051
cg18550476	1	1294353	MXRA8;MXRA8;MXRA8;MXRA8;MXRA8	Body;5'UTR;TSS1500;TSS200;TSS200	cg23036947	1	1294018	MXRA8	TSS200	335	799	1.61994e-08	9.85679e-05	4.48e-06	0.0262857	0.973611	0.999897	37.0395
cg18550476	1	1294353	MXRA8;MXRA8;MXRA8;MXRA8;MXRA8	Body;5'UTR;TSS1500;TSS200;TSS200	cg22273474	1	1294265	MXRA8;MXRA8;MXRA8;MXRA8;MXRA8	Body;5'UTR;TSS1500;TSS200;TSS200	88	799	1.84719e-19	1.12396e-15	3.93474e-06	0.0229646	0.977031	0.999996	42.5451
cg00970622	1	1294362	MXRA8;MXRA8;MXRA8;MXRA8;MXRA8	Body;5'UTR;TSS1500;TSS200;TSS200	cg05378358	1	1261040	CPSF3L;CPSF3L;CPSF3L;CPSF3L;CPSF3L;CPTP	TSS1500;TSS1500;TSS1500;TSS1500;TSS1500;5'UTR	33322	769	5.85359e-31	1.0366e-18	1.95094e-14	0.0335823	0.966418	1	28.7776
cg00970622	1	1294362	MXRA8;MXRA8;MXRA8;MXRA8;MXRA8	Body;5'UTR;TSS1500;TSS200;TSS200	cg05598010	1	1261797	GLTPD1	5'UTR	32565	769	3.56498e-41	6.31314e-29	1.51703e-14	0.0258907	0.974109	1	37.6239
cg00970622	1	1294362	MXRA8;MXRA8;MXRA8;MXRA8;MXRA8	Body;5'UTR;TSS1500;TSS200;TSS200	cg21679391	1	1286917			7445	794	1.74084e-24	3.08282e-12	1.59872e-14	0.0273387	0.972661	1	35.5782
cg00970622	1	1294362	MXRA8;MXRA8;MXRA8;MXRA8;MXRA8	Body;5'UTR;TSS1500;TSS200;TSS200	cg21118819	1	1287259			7103	794	8.76578e-225	1.55231e-212	1.89654e-14	0.0326181	0.967382	1	29.6579
cg00970622	1	1294362	MXRA8;MXRA8;MXRA8;MXRA8;MXRA8	Body;5'UTR;TSS1500;TSS200;TSS200	cg03722312	1	1287994			6368	795	3.94223e-113	6.98122e-101	2.721e-14	0.0472328	0.952767	1	20.1717
cg00970622	1	1294362	MXRA8;MXRA8;MXRA8;MXRA8;MXRA8	Body;5'UTR;TSS1500;TSS200;TSS200	cg14270725	1	1289806	MXRA8	Body	4556	798	1.55862e-26	2.76012e-14	2.36627e-13	0.418456	0.581544	1	1.38974
cg00970622	1	1294362	MXRA8;MXRA8;MXRA8;MXRA8;MXRA8	Body;5'UTR;TSS1500;TSS200;TSS200	cg16006120	1	1289874	MXRA8;MXRA8;MXRA8;MXRA8;MXRA8;MXRA8;MXRA8;MXRA8;MXRA8;MXRA8	Body;Body;Body;Body;ExonBnd;ExonBnd;ExonBnd;ExonBnd;ExonBnd;Body	4488	798	3.05824e-29	5.41578e-17	1.4224e-13	0.251141	0.748859	1	2.98182
cg00970622	1	1294362	MXRA8;MXRA8;MXRA8;MXRA8;MXRA8	Body;5'UTR;TSS1500;TSS200;TSS200	cg14793596	1	1290092	MXRA8	Body	4270	798	1.90011e-32	3.36487e-20	2.72775e-14	0.0473525	0.952648	1	20.1182
cg00970622	1	1294362	MXRA8;MXRA8;MXRA8;MXRA8;MXRA8	Body;5'UTR;TSS1500;TSS200;TSS200	cg25063151	1	1290554	MXRA8	Body	3808	798	8.52432e-40	1.50956e-27	2.58418e-14	0.0448075	0.955192	1	21.3177
cg00970622	1	1294362	MXRA8;MXRA8;MXRA8;MXRA8;MXRA8	Body;5'UTR;TSS1500;TSS200;TSS200	cg19436320	1	1290708	MXRA8	Body	3654	798	7.18124e-43	1.27171e-30	3.18817e-14	0.0555142	0.944486	1	17.0134
cg00970622	1	1294362	MXRA8;MXRA8;MXRA8;MXRA8;MXRA8	Body;5'UTR;TSS1500;TSS200;TSS200	cg00040588	1	1290712	MXRA8	Body	3650	798	1.29361e-42	2.29083e-30	2.2657e-14	0.0391619	0.960838	1	24.535
cg00970622	1	1294362	MXRA8;MXRA8;MXRA8;MXRA8;MXRA8	Body;5'UTR;TSS1500;TSS200;TSS200	cg10482508	1	1291064	MXRA8;MXRA8;MXRA8;MXRA8;MXRA8	Body;Body;Body;Body;Body	3298	798	1.59957e-41	2.83265e-29	1.78281e-14	0.030602	0.969398	1	31.6776
cg00970622	1	1294362	MXRA8;MXRA8;MXRA8;MXRA8;MXRA8	Body;5'UTR;TSS1500;TSS200;TSS200	cg23036947	1	1294018	MXRA8	TSS200	344	799	5.60217e-17	9.92078e-05	1.5493e-14	0.0264629	0.973438	0.999901	36.7851
cg00970622	1	1294362	MXRA8;MXRA8;MXRA8;MXRA8;MXRA8	Body;5'UTR;TSS1500;TSS200;TSS200	cg22273474	1	1294265	MXRA8;MXRA8;MXRA8;MXRA8;MXRA8	Body;5'UTR;TSS1500;TSS200;TSS200	97	799	6.45757e-28	1.14356e-15	1.37554e-14	0.0233825	0.976617	1	41.767
cg00970622	1	1294362	MXRA8;MXRA8;MXRA8;MXRA8;MXRA8	Body;5'UTR;TSS1500;TSS200;TSS200	cg18550476	1	1294353	MXRA8;MXRA8;MXRA8;MXRA8;MXRA8	Body;5'UTR;TSS1500;TSS200;TSS200	9	799	2.12565e-18	3.76427e-06	1.29339e-14	0.0219263	0.97807	0.999996	44.6071
cg00046914	1	1299723	MXRA8	TSS1500	cg27642349	1	1243825	ACAP3;PUSL1	TSS1500;TSS200	55898	760	8.2632e-11	3.0768e-07	1.90778e-05	0.0701065	0.929874	0.999981	13.2637
cg00046914	1	1299723	MXRA8	TSS1500	cg26214604	1	1243839	ACAP3;PUSL1	TSS1500;TSS200	55884	760	1.71514e-09	6.38634e-06	3.5458e-05	0.131159	0.868799	0.999958	6.62401
cg02416993	1	1299759	MXRA8	TSS1500	cg27642349	1	1243825	ACAP3;PUSL1	TSS1500;TSS200	55934	760	1.11601e-19	3.09969e-07	2.57662e-14	0.0706353	0.929364	1	13.1572
cg02416993	1	1299759	MXRA8	TSS1500	cg26214604	1	1243839	ACAP3;PUSL1	TSS1500;TSS200	55920	760	1.79566e-18	4.98738e-06	3.71226e-14	0.102209	0.897786	0.999995	8.78384
cg02416993	1	1299759	MXRA8	TSS1500	cg00046914	1	1299723	MXRA8	TSS1500	36	801	6.01616e-18	1.67097e-05	2.24012e-14	0.0612798	0.938703	0.999983	15.3183
cg24356704	1	1299994	MXRA8	TSS1500	cg18224942	1	1225781	SCNN1D;SCNN1D	Body;Body	74213	756	2.61056e-13	1.10753e-08	4.52391e-07	0.0182109	0.981789	1	53.9123
cg24356704	1	1299994	MXRA8	TSS1500	cg26214604	1	1243839	ACAP3;PUSL1	TSS1500;TSS200	56155	760	3.19227e-11	1.35432e-06	6.59954e-07	0.0270255	0.972972	0.999998	36.002
cg24356704	1	1299994	MXRA8	TSS1500	cg06085743	1	1245014	PUSL1	Body	54980	760	1.20856e-14	5.12729e-10	4.17552e-07	0.0167313	0.983268	1	58.7681
cg24356704	1	1299994	MXRA8	TSS1500	cg05397202	1	1245040	PUSL1	Body	54954	760	6.06502e-13	2.57308e-08	3.97107e-07	0.0158631	0.984137	1	62.0395
cg24356704	1	1299994	MXRA8	TSS1500	cg02506753	1	1245184	PUSL1	Body	54810	760	4.89602e-19	2.07713e-14	5.08379e-07	0.0205885	0.979411	0.999999	47.5708
cg22643873	1	1303026			cg27642349	1	1243825	ACAP3;PUSL1	TSS1500;TSS200	59201	760	4.00184e-55	4.24911e-07	9.23933e-50	0.0971995	0.9028	1	9.28811
cg22643873	1	1303026			cg26214604	1	1243839	ACAP3;PUSL1	TSS1500;TSS200	59187	760	7.49658e-54	7.9598e-06	1.54981e-49	0.163721	0.836271	0.999992	5.10792
cg22643873	1	1303026			cg00046914	1	1299723	MXRA8	TSS1500	3303	801	1.57938e-53	1.67697e-05	5.88084e-50	0.0615037	0.93848	0.999983	15.2589
cg22643873	1	1303026			cg02416993	1	1299759	MXRA8	TSS1500	3267	801	1.6824e-62	1.78636e-14	4.67281e-50	0.0486641	0.951336	1	19.549
cg05397857	1	1305170			cg27642349	1	1243825	ACAP3;PUSL1	TSS1500;TSS200	61345	760	2.38642e-31	4.18407e-07	5.5097e-26	0.0956963	0.904303	1	9.44972
cg05397857	1	1305170			cg26214604	1	1243839	ACAP3;PUSL1	TSS1500;TSS200	61331	760	4.64941e-30	8.15173e-06	9.61195e-26	0.167692	0.8323	0.999992	4.96326
cg05397857	1	1305170			cg00046914	1	1299723	MXRA8	TSS1500	5447	801	9.31382e-30	1.63297e-05	3.468e-26	0.0598638	0.94012	0.999984	15.7043
cg05397857	1	1305170			cg02416993	1	1299759	MXRA8	TSS1500	5411	801	1.04766e-38	1.83684e-14	2.90984e-26	0.0500678	0.949932	1	18.9729
cg05397857	1	1305170			cg22643873	1	1303026			2144	803	2.43922e-74	4.27664e-50	2.58994e-26	0.0444534	0.955547	1	21.4955
cg05589276	1	1311577	AURKAIP1;AURKAIP1;AURKAIP1	TSS1500;TSS1500;TSS1500	cg27642349	1	1243825	ACAP3;PUSL1	TSS1500;TSS200	67752	760	7.9095e-13	1.94138e-07	1.82612e-07	0.0438658	0.956134	1	21.7968
cg05589276	1	1311577	AURKAIP1;AURKAIP1;AURKAIP1	TSS1500;TSS1500;TSS1500	cg26214604	1	1243839	ACAP3;PUSL1	TSS1500;TSS200	67738	760	3.10447e-11	7.61988e-06	6.41802e-07	0.156686	0.843306	0.999992	5.38213
cg05589276	1	1311577	AURKAIP1;AURKAIP1;AURKAIP1	TSS1500;TSS1500;TSS1500	cg05397202	1	1245040	PUSL1	Body	66537	760	2.62922e-12	6.45338e-07	1.72148e-06	0.421956	0.578041	0.999998	1.36991
cg05589276	1	1311577	AURKAIP1;AURKAIP1;AURKAIP1	TSS1500;TSS1500;TSS1500	cg00046914	1	1299723	MXRA8	TSS1500	11854	801	7.77861e-11	1.90925e-05	2.89637e-07	0.0701611	0.929819	0.999981	13.2526
cg05589276	1	1311577	AURKAIP1;AURKAIP1;AURKAIP1	TSS1500;TSS1500;TSS1500	cg02416993	1	1299759	MXRA8	TSS1500	11818	801	1.87962e-19	4.61351e-14	5.22058e-07	0.127266	0.872734	0.999999	6.85757
cg05589276	1	1311577	AURKAIP1;AURKAIP1;AURKAIP1	TSS1500;TSS1500;TSS1500	cg22643873	1	1303026			8551	803	5.90165e-55	1.44855e-49	6.26631e-07	0.152959	0.847041	0.999999	5.53771
cg05589276	1	1311577	AURKAIP1;AURKAIP1;AURKAIP1	TSS1500;TSS1500;TSS1500	cg05397857	1	1305170			6407	803	3.18049e-31	7.80647e-26	5.5763e-07	0.136005	0.863994	0.999999	6.35265
cg02144516	1	1311909	AURKAIP1;AURKAIP1;AURKAIP1	TSS1500;TSS1500;TSS1500	cg27642349	1	1243825	ACAP3;PUSL1	TSS1500;TSS200	68084	760	3.62385e-34	1.41194e-07	8.36665e-29	0.0316301	0.96837	1	30.6154
cg02144516	1	1311909	AURKAIP1;AURKAIP1;AURKAIP1	TSS1500;TSS1500;TSS1500	cg26214604	1	1243839	ACAP3;PUSL1	TSS1500;TSS200	68070	760	3.99005e-32	1.55462e-05	8.24882e-28	0.320715	0.67927	0.999984	2.11799
cg02144516	1	1311909	AURKAIP1;AURKAIP1;AURKAIP1	TSS1500;TSS1500;TSS1500	cg05397202	1	1245040	PUSL1	Body	66869	760	1.72777e-33	6.73182e-07	1.13126e-27	0.440205	0.559794	0.999999	1.27167
cg02144516	1	1311909	AURKAIP1;AURKAIP1;AURKAIP1	TSS1500;TSS1500;TSS1500	cg00046914	1	1299723	MXRA8	TSS1500	12186	801	7.88081e-32	3.07055e-05	2.93442e-28	0.113446	0.886524	0.999969	7.81452
cg02144516	1	1311909	AURKAIP1;AURKAIP1;AURKAIP1	TSS1500;TSS1500;TSS1500	cg05589276	1	1311577	AURKAIP1;AURKAIP1;AURKAIP1	TSS1500;TSS1500;TSS1500	332	810	1.69471e-34	6.603e-08	4.15964e-29	0.0152222	0.984778	1	64.6936
cg00968800	1	1335706	CCNL2;CCNL2;CCNL2;CCNL2;LOC148413	TSS1500;TSS1500;TSS1500;TSS1500;Body	cg27642349	1	1243825	ACAP3;PUSL1	TSS1500;TSS200	91881	760	4.71606e-12	1.86102e-07	1.08883e-06	0.0420087	0.95799	0.999999	22.8046
cg00968800	1	1335706	CCNL2;CCNL2;CCNL2;CCNL2;LOC148413	TSS1500;TSS1500;TSS1500;TSS1500;Body	cg26214604	1	1243839	ACAP3;PUSL1	TSS1500;TSS200	91867	760	1.52606e-10	6.02202e-06	3.15489e-06	0.12362	0.876371	0.999991	7.08924
cg00968800	1	1335706	CCNL2;CCNL2;CCNL2;CCNL2;LOC148413	TSS1500;TSS1500;TSS1500;TSS1500;Body	cg06085743	1	1245014	PUSL1	Body	90692	760	1.68284e-13	6.6407e-09	5.81414e-06	0.228662	0.771332	0.999994	3.37324
cg00968800	1	1335706	CCNL2;CCNL2;CCNL2;CCNL2;LOC148413	TSS1500;TSS1500;TSS1500;TSS1500;Body	cg05397202	1	1245040	PUSL1	Body	90666	760	7.80371e-12	3.07944e-07	5.10947e-06	0.200827	0.799167	0.999995	3.97938
cg00968800	1	1335706	CCNL2;CCNL2;CCNL2;CCNL2;LOC148413	TSS1500;TSS1500;TSS1500;TSS1500;Body	cg02506753	1	1245184	PUSL1	Body	90522	760	6.49562e-18	2.56326e-13	6.74474e-06	0.265422	0.734572	0.999993	2.76757
cg00968800	1	1335706	CCNL2;CCNL2;CCNL2;CCNL2;LOC148413	TSS1500;TSS1500;TSS1500;TSS1500;Body	cg00046914	1	1299723	MXRA8	TSS1500	35983	801	6.03335e-10	2.38084e-05	2.24652e-06	0.0877384	0.912236	0.999974	10.3972
cg00968800	1	1335706	CCNL2;CCNL2;CCNL2;CCNL2;LOC148413	TSS1500;TSS1500;TSS1500;TSS1500;Body	cg02416993	1	1299759	MXRA8	TSS1500	35947	801	1.37354e-18	5.42016e-14	3.81495e-06	0.149693	0.850303	0.999996	5.68033
cg00968800	1	1335706	CCNL2;CCNL2;CCNL2;CCNL2;LOC148413	TSS1500;TSS1500;TSS1500;TSS1500;Body	cg24356704	1	1299994	MXRA8	TSS1500	35712	801	1.21568e-10	4.79723e-06	5.15751e-06	0.202725	0.797265	0.99999	3.93275
cg00968800	1	1335706	CCNL2;CCNL2;CCNL2;CCNL2;LOC148413	TSS1500;TSS1500;TSS1500;TSS1500;Body	cg22643873	1	1303026			32680	803	4.04061e-54	1.59448e-49	4.29028e-06	0.168469	0.831527	0.999996	4.9358
cg00968800	1	1335706	CCNL2;CCNL2;CCNL2;CCNL2;LOC148413	TSS1500;TSS1500;TSS1500;TSS1500;Body	cg05397857	1	1305170			30536	803	2.42917e-30	9.58583e-26	4.25902e-06	0.167234	0.832762	0.999996	4.97963
cg00968800	1	1335706	CCNL2;CCNL2;CCNL2;CCNL2;LOC148413	TSS1500;TSS1500;TSS1500;TSS1500;Body	cg05589276	1	1311577	AURKAIP1;AURKAIP1;AURKAIP1	TSS1500;TSS1500;TSS1500	24129	810	2.68373e-12	1.05904e-07	6.58719e-07	0.0250189	0.97498	0.999999	38.9697
cg00968800	1	1335706	CCNL2;CCNL2;CCNL2;CCNL2;LOC148413	TSS1500;TSS1500;TSS1500;TSS1500;Body	cg02144516	1	1311909	AURKAIP1;AURKAIP1;AURKAIP1	TSS1500;TSS1500;TSS1500	23797	810	9.24374e-34	3.6477e-29	3.60159e-07	0.0132256	0.986774	1	74.6111
cg00060374	1	1355235	LOC441869;LOC441869	Body;Body	cg05378358	1	1261040	CPSF3L;CPSF3L;CPSF3L;CPSF3L;CPSF3L;CPTP	TSS1500;TSS1500;TSS1500;TSS1500;TSS1500;5'UTR	94195	746	4.06312e-136	1.18891e-17	1.35419e-119	0.395646	0.604354	1	1.52751
cg00060374	1	1355235	LOC441869;LOC441869	Body;Body	cg05598010	1	1261797	GLTPD1	5'UTR	93438	746	3.05898e-146	8.9509e-28	1.30171e-119	0.380275	0.619725	1	1.62968
cg00060374	1	1355235	LOC441869;LOC441869	Body;Body	cg21679391	1	1286917			68318	771	4.84015e-130	1.41628e-11	4.445e-120	0.129195	0.870805	1	6.74026
cg00060374	1	1355235	LOC441869;LOC441869	Body;Body	cg14270725	1	1289806	MXRA8	Body	65429	775	7.56559e-133	2.21377e-14	1.1486e-119	0.335427	0.664573	1	1.98127
cg00060374	1	1355235	LOC441869;LOC441869	Body;Body	cg16006120	1	1289874	MXRA8;MXRA8;MXRA8;MXRA8;MXRA8;MXRA8;MXRA8;MXRA8;MXRA8;MXRA8	Body;Body;Body;Body;ExonBnd;ExonBnd;ExonBnd;ExonBnd;ExonBnd;Body	65361	775	1.7711e-135	5.18243e-17	8.23747e-120	0.240277	0.759723	1	3.16186
cg00060374	1	1355235	LOC441869;LOC441869	Body;Body	cg14793596	1	1290092	MXRA8	Body	65143	775	1.20899e-138	3.53762e-20	1.73559e-120	0.0498349	0.950165	1	19.0663
cg00060374	1	1355235	LOC441869;LOC441869	Body;Body	cg25063151	1	1290554	MXRA8	Body	64681	775	1.42617e-145	4.17314e-27	4.3235e-120	0.125636	0.874364	1	6.95952
cg00060374	1	1355235	LOC441869;LOC441869	Body;Body	cg19436320	1	1290708	MXRA8	Body	64527	775	3.966e-149	1.16049e-30	1.76074e-120	0.0505717	0.949428	1	18.7739
cg00060374	1	1355235	LOC441869;LOC441869	Body;Body	cg00040588	1	1290712	MXRA8	Body	64523	775	2.39738e-148	7.01499e-30	4.19889e-120	0.121986	0.878014	1	7.19767
cg00060374	1	1355235	LOC441869;LOC441869	Body;Body	cg10482508	1	1291064	MXRA8;MXRA8;MXRA8;MXRA8;MXRA8	Body;Body;Body;Body;Body	64171	775	2.66167e-147	7.78833e-29	2.96658e-120	0.0858911	0.914109	1	10.6427
cg00060374	1	1355235	LOC441869;LOC441869	Body;Body	cg23036947	1	1294018	MXRA8	TSS200	61217	776	8.22622e-123	0.000240708	2.27499e-120	0.0656344	0.934125	0.999759	14.2322
cg00060374	1	1355235	LOC441869;LOC441869	Body;Body	cg22273474	1	1294265	MXRA8;MXRA8;MXRA8;MXRA8;MXRA8	Body;5'UTR;TSS1500;TSS200;TSS200	60970	776	3.4257e-133	1.00239e-14	7.29714e-120	0.212735	0.787265	1	3.70069
cg00060374	1	1355235	LOC441869;LOC441869	Body;Body	cg18550476	1	1294353	MXRA8;MXRA8;MXRA8;MXRA8;MXRA8	Body;5'UTR;TSS1500;TSS200;TSS200	60882	776	4.9776e-124	1.4565e-05	3.02871e-120	0.0877109	0.912275	0.999985	10.4009
cg00060374	1	1355235	LOC441869;LOC441869	Body;Body	cg00970622	1	1294362	MXRA8;MXRA8;MXRA8;MXRA8;MXRA8	Body;5'UTR;TSS1500;TSS200;TSS200	60873	776	3.45415e-132	1.01072e-13	6.11689e-120	0.178165	0.821835	1	4.61278
cg24555071	1	1358016	LOC441869;LOC441869	TSS1500;TSS1500	cg05378358	1	1261040	CPSF3L;CPSF3L;CPSF3L;CPSF3L;CPSF3L;CPTP	TSS1500;TSS1500;TSS1500;TSS1500;TSS1500;5'UTR	96976	746	5.47984e-22	1.51815e-18	1.82637e-05	0.0496478	0.950334	0.999982	19.1415
cg24555071	1	1358016	LOC441869;LOC441869	TSS1500;TSS1500	cg05598010	1	1261797	GLTPD1	5'UTR	96219	746	3.78589e-32	1.04885e-28	1.61104e-05	0.0436763	0.956308	0.999984	21.8954
cg24555071	1	1358016	LOC441869;LOC441869	TSS1500;TSS1500	cg21679391	1	1286917			71099	771	1.25743e-15	3.48361e-12	1.15477e-05	0.0310231	0.968965	0.999988	31.2337
cg24555071	1	1358016	LOC441869;LOC441869	TSS1500;TSS1500	cg21118819	1	1287259			70757	771	1.07459e-215	2.97707e-212	2.32496e-05	0.0634746	0.936502	0.999977	14.754
cg24555071	1	1358016	LOC441869;LOC441869	TSS1500;TSS1500	cg03722312	1	1287994			70022	772	3.62613e-104	1.00459e-100	2.50282e-05	0.0684071	0.931568	0.999975	13.618
cg24555071	1	1358016	LOC441869;LOC441869	TSS1500;TSS1500	cg14270725	1	1289806	MXRA8	Body	68210	775	8.79899e-18	2.43769e-14	0.000133585	0.369456	0.63041	0.999866	1.70632
cg24555071	1	1358016	LOC441869;LOC441869	TSS1500;TSS1500	cg16006120	1	1289874	MXRA8;MXRA8;MXRA8;MXRA8;MXRA8;MXRA8;MXRA8;MXRA8;MXRA8;MXRA8	Body;Body;Body;Body;ExonBnd;ExonBnd;ExonBnd;ExonBnd;ExonBnd;Body	68142	775	1.88063e-20	5.21015e-17	8.74691e-05	0.241568	0.758345	0.999913	3.13926
cg24555071	1	1358016	LOC441869;LOC441869	TSS1500;TSS1500	cg14793596	1	1290092	MXRA8	Body	67924	775	1.05306e-23	2.91742e-20	1.51174e-05	0.0409226	0.959062	0.999985	23.436
cg24555071	1	1358016	LOC441869;LOC441869	TSS1500;TSS1500	cg25063151	1	1290554	MXRA8	Body	67462	775	4.80448e-31	1.33104e-27	1.4565e-05	0.0393905	0.960595	0.999985	24.3865
cg24555071	1	1358016	LOC441869;LOC441869	TSS1500;TSS1500	cg19436320	1	1290708	MXRA8	Body	67308	775	3.13894e-34	8.69617e-31	1.39356e-05	0.0376451	0.962341	0.999986	25.5635
cg24555071	1	1358016	LOC441869;LOC441869	TSS1500;TSS1500	cg00040588	1	1290712	MXRA8	Body	67304	775	8.3813e-34	2.32197e-30	1.46794e-05	0.0397079	0.960277	0.999985	24.1836
cg24555071	1	1358016	LOC441869;LOC441869	TSS1500;TSS1500	cg10482508	1	1291064	MXRA8;MXRA8;MXRA8;MXRA8;MXRA8	Body;Body;Body;Body;Body	66952	775	1.15604e-32	3.20271e-29	1.28847e-05	0.0347307	0.965256	0.999987	27.7926
cg24555071	1	1358016	LOC441869;LOC441869	TSS1500;TSS1500	cg23036947	1	1294018	MXRA8	TSS200	63998	776	4.34564e-08	0.000120392	1.2018e-05	0.0323273	0.96754	0.999868	29.9295
cg24555071	1	1358016	LOC441869;LOC441869	TSS1500;TSS1500	cg22273474	1	1294265	MXRA8;MXRA8;MXRA8;MXRA8;MXRA8	Body;5'UTR;TSS1500;TSS200;TSS200	63751	776	5.68902e-19	1.5761e-15	1.21183e-05	0.0326054	0.967382	0.999988	29.6694
cg24555071	1	1358016	LOC441869;LOC441869	TSS1500;TSS1500	cg18550476	1	1294353	MXRA8;MXRA8;MXRA8;MXRA8;MXRA8	Body;5'UTR;TSS1500;TSS200;TSS200	63663	776	1.64802e-09	4.5657e-06	1.00277e-05	0.0268077	0.973178	0.999985	36.3022
cg24555071	1	1358016	LOC441869;LOC441869	TSS1500;TSS1500	cg00970622	1	1294362	MXRA8;MXRA8;MXRA8;MXRA8;MXRA8	Body;5'UTR;TSS1500;TSS200;TSS200	63654	776	5.06849e-18	1.40418e-14	8.97568e-06	0.0238903	0.976101	0.999991	40.8576
cg24555071	1	1358016	LOC441869;LOC441869	TSS1500;TSS1500	cg00060374	1	1355235	LOC441869;LOC441869	Body;Body	2781	861	3.75992e-124	1.04166e-120	1.10019e-05	0.0295095	0.97048	0.999989	32.8871
cg22517356	1	1361216	TMEM88B	TSS1500	cg00305774	1	1361077	TMEM88B	TSS1500	139	876	3.37674e-50	2.04799e-20	1.97745e-32	0.0110042	0.988996	1	89.8743
cg23795938	1	1361421	TMEM88B	TSS200	cg17265051	1	1361414	TMEM88B	TSS200	7	878	1.47523e-22	3.62096e-08	1.7325e-15	0.424669	0.575331	1	1.35478
cg10156298	1	1361476	TMEM88B	TSS200	cg17265051	1	1361414	TMEM88B	TSS200	62	878	1.44072e-32	3.73789e-09	1.69197e-25	0.0429406	0.957059	1	22.288
cg10156298	1	1361476	TMEM88B	TSS200	cg23795938	1	1361421	TMEM88B	TSS200	55	878	6.57106e-41	1.70484e-17	1.61287e-26	0.00318774	0.996812	1	312.702
cg09368716	1	1361655	TMEM88B	1stExon	cg23795938	1	1361421	TMEM88B	TSS200	234	878	6.91037e-68	2.0208e-15	1.69616e-53	0.495503	0.504497	1	1.01815
cg09368716	1	1361655	TMEM88B	1stExon	cg10156298	1	1361476	TMEM88B	TSS200	179	878	5.98557e-78	1.75036e-25	1.55294e-54	0.044457	0.955543	1	21.4937
cg12208770	1	1361666	TMEM88B	1stExon	cg17265051	1	1361414	TMEM88B	TSS200	252	878	1.4792e-28	3.73332e-08	1.73717e-21	0.437878	0.562122	1	1.28374
cg12208770	1	1361666	TMEM88B	1stExon	cg23795938	1	1361421	TMEM88B	TSS200	245	878	1.49144e-37	3.76422e-17	3.66076e-23	0.00824755	0.991752	1	120.248
cg12208770	1	1361666	TMEM88B	1stExon	cg10156298	1	1361476	TMEM88B	TSS200	190	878	2.1751e-46	5.4897e-26	5.64323e-23	0.0132561	0.986744	1	74.437
cg12208770	1	1361666	TMEM88B	1stExon	cg09368716	1	1361655	TMEM88B	1stExon	11	879	7.60764e-75	1.92008e-54	2.2247e-22	0.055204	0.944796	1	17.1146
cg26863172	1	1361729	TMEM88B	1stExon	cg02416993	1	1299759	MXRA8	TSS1500	61970	780	1.29008e-42	1.76243e-13	3.58316e-30	0.488998	0.511002	1	1.045
cg26863172	1	1361729	TMEM88B	1stExon	cg23795938	1	1361421	TMEM88B	TSS200	308	878	9.92559e-45	1.35597e-15	2.43625e-30	0.332157	0.667843	1	2.01062
cg26863172	1	1361729	TMEM88B	1stExon	cg10156298	1	1361476	TMEM88B	TSS200	253	878	5.8857e-55	8.04068e-26	1.52703e-31	0.0198812	0.980119	1	49.2989
cg26863172	1	1361729	TMEM88B	1stExon	cg09368716	1	1361655	TMEM88B	1stExon	74	879	1.74803e-84	2.38806e-55	5.11178e-32	0.00598938	0.994011	1	165.962
cg26863172	1	1361729	TMEM88B	1stExon	cg12208770	1	1361666	TMEM88B	1stExon	63	879	1.49467e-51	2.04192e-22	3.77235e-31	0.0505862	0.949414	1	18.7682
cg13169132	1	1362340	TMEM88B	Body	cg17265051	1	1361414	TMEM88B	TSS200	926	878	2.81849e-18	1.09243e-09	3.31002e-11	0.0118413	0.988159	1	83.4504
cg13169132	1	1362340	TMEM88B	Body	cg23795938	1	1361421	TMEM88B	TSS200	919	878	4.15148e-24	1.60909e-15	1.01899e-09	0.394346	0.605654	1	1.53584
cg13169132	1	1362340	TMEM88B	Body	cg10156298	1	1361476	TMEM88B	TSS200	864	878	4.32378e-34	1.67587e-25	1.12179e-10	0.0425223	0.957478	1	22.5171
cg13169132	1	1362340	TMEM88B	Body	cg12208770	1	1361666	TMEM88B	1stExon	674	879	3.07158e-30	1.19052e-21	7.75229e-10	0.299773	0.700227	1	2.33586
cg07010566	1	1363627			cg05378358	1	1261040	CPSF3L;CPSF3L;CPSF3L;CPSF3L;CPSF3L;CPTP	TSS1500;TSS1500;TSS1500;TSS1500;TSS1500;5'UTR	102587	746	8.36708e-22	2.4922e-18	2.78866e-05	0.0821444	0.917828	0.999972	11.1734
cg07010566	1	1363627			cg05598010	1	1261797	GLTPD1	5'UTR	101830	746	3.77088e-32	1.12318e-28	1.60465e-05	0.0468426	0.953141	0.999984	20.3478
cg07010566	1	1363627			cg21679391	1	1286917			76710	771	1.56017e-15	4.64708e-12	1.4328e-05	0.0417187	0.958267	0.999986	22.9697
cg07010566	1	1363627			cg21118819	1	1287259			76368	771	3.73214e-215	1.11165e-211	8.07475e-05	0.239753	0.760167	0.999919	3.17063
cg07010566	1	1363627			cg03722312	1	1287994			75633	772	6.30804e-104	1.8789e-100	4.35392e-05	0.128814	0.871143	0.999956	6.76281
cg07010566	1	1363627			cg14270725	1	1289806	MXRA8	Body	73821	775	9.28108e-18	2.76444e-14	0.000140904	0.419113	0.580746	0.999859	1.38566
cg07010566	1	1363627			cg16006120	1	1289874	MXRA8;MXRA8;MXRA8;MXRA8;MXRA8;MXRA8;MXRA8;MXRA8;MXRA8;MXRA8	Body;Body;Body;Body;ExonBnd;ExonBnd;ExonBnd;ExonBnd;ExonBnd;Body	73753	775	2.09067e-20	6.22721e-17	9.72377e-05	0.288919	0.710984	0.999903	2.46084
cg07010566	1	1363627			cg14793596	1	1290092	MXRA8	Body	73535	775	1.52714e-23	4.54871e-20	2.19232e-05	0.0643644	0.935614	0.999978	14.5362
cg07010566	1	1363627			cg25063151	1	1290554	MXRA8	Body	73073	775	7.64953e-31	2.27847e-27	2.31898e-05	0.0681408	0.931836	0.999977	13.6751
cg07010566	1	1363627			cg19436320	1	1290708	MXRA8	Body	72919	775	3.96213e-34	1.18015e-30	1.75902e-05	0.0514453	0.948537	0.999982	18.4378
cg07010566	1	1363627			cg00040588	1	1290712	MXRA8	Body	72915	775	1.08212e-33	3.22319e-30	1.89528e-05	0.055508	0.944473	0.999981	17.0151
cg07010566	1	1363627			cg10482508	1	1291064	MXRA8;MXRA8;MXRA8;MXRA8;MXRA8	Body;Body;Body;Body;Body	72563	775	1.18239e-32	3.52183e-29	1.31784e-05	0.038291	0.961696	0.999987	25.1154
cg07010566	1	1363627			cg23036947	1	1294018	MXRA8	TSS200	69609	776	4.64018e-08	0.000138211	1.28326e-05	0.0372602	0.962589	0.999849	25.8342
cg07010566	1	1363627			cg22273474	1	1294265	MXRA8;MXRA8;MXRA8;MXRA8;MXRA8	Body;5'UTR;TSS1500;TSS200;TSS200	69362	776	6.15083e-19	1.83207e-15	1.3102e-05	0.0380634	0.961924	0.999987	25.2716
cg07010566	1	1363627			cg18550476	1	1294353	MXRA8;MXRA8;MXRA8;MXRA8;MXRA8	Body;5'UTR;TSS1500;TSS200;TSS200	69274	776	1.71583e-09	5.11072e-06	1.04403e-05	0.0301272	0.969857	0.999984	32.192
cg07010566	1	1363627			cg00970622	1	1294362	MXRA8;MXRA8;MXRA8;MXRA8;MXRA8	Body;5'UTR;TSS1500;TSS200;TSS200	69265	776	4.7625e-18	1.41855e-14	8.43381e-06	0.0241449	0.975847	0.999992	40.4163
cg07010566	1	1363627			cg00060374	1	1355235	LOC441869;LOC441869	Body;Body	8392	861	2.76678e-124	8.24108e-121	8.09589e-06	0.0231374	0.976855	0.999992	42.2197
cg07010566	1	1363627			cg24555071	1	1358016	LOC441869;LOC441869	TSS1500;TSS1500	5611	870	3.37554e-09	1.00543e-05	9.35168e-06	0.0268816	0.973099	0.999981	36.1994
cg07010566	1	1363627			cg00305774	1	1361077	TMEM88B	TSS1500	2550	876	5.13238e-23	1.52872e-19	3.00557e-05	0.088612	0.911358	0.99997	10.2848
cg07010566	1	1363627			cg22517356	1	1361216	TMEM88B	TSS1500	2411	877	7.56955e-35	2.25465e-31	4.59091e-05	0.13588	0.864074	0.999954	6.3591
cg22351666	1	1365730	LOC102724312;LOC102724312;LOC102724312	Body;Body;Body	cg00305774	1	1361077	TMEM88B	TSS1500	4653	876	1.10971e-109	1.23509e-20	6.49859e-92	0.00623907	0.993761	1	159.28
cg22351666	1	1365730	LOC102724312;LOC102724312;LOC102724312	Body;Body;Body	cg22517356	1	1361216	TMEM88B	TSS1500	4514	877	1.7248e-121	1.91967e-32	1.04609e-91	0.0106534	0.989347	1	92.8665
cg22351666	1	1365730	LOC102724312;LOC102724312;LOC102724312	Body;Body;Body	cg07010566	1	1363627			2103	883	2.8317e-94	3.15164e-05	8.43446e-91	0.0929671	0.907001	0.999968	9.75616
cg05235651	1	1365793	LOC102724312;LOC102724312;LOC102724312	Body;Body;Body	cg00305774	1	1361077	TMEM88B	TSS1500	4716	876	1.38308e-170	1.09249e-20	8.09943e-153	0.00540314	0.994597	1	184.078
cg05235651	1	1365793	LOC102724312;LOC102724312;LOC102724312	Body;Body;Body	cg22517356	1	1361216	TMEM88B	TSS1500	4577	877	2.6533e-182	2.09584e-32	1.60922e-152	0.0117229	0.988277	1	84.3028
cg05235651	1	1365793	LOC102724312;LOC102724312;LOC102724312	Body;Body;Body	cg07010566	1	1363627			2166	883	3.36704e-155	2.65962e-05	1.0029e-151	0.0782973	0.921676	0.999973	11.7715
cg05235651	1	1365793	LOC102724312;LOC102724312;LOC102724312	Body;Body;Body	cg22351666	1	1365730	LOC102724312;LOC102724312;LOC102724312	Body;Body;Body	63	885	2.25255e-241	1.77929e-91	2.50705e-152	0.018822	0.981178	1	52.1294
cg04865726	1	1365911			cg00305774	1	1361077	TMEM88B	TSS1500	4834	876	4.12531e-206	1.18258e-20	2.41582e-188	0.00593123	0.994069	1	167.599
cg04865726	1	1365911			cg22517356	1	1361216	TMEM88B	TSS1500	4695	877	6.89352e-218	1.97613e-32	4.1809e-188	0.0109962	0.989004	1	89.9409
cg04865726	1	1365911			cg07010566	1	1363627			2284	883	1.03433e-190	2.96506e-05	3.08084e-187	0.0874041	0.912566	0.99997	10.4408
cg04865726	1	1365911			cg22351666	1	1365730	LOC102724312;LOC102724312;LOC102724312	Body;Body;Body	181	885	2.35606e-277	6.75398e-92	2.62225e-188	0.00652359	0.993476	1	152.29
cg04865726	1	1365911			cg05235651	1	1365793	LOC102724312;LOC102724312;LOC102724312	Body;Body;Body	118	885	0	7.23539e-153	1.9937e-188	0.00471995	0.99528	1	210.867
cg19071098	1	1367306	LOC102724312;LOC102724312;LOC102724312	Body;Body;Body	cg00305774	1	1361077	TMEM88B	TSS1500	6229	876	2.76342e-66	1.2322e-20	1.61829e-48	0.0062221	0.993778	1	159.718
cg19071098	1	1367306	LOC102724312;LOC102724312;LOC102724312	Body;Body;Body	cg22517356	1	1361216	TMEM88B	TSS1500	6090	877	4.53116e-78	2.02042e-32	2.74814e-48	0.0112651	0.988735	1	87.7699
cg19071098	1	1367306	LOC102724312;LOC102724312;LOC102724312	Body;Body;Body	cg09368716	1	1361655	TMEM88B	1stExon	5651	879	1.80304e-99	8.03969e-54	5.27264e-47	0.234339	0.765661	1	3.26732
cg19071098	1	1367306	LOC102724312;LOC102724312;LOC102724312	Body;Body;Body	cg26863172	1	1361729	TMEM88B	1stExon	5577	879	1.49705e-76	6.67526e-31	2.04517e-47	0.0902836	0.909716	1	10.0762
cg19071098	1	1367306	LOC102724312;LOC102724312;LOC102724312	Body;Body;Body	cg07010566	1	1363627			3679	883	6.93742e-51	3.09336e-05	2.06636e-47	0.0912295	0.90874	0.999969	9.96103
cg19071098	1	1367306	LOC102724312;LOC102724312;LOC102724312	Body;Body;Body	cg22351666	1	1365730	LOC102724312;LOC102724312;LOC102724312	Body;Body;Body	1576	885	1.45419e-137	6.48419e-92	1.61849e-48	0.00622301	0.993777	1	159.694
cg19071098	1	1367306	LOC102724312;LOC102724312;LOC102724312	Body;Body;Body	cg05235651	1	1365793	LOC102724312;LOC102724312;LOC102724312	Body;Body;Body	1513	885	2.00698e-198	8.94901e-153	1.58531e-48	0.00607489	0.993925	1	163.612
cg19071098	1	1367306	LOC102724312;LOC102724312;LOC102724312	Body;Body;Body	cg04865726	1	1365911			1395	886	5.60594e-234	2.49966e-188	1.60702e-48	0.00617182	0.993828	1	161.027
cg26394870	1	1368541	LOC102724312;LOC102724312;LOC102724312	Body;Body;Body	cg22517356	1	1361216	TMEM88B	TSS1500	7325	877	4.10883e-67	2.91176e-32	2.49199e-37	0.0166764	0.983324	1	58.9649
cg19270739	1	1368846			cg00305774	1	1361077	TMEM88B	TSS1500	7769	876	2.49101e-30	6.50415e-19	1.45876e-12	0.38027	0.61973	1	1.62971
cg19270739	1	1368846			cg22517356	1	1361216	TMEM88B	TSS1500	7630	877	2.26836e-43	5.9228e-32	1.37575e-13	0.0349566	0.965043	1	27.6069
cg19270739	1	1368846			cg23795938	1	1361421	TMEM88B	TSS200	7425	878	4.68238e-28	1.22259e-16	1.14929e-13	0.0290377	0.970962	1	33.438
cg19270739	1	1368846			cg10156298	1	1361476	TMEM88B	TSS200	7370	878	1.47209e-36	3.8437e-25	3.81929e-13	0.0988225	0.901178	1	9.11916
cg19270739	1	1368846			cg12208770	1	1361666	TMEM88B	1stExon	7180	879	1.42586e-34	3.72298e-23	3.59869e-14	0.00840477	0.991595	1	117.98
cg19270739	1	1368846			cg22351666	1	1365730	LOC102724312;LOC102724312;LOC102724312	Body;Body;Body	3116	885	1.22397e-101	3.19585e-90	1.36226e-12	0.355048	0.644952	1	1.81652
cg19270739	1	1368846			cg05235651	1	1365793	LOC102724312;LOC102724312;LOC102724312	Body;Body;Body	3053	885	2.30746e-162	6.0249e-151	1.82266e-12	0.475381	0.524619	1	1.10357
cg19270739	1	1368846			cg04865726	1	1365911			2935	886	5.19866e-198	1.3574e-186	1.49027e-12	0.388505	0.611495	1	1.57397
cg19270739	1	1368846			cg19071098	1	1367306	LOC102724312;LOC102724312;LOC102724312	Body;Body;Body	1540	891	3.21206e-58	8.38685e-47	1.43224e-12	0.373339	0.626661	1	1.67853
cg19270739	1	1368846			cg26394870	1	1368541	LOC102724312;LOC102724312;LOC102724312	Body;Body;Body	305	895	3.52076e-49	9.19288e-38	2.49502e-14	0.00552014	0.99448	1	180.155
cg09668627	1	1371844	VWA1;VWA1	Body;Body	cg23795938	1	1361421	TMEM88B	TSS200	10423	878	5.63015e-175	2.01979e-16	1.38193e-160	0.0486246	0.951375	1	19.5657
cg09668627	1	1371844	VWA1;VWA1	Body;Body	cg10156298	1	1361476	TMEM88B	TSS200	10368	878	3.56768e-183	1.27989e-24	9.25624e-160	0.331395	0.668605	1	2.01755
cg09668627	1	1371844	VWA1;VWA1	Body;Body	cg12208770	1	1361666	TMEM88B	1stExon	10178	879	7.06464e-182	2.53441e-23	1.78303e-161	0.00540195	0.994598	1	184.118
cg09668627	1	1371844	VWA1;VWA1	Body;Body	cg19270739	1	1368846			2998	896	1.71627e-173	6.15706e-15	4.48127e-162	0.000608246	0.999392	1	1643.07
cg08161163	1	1372677	VWA1;VWA1	Body;Body	cg17265051	1	1361414	TMEM88B	TSS200	11263	878	1.1154e-18	2.1558e-09	1.30992e-11	0.024342	0.975658	1	40.0812
cg08161163	1	1372677	VWA1;VWA1	Body;Body	cg23795938	1	1361421	TMEM88B	TSS200	11256	878	7.52575e-25	1.45455e-15	1.8472e-10	0.356377	0.643623	1	1.80602
cg08161163	1	1372677	VWA1;VWA1	Body;Body	cg10156298	1	1361476	TMEM88B	TSS200	11201	878	1.95498e-34	3.77851e-25	5.07213e-11	0.0971293	0.902871	1	9.29555
cg08161163	1	1372677	VWA1;VWA1	Body;Body	cg12208770	1	1361666	TMEM88B	1stExon	11011	879	7.57661e-31	1.46438e-21	1.91225e-10	0.368961	0.631039	1	1.71032
cg08161163	1	1372677	VWA1;VWA1	Body;Body	cg13169132	1	1362340	TMEM88B	Body	10337	879	3.43503e-20	6.63909e-11	1.33139e-11	0.0247574	0.975243	1	39.3919
cg08161163	1	1372677	VWA1;VWA1	Body;Body	cg07010566	1	1363627			9050	883	3.70931e-14	7.16923e-05	1.10485e-10	0.212754	0.787174	0.999928	3.69993
cg26798702	1	1373044	VWA1;VWA1	Body;3'UTR	cg27642349	1	1243825	ACAP3;PUSL1	TSS1500;TSS200	129219	739	4.44682e-21	2.55835e-07	1.02667e-15	0.0581246	0.941875	1	16.2044
cg26798702	1	1373044	VWA1;VWA1	Body;3'UTR	cg26214604	1	1243839	ACAP3;PUSL1	TSS1500;TSS200	129205	739	3.98492e-19	2.29261e-05	8.23821e-15	0.473436	0.526541	0.999977	1.11217
cg26798702	1	1373044	VWA1;VWA1	Body;3'UTR	cg00046914	1	1299723	MXRA8	TSS1500	73321	780	8.87836e-19	5.10791e-05	3.30586e-15	0.189383	0.810566	0.999949	4.28004
cg26798702	1	1373044	VWA1;VWA1	Body;3'UTR	cg05589276	1	1311577	AURKAIP1;AURKAIP1;AURKAIP1	TSS1500;TSS1500;TSS1500	61467	789	2.15056e-21	1.23726e-07	5.27851e-16	0.0293978	0.970602	1	33.0161
cg26798702	1	1373044	VWA1;VWA1	Body;3'UTR	cg02144516	1	1311909	AURKAIP1;AURKAIP1;AURKAIP1	TSS1500;TSS1500;TSS1500	61135	789	5.71601e-43	3.28854e-29	2.2271e-16	0.0118248	0.988175	1	83.5681
cg26798702	1	1373044	VWA1;VWA1	Body;3'UTR	cg00968800	1	1335706	CCNL2;CCNL2;CCNL2;CCNL2;LOC148413	TSS1500;TSS1500;TSS1500;TSS1500;Body	37338	827	1.13188e-20	6.51195e-07	4.46654e-16	0.0247217	0.975278	0.999999	39.4502
cg26798702	1	1373044	VWA1;VWA1	Body;3'UTR	cg10156298	1	1361476	TMEM88B	TSS200	11568	878	1.19598e-39	6.88071e-26	3.10292e-16	0.0168686	0.983131	1	58.2816
cg26798702	1	1373044	VWA1;VWA1	Body;3'UTR	cg09368716	1	1361655	TMEM88B	1stExon	11389	879	8.47151e-69	4.87384e-55	2.47732e-16	0.0132658	0.986734	1	74.3816
cg26798702	1	1373044	VWA1;VWA1	Body;3'UTR	cg12208770	1	1361666	TMEM88B	1stExon	11378	879	1.06856e-35	6.14764e-22	2.69691e-15	0.154313	0.845687	1	5.48032
cg26798702	1	1373044	VWA1;VWA1	Body;3'UTR	cg26863172	1	1361729	TMEM88B	1stExon	11315	879	1.1827e-45	6.80435e-32	1.61574e-16	0.00830399	0.991696	1	119.424
cg26798702	1	1373044	VWA1;VWA1	Body;3'UTR	cg19071098	1	1367306	LOC102724312;LOC102724312;LOC102724312	Body;Body;Body	5738	891	1.41137e-60	8.1199e-47	6.29322e-15	0.361424	0.638576	1	1.76683
cg09843049	1	1373316	VWA1;VWA1	Body;3'UTR	cg02416993	1	1299759	MXRA8	TSS1500	73557	780	1.38935e-82	1.27746e-13	3.85888e-70	0.354163	0.645837	1	1.82356
cg09843049	1	1373316	VWA1;VWA1	Body;3'UTR	cg10156298	1	1361476	TMEM88B	TSS200	11840	878	5.07026e-95	4.6619e-26	1.31546e-71	0.0111063	0.988894	1	89.0394
cg09843049	1	1373316	VWA1;VWA1	Body;3'UTR	cg09368716	1	1361655	TMEM88B	1stExon	11661	879	1.70889e-124	1.57126e-55	4.99731e-72	0.00359843	0.996402	1	276.899
cg09843049	1	1373316	VWA1;VWA1	Body;3'UTR	cg12208770	1	1361666	TMEM88B	1stExon	11650	879	2.77347e-91	2.5501e-22	6.99991e-71	0.0634248	0.936575	1	14.7667
cg09843049	1	1373316	VWA1;VWA1	Body;3'UTR	cg26863172	1	1361729	TMEM88B	1stExon	11587	879	2.65834e-101	2.44424e-32	3.63166e-72	0.00234151	0.997658	1	426.075
cg09843049	1	1373316	VWA1;VWA1	Body;3'UTR	cg19071098	1	1367306	LOC102724312;LOC102724312;LOC102724312	Body;Body;Body	6010	891	6.0016e-116	5.51824e-47	2.67609e-70	0.245301	0.754699	1	3.07663
cg09843049	1	1373316	VWA1;VWA1	Body;3'UTR	cg26798702	1	1373044	VWA1;VWA1	Body;3'UTR	272	907	9.92917e-86	9.12948e-17	5.71247e-72	0.00425665	0.995743	1	233.927
cg20255272	1	1373678	VWA1;VWA1	Body;3'UTR	cg23795938	1	1361421	TMEM88B	TSS200	12257	878	2.93665e-63	2.06114e-17	7.20804e-49	0.00406316	0.995937	1	245.114
cg20255272	1	1373678	VWA1;VWA1	Body;3'UTR	cg10156298	1	1361476	TMEM88B	TSS200	12202	878	3.52015e-72	2.47068e-26	9.13292e-49	0.00541552	0.994584	1	183.654
cg20255272	1	1373678	VWA1;VWA1	Body;3'UTR	cg12208770	1	1361666	TMEM88B	1stExon	12012	879	1.01845e-68	7.14817e-23	2.57044e-48	0.0170582	0.982942	1	57.6229
cg20255272	1	1373678	VWA1;VWA1	Body;3'UTR	cg07010566	1	1363627			10051	883	4.52752e-51	3.17772e-05	1.34856e-47	0.0937447	0.906224	0.999968	9.66693
cg20255272	1	1373678	VWA1;VWA1	Body;3'UTR	cg19270739	1	1368846			4832	896	7.69669e-59	5.40206e-13	2.00964e-47	0.140191	0.859809	1	6.13314
cg20255272	1	1373678	VWA1;VWA1	Body;3'UTR	cg08161163	1	1372677	VWA1;VWA1	Body;Body	1001	907	1.81275e-57	1.27231e-11	3.50361e-48	0.0236144	0.976386	1	41.3471
cg20255272	1	1373678	VWA1;VWA1	Body;3'UTR	cg09843049	1	1373316	VWA1;VWA1	Body;3'UTR	362	907	5.78069e-116	4.05728e-70	5.31512e-47	0.372424	0.627576	1	1.68512
cg13897675	1	1374310	VWA1;VWA1	Body;3'UTR	cg27642349	1	1243825	ACAP3;PUSL1	TSS1500;TSS200	130485	739	2.44554e-63	1.66837e-07	5.64619e-58	0.0375565	0.962443	1	25.6266
cg13897675	1	1374310	VWA1;VWA1	Body;3'UTR	cg26214604	1	1243839	ACAP3;PUSL1	TSS1500;TSS200	130471	739	2.3116e-61	1.577e-05	4.77889e-57	0.325346	0.674638	0.999984	2.0736
cg13897675	1	1374310	VWA1;VWA1	Body;3'UTR	cg05397202	1	1245040	PUSL1	Body	129270	739	8.64475e-63	5.89754e-07	5.66014e-57	0.385526	0.614473	0.999999	1.59385
cg13897675	1	1374310	VWA1;VWA1	Body;3'UTR	cg00046914	1	1299723	MXRA8	TSS1500	74587	780	3.85665e-61	2.63105e-05	1.43603e-57	0.0970643	0.902909	0.999974	9.30218
cg13897675	1	1374310	VWA1;VWA1	Body;3'UTR	cg02416993	1	1299759	MXRA8	TSS1500	74551	780	1.58382e-69	1.0805e-13	4.399e-57	0.299404	0.700596	1	2.33997
cg13897675	1	1374310	VWA1;VWA1	Body;3'UTR	cg05589276	1	1311577	AURKAIP1;AURKAIP1;AURKAIP1	TSS1500;TSS1500;TSS1500	62733	789	1.21226e-63	8.27017e-08	2.97548e-58	0.0193183	0.980682	1	50.7643
cg13897675	1	1374310	VWA1;VWA1	Body;3'UTR	cg02144516	1	1311909	AURKAIP1;AURKAIP1;AURKAIP1	TSS1500;TSS1500;TSS1500	62401	789	6.29703e-85	4.2959e-29	2.45347e-58	0.0157536	0.984246	1	62.4775
cg13897675	1	1374310	VWA1;VWA1	Body;3'UTR	cg00968800	1	1335706	CCNL2;CCNL2;CCNL2;CCNL2;LOC148413	TSS1500;TSS1500;TSS1500;TSS1500;Body	38604	827	7.51171e-63	5.12457e-07	2.96422e-58	0.0192415	0.980758	0.999999	50.971
cg13897675	1	1374310	VWA1;VWA1	Body;3'UTR	cg26798702	1	1373044	VWA1;VWA1	Body;3'UTR	1266	907	6.94618e-72	4.73876e-16	3.99629e-58	0.0262894	0.973711	1	37.0382
cg09860601	1	1374601	VWA1;VWA1	Body;3'UTR	cg27642349	1	1243825	ACAP3;PUSL1	TSS1500;TSS200	130776	739	5.2725e-32	1.48049e-07	1.2173e-26	0.0332144	0.966785	1	29.1074
cg09860601	1	1374601	VWA1;VWA1	Body;3'UTR	cg26214604	1	1243839	ACAP3;PUSL1	TSS1500;TSS200	130762	739	3.45159e-30	9.69189e-06	7.13563e-26	0.199565	0.800426	0.99999	4.01086
cg09860601	1	1374601	VWA1;VWA1	Body;3'UTR	cg05397202	1	1245040	PUSL1	Body	129561	739	2.2836e-31	6.41224e-07	1.49518e-25	0.41926	0.580739	0.999999	1.38515
cg09860601	1	1374601	VWA1;VWA1	Body;3'UTR	cg00046914	1	1299723	MXRA8	TSS1500	74878	780	1.00606e-29	2.82498e-05	3.74608e-26	0.104292	0.895679	0.999972	8.58815
cg09860601	1	1374601	VWA1;VWA1	Body;3'UTR	cg02416993	1	1299759	MXRA8	TSS1500	74842	780	4.54891e-38	1.27731e-13	1.26344e-25	0.354123	0.645877	1	1.82388
cg09860601	1	1374601	VWA1;VWA1	Body;3'UTR	cg05589276	1	1311577	AURKAIP1;AURKAIP1;AURKAIP1	TSS1500;TSS1500;TSS1500	63024	789	2.75207e-32	7.7277e-08	6.75493e-27	0.0179855	0.982014	1	54.6003
cg09860601	1	1374601	VWA1;VWA1	Body;3'UTR	cg02144516	1	1311909	AURKAIP1;AURKAIP1;AURKAIP1	TSS1500;TSS1500;TSS1500	62692	789	7.32487e-54	2.05679e-29	2.85395e-27	0.00702078	0.992979	1	141.434
cg09860601	1	1374601	VWA1;VWA1	Body;3'UTR	cg00968800	1	1335706	CCNL2;CCNL2;CCNL2;CCNL2;LOC148413	TSS1500;TSS1500;TSS1500;TSS1500;Body	38895	827	1.54442e-31	4.33666e-07	6.09449e-27	0.0161292	0.98387	1	60.9994
cg09860601	1	1374601	VWA1;VWA1	Body;3'UTR	cg10156298	1	1361476	TMEM88B	TSS200	13125	878	6.45356e-49	1.81213e-24	1.67435e-25	0.469621	0.530379	1	1.12938
cg09860601	1	1374601	VWA1;VWA1	Body;3'UTR	cg09368716	1	1361655	TMEM88B	1stExon	12946	879	1.71715e-78	4.82167e-54	5.02145e-26	0.14014	0.85986	1	6.13571
cg09860601	1	1374601	VWA1;VWA1	Body;3'UTR	cg26863172	1	1361729	TMEM88B	1stExon	12872	879	3.28612e-55	9.22729e-31	4.4893e-26	0.125183	0.874817	1	6.98833
cg09860601	1	1374601	VWA1;VWA1	Body;3'UTR	cg26798702	1	1373044	VWA1;VWA1	Body;3'UTR	1557	907	1.06732e-40	2.99697e-16	6.1405e-27	0.0162585	0.983742	1	60.5063
cg09860601	1	1374601	VWA1;VWA1	Body;3'UTR	cg09843049	1	1373316	VWA1;VWA1	Body;3'UTR	1285	907	2.9497e-95	8.28262e-71	2.71213e-26	0.0752307	0.924769	1	12.2925
cg09860601	1	1374601	VWA1;VWA1	Body;3'UTR	cg13897675	1	1374310	VWA1;VWA1	Body;3'UTR	291	913	3.75124e-83	1.05333e-58	2.55913e-27	0.00619212	0.993808	1	160.495
cg19639479	1	1374669	VWA1;VWA1	Body;3'UTR	cg27642349	1	1243825	ACAP3;PUSL1	TSS1500;TSS200	130844	739	3.57738e-24	1.4543e-07	8.25936e-19	0.032609	0.967391	1	29.6664
cg19639479	1	1374669	VWA1;VWA1	Body;3'UTR	cg26214604	1	1243839	ACAP3;PUSL1	TSS1500;TSS200	130830	739	3.793e-22	1.54195e-05	7.84146e-18	0.318093	0.681891	0.999985	2.14368
cg19639479	1	1374669	VWA1;VWA1	Body;3'UTR	cg05397202	1	1245040	PUSL1	Body	129629	739	1.62627e-23	6.61121e-07	1.0648e-17	0.432301	0.567699	0.999999	1.3132
cg19639479	1	1374669	VWA1;VWA1	Body;3'UTR	cg00046914	1	1299723	MXRA8	TSS1500	74946	780	7.12196e-22	2.89526e-05	2.65186e-18	0.106912	0.893059	0.999971	8.35322
cg19639479	1	1374669	VWA1;VWA1	Body;3'UTR	cg05589276	1	1311577	AURKAIP1;AURKAIP1;AURKAIP1	TSS1500;TSS1500;TSS1500	63092	789	1.71774e-24	6.98304e-08	4.21617e-19	0.0161559	0.983844	1	60.8968
cg19639479	1	1374669	VWA1;VWA1	Body;3'UTR	cg02144516	1	1311909	AURKAIP1;AURKAIP1;AURKAIP1	TSS1500;TSS1500;TSS1500	62760	789	4.45356e-46	1.81048e-29	1.73521e-19	0.00606014	0.99394	1	164.013
cg19639479	1	1374669	VWA1;VWA1	Body;3'UTR	cg00968800	1	1335706	CCNL2;CCNL2;CCNL2;CCNL2;LOC148413	TSS1500;TSS1500;TSS1500;TSS1500;Body	38963	827	9.58111e-24	3.89496e-07	3.78083e-19	0.0143844	0.985615	1	68.5196
cg19639479	1	1374669	VWA1;VWA1	Body;3'UTR	cg26863172	1	1361729	TMEM88B	1stExon	12940	879	6.06474e-47	2.46547e-30	8.28528e-18	0.336153	0.663847	1	1.97483
cg19639479	1	1374669	VWA1;VWA1	Body;3'UTR	cg26798702	1	1373044	VWA1;VWA1	Body;3'UTR	1625	907	5.92497e-33	2.40865e-16	3.40877e-19	0.0128704	0.98713	1	76.6979
cg19639479	1	1374669	VWA1;VWA1	Body;3'UTR	cg09843049	1	1373316	VWA1;VWA1	Body;3'UTR	1353	907	5.93086e-87	2.41104e-70	5.45319e-18	0.220907	0.779093	1	3.5268
cg19639479	1	1374669	VWA1;VWA1	Body;3'UTR	cg13897675	1	1374310	VWA1;VWA1	Body;3'UTR	359	913	2.82378e-75	1.14794e-58	1.92641e-19	0.00683818	0.993162	1	145.238
cg19639479	1	1374669	VWA1;VWA1	Body;3'UTR	cg09860601	1	1374601	VWA1;VWA1	Body;3'UTR	68	915	6.65557e-44	2.70566e-27	1.86885e-19	0.00660396	0.993396	1	150.424
cg26795248	1	1375967	VWA1;VWA1	3'UTR;3'UTR	cg27642349	1	1243825	ACAP3;PUSL1	TSS1500;TSS200	132142	739	1.81493e-09	7.06566e-07	0.000419027	0.162293	0.837288	0.99958	5.15912
cg26795248	1	1375967	VWA1;VWA1	3'UTR;3'UTR	cg26214604	1	1243839	ACAP3;PUSL1	TSS1500;TSS200	132128	739	4.67042e-08	1.81822e-05	0.000965538	0.375267	0.62375	0.999016	1.66215
cg26795248	1	1375967	VWA1;VWA1	3'UTR;3'UTR	cg00046914	1	1299723	MXRA8	TSS1500	76244	780	1.0118e-07	3.93902e-05	0.000376744	0.145816	0.853768	0.999584	5.85512
cg26795248	1	1375967	VWA1;VWA1	3'UTR;3'UTR	cg02416993	1	1299759	MXRA8	TSS1500	76208	780	1.44645e-16	5.63114e-14	0.000401746	0.155559	0.844039	0.999598	5.42585
cg26795248	1	1375967	VWA1;VWA1	3'UTR;3'UTR	cg22643873	1	1303026			72941	782	3.83573e-52	1.49328e-49	0.000407275	0.157713	0.841879	0.999593	5.33803
cg26795248	1	1375967	VWA1;VWA1	3'UTR;3'UTR	cg05397857	1	1305170			70797	782	2.2504e-28	8.76099e-26	0.000394559	0.152758	0.846847	0.999605	5.54372
cg26795248	1	1375967	VWA1;VWA1	3'UTR;3'UTR	cg05589276	1	1311577	AURKAIP1;AURKAIP1;AURKAIP1	TSS1500;TSS1500;TSS1500	64390	789	1.30535e-09	5.08184e-07	0.000320397	0.123857	0.875822	0.999679	7.07122
cg26795248	1	1375967	VWA1;VWA1	3'UTR;3'UTR	cg02144516	1	1311909	AURKAIP1;AURKAIP1;AURKAIP1	TSS1500;TSS1500;TSS1500	64058	789	6.5751e-31	2.55974e-28	0.000256182	0.0988329	0.900911	0.999744	9.1155
cg26795248	1	1375967	VWA1;VWA1	3'UTR;3'UTR	cg00968800	1	1335706	CCNL2;CCNL2;CCNL2;CCNL2;LOC148413	TSS1500;TSS1500;TSS1500;TSS1500;Body	40261	827	7.96825e-09	3.10212e-06	0.000314438	0.121536	0.878147	0.999682	7.22543
cg26795248	1	1375967	VWA1;VWA1	3'UTR;3'UTR	cg00305774	1	1361077	TMEM88B	TSS1500	14890	876	2.0639e-21	8.03501e-19	0.00120864	0.47001	0.528782	0.998791	1.12504
cg26795248	1	1375967	VWA1;VWA1	3'UTR;3'UTR	cg22517356	1	1361216	TMEM88B	TSS1500	14751	877	1.93326e-33	7.5264e-31	0.00117252	0.455931	0.542896	0.998827	1.19074
cg26795248	1	1375967	VWA1;VWA1	3'UTR;3'UTR	cg23795938	1	1361421	TMEM88B	TSS200	14546	878	1.69288e-18	6.59058e-16	0.000415519	0.160928	0.838657	0.999584	5.21138
cg26795248	1	1375967	VWA1;VWA1	3'UTR;3'UTR	cg10156298	1	1361476	TMEM88B	TSS200	14491	878	5.87561e-28	2.28744e-25	0.000152441	0.0584055	0.941442	0.999848	16.1191
cg26795248	1	1375967	VWA1;VWA1	3'UTR;3'UTR	cg09368716	1	1361655	TMEM88B	1stExon	14312	879	1.01372e-57	3.94655e-55	2.96443e-05	0.0105515	0.989419	0.99997	93.7707
cg26795248	1	1375967	VWA1;VWA1	3'UTR;3'UTR	cg12208770	1	1361666	TMEM88B	1stExon	14301	879	2.72666e-25	1.06152e-22	6.88177e-05	0.0258174	0.974114	0.999931	37.7309
cg26795248	1	1375967	VWA1;VWA1	3'UTR;3'UTR	cg26863172	1	1361729	TMEM88B	1stExon	14238	879	1.18495e-34	4.61313e-32	1.6188e-05	0.0053075	0.994676	0.999984	187.409
cg26795248	1	1375967	VWA1;VWA1	3'UTR;3'UTR	cg22351666	1	1365730	LOC102724312;LOC102724312;LOC102724312	Body;Body;Body	10237	885	1.09193e-92	4.25102e-90	0.0012153	0.472605	0.526179	0.998785	1.11336
cg26795248	1	1375967	VWA1;VWA1	3'UTR;3'UTR	cg05235651	1	1365793	LOC102724312;LOC102724312;LOC102724312	Body;Body;Body	10174	885	1.50276e-153	5.85041e-151	0.00118703	0.461586	0.537227	0.998813	1.16387
cg26795248	1	1375967	VWA1;VWA1	3'UTR;3'UTR	cg04865726	1	1365911			10056	886	4.20537e-189	1.6372e-186	0.00120553	0.468798	0.529997	0.998794	1.13055
cg26795248	1	1375967	VWA1;VWA1	3'UTR;3'UTR	cg19071098	1	1367306	LOC102724312;LOC102724312;LOC102724312	Body;Body;Body	8661	891	6.75076e-50	2.62816e-47	0.000301013	0.116305	0.883394	0.999699	7.59551
cg26795248	1	1375967	VWA1;VWA1	3'UTR;3'UTR	cg19270739	1	1368846			7121	896	2.59852e-15	1.01164e-12	0.000678487	0.263407	0.735914	0.999322	2.79383
cg26795248	1	1375967	VWA1;VWA1	3'UTR;3'UTR	cg09668627	1	1371844	VWA1;VWA1	Body;Body	4123	905	1.73405e-162	6.75089e-160	0.000622084	0.241427	0.757951	0.999378	3.13946
cg26795248	1	1375967	VWA1;VWA1	3'UTR;3'UTR	cg26798702	1	1373044	VWA1;VWA1	Body;3'UTR	2923	907	1.06424e-18	4.1432e-16	6.12278e-05	0.0228597	0.977079	0.999939	42.7425
cg26795248	1	1375967	VWA1;VWA1	3'UTR;3'UTR	cg09843049	1	1373316	VWA1;VWA1	Body;3'UTR	2651	907	3.99141e-74	1.55391e-71	3.66994e-05	0.0133009	0.986662	0.999963	74.1802
cg26795248	1	1375967	VWA1;VWA1	3'UTR;3'UTR	cg20255272	1	1373678	VWA1;VWA1	Body;3'UTR	2289	911	1.37208e-49	5.3417e-47	0.000963022	0.374292	0.624745	0.999037	1.66914
cg26795248	1	1375967	VWA1;VWA1	3'UTR;3'UTR	cg13897675	1	1374310	VWA1;VWA1	Body;3'UTR	1657	913	6.04348e-60	2.3528e-57	0.000412292	0.159671	0.839917	0.999588	5.2603
cg26795248	1	1375967	VWA1;VWA1	3'UTR;3'UTR	cg09860601	1	1374601	VWA1;VWA1	Body;3'UTR	1366	915	9.63411e-29	3.75068e-26	0.000270521	0.104422	0.895307	0.999729	8.57392
cg26795248	1	1375967	VWA1;VWA1	3'UTR;3'UTR	cg19639479	1	1374669	VWA1;VWA1	Body;3'UTR	1298	915	6.5085e-21	2.53385e-18	0.000264587	0.10211	0.897626	0.999735	8.79081
cg00929633	1	1379667			cg23795938	1	1361421	TMEM88B	TSS200	18246	878	8.99746e-28	8.77735e-17	2.20844e-13	0.0205647	0.979435	1	47.6271
cg00929633	1	1379667			cg10156298	1	1361476	TMEM88B	TSS200	18191	878	1.9556e-36	1.90776e-25	5.07375e-13	0.0485448	0.951455	1	19.5995
cg00929633	1	1379667			cg12208770	1	1361666	TMEM88B	1stExon	18001	879	2.83111e-34	2.76185e-23	7.14539e-14	0.00597656	0.994023	1	166.32
cg00929633	1	1379667			cg19270739	1	1368846			10821	896	7.33002e-26	7.1507e-15	1.91391e-14	0.000867952	0.999132	1	1151.14
cg00929633	1	1379667			cg09668627	1	1371844	VWA1;VWA1	Body;Body	7823	905	3.35091e-173	3.26893e-162	1.20212e-14	0.000172889	0.999827	1	5783.06
cg00929633	1	1379667			cg20255272	1	1373678	VWA1;VWA1	Body;3'UTR	5989	911	9.841e-59	9.60026e-48	6.90709e-13	0.0664476	0.933552	1	14.0495
cg00929633	1	1379667			cg26795248	1	1375967	VWA1;VWA1	3'UTR;3'UTR	3700	918	6.2513e-15	0.000609837	2.43371e-12	0.236655	0.762735	0.99939	3.22298
cg12439834	1	1410849	ATAD3B	Body	cg04107003	1	1397297	ATAD3C	Body	13552	935	1.03791e-11	8.60905e-09	1.39929e-05	0.0106171	0.989369	0.999986	93.1864
cg26042514	1	1425726	ATAD3B	Body	cg26226110	1	1395945	ATAD3C	Body	29781	911	6.11755e-47	1.0767e-42	5.64733e-07	0.00894833	0.991051	0.999999	110.753
cg26042514	1	1425726	ATAD3B	Body	cg00695214	1	1415868	ATAD3B	Body	9858	930	2.82639e-27	4.97449e-23	1.18776e-05	0.208256	0.791732	0.999988	3.80172
cg19517490	1	1454149	ATAD3A;ATAD3A;ATAD3A	Body;Body;Body	cg26226110	1	1395945	ATAD3C	Body	58204	869	6.74162e-49	3.19393e-42	6.22343e-09	0.0285128	0.971487	1	34.072
cg19517490	1	1454149	ATAD3A;ATAD3A;ATAD3A	Body;Body;Body	cg00695214	1	1415868	ATAD3B	Body	38281	888	1.5015e-31	7.11356e-25	6.30992e-10	0.0019914	0.998009	1	501.16
cg19517490	1	1454149	ATAD3A;ATAD3A;ATAD3A	Body;Body;Body	cg26042514	1	1425726	ATAD3B	Body	28423	906	3.32708e-13	1.57625e-06	5.85572e-09	0.026769	0.973229	0.999998	36.3566
cg13850380	1	1475143	C1orf70	Body	cg16001723	1	1474399	C1orf70	Body	744	928	2.30755e-105	3.96426e-18	9.41673e-89	0.160936	0.839064	1	5.21366
cg00813378	1	1475209	C1orf70	Body	cg16001723	1	1474399	C1orf70	Body	810	928	3.12269e-166	3.92651e-18	1.27432e-149	0.159394	0.840606	1	5.27377
cg00813378	1	1475209	C1orf70	Body	cg13850380	1	1475143	C1orf70	Body	66	928	1.32999e-237	1.67235e-89	2.28485e-150	0.0277579	0.972242	1	35.0258
cg08738570	1	1475265	C1orf70	Body	cg16001723	1	1474399	C1orf70	Body	866	928	3.24132e-99	4.4106e-18	1.32273e-82	0.179168	0.820832	1	4.58134
cg08738570	1	1475265	C1orf70	Body	cg13850380	1	1475143	C1orf70	Body	122	928	1.24787e-170	1.69802e-89	2.14378e-83	0.0281994	0.971801	1	34.4617
cg08738570	1	1475265	C1orf70	Body	cg00813378	1	1475209	C1orf70	Body	56	928	7.3309e-232	9.97545e-151	9.21798e-84	0.0115548	0.988445	1	85.5439
cg23244095	1	1476269	C1orf70	TSS1500	cg16001723	1	1474399	C1orf70	Body	1870	928	2.09619e-33	3.6966e-18	8.55419e-17	0.150002	0.849998	1	5.66657
cg23244095	1	1476269	C1orf70	TSS1500	cg13850380	1	1475143	C1orf70	Body	1126	928	5.04167e-105	8.89093e-90	8.66134e-18	0.0142885	0.985712	1	68.9865
cg23244095	1	1476269	C1orf70	TSS1500	cg00813378	1	1475209	C1orf70	Body	1060	928	8.56686e-166	1.51076e-150	1.07721e-17	0.0180145	0.981986	1	54.5109
cg23244095	1	1476269	C1orf70	TSS1500	cg08738570	1	1475265	C1orf70	Body	1004	928	1.00984e-98	1.78084e-83	1.37413e-17	0.0232559	0.976744	1	41.9999
cg01802295	1	1477194	SSU72;C1orf70	3'UTR;TSS1500	cg16001723	1	1474399	C1orf70	Body	2795	928	1.48027e-33	3.27327e-18	6.04073e-17	0.132709	0.867291	1	6.53526
cg01802295	1	1477194	SSU72;C1orf70	3'UTR;TSS1500	cg13850380	1	1475143	C1orf70	Body	2051	928	4.92022e-105	1.08799e-89	8.45269e-18	0.0177089	0.982291	1	55.4689
cg01802295	1	1477194	SSU72;C1orf70	3'UTR;TSS1500	cg00813378	1	1475209	C1orf70	Body	1985	928	7.66537e-166	1.69502e-150	9.63855e-18	0.0203337	0.979666	1	48.1794
cg01802295	1	1477194	SSU72;C1orf70	3'UTR;TSS1500	cg08738570	1	1475265	C1orf70	Body	1929	928	7.20478e-99	1.59317e-83	9.80384e-18	0.0206996	0.9793	1	47.3101
cg01802295	1	1477194	SSU72;C1orf70	3'UTR;TSS1500	cg23244095	1	1476269	C1orf70	TSS1500	925	928	4.84555e-33	1.07148e-17	8.54508e-18	0.0179134	0.982087	1	54.8242
cg11964810	1	1478170	SSU72	Body	cg16001723	1	1474399	C1orf70	Body	3771	928	0	4.54569e-18	0	0.184687	0.815313	1	4.41457
cg11964810	1	1478170	SSU72	Body	cg13850380	1	1475143	C1orf70	Body	3027	928	0	9.62818e-90	0	0.0155563	0.984444	1	63.2826
cg11964810	1	1478170	SSU72	Body	cg00813378	1	1475209	C1orf70	Body	2961	928	0	1.84015e-149	0	0.230614	0.769386	1	3.33625
cg11964810	1	1478170	SSU72	Body	cg08738570	1	1475265	C1orf70	Body	2905	928	0	7.11387e-83	0	0.0958972	0.904103	1	9.42783
cg11964810	1	1478170	SSU72	Body	cg23244095	1	1476269	C1orf70	TSS1500	1901	928	0	1.23843e-17	0	0.0208605	0.979139	1	46.9375
cg11964810	1	1478170	SSU72	Body	cg01802295	1	1477194	SSU72;C1orf70	3'UTR;TSS1500	976	928	0	8.52217e-18	0	0.0178627	0.982137	1	54.9827
cg13431342	1	1500958	SSU72	Body	cg16001723	1	1474399	C1orf70	Body	26559	899	3.79939e-39	1.12947e-18	1.55047e-22	0.0451369	0.954863	1	21.1548
cg13431342	1	1500958	SSU72	Body	cg13850380	1	1475143	C1orf70	Body	25815	899	4.03131e-110	1.19841e-89	6.9256e-23	0.0196078	0.980392	1	50.0002
cg13431342	1	1500958	SSU72	Body	cg00813378	1	1475209	C1orf70	Body	25749	899	6.42187e-171	1.90907e-150	8.07495e-23	0.0230279	0.976972	1	42.4255
cg13431342	1	1500958	SSU72	Body	cg08738570	1	1475265	C1orf70	Body	25693	899	7.00857e-104	2.08348e-83	9.53685e-23	0.0273782	0.972622	1	35.5254
cg13431342	1	1500958	SSU72	Body	cg23244095	1	1476269	C1orf70	TSS1500	24689	899	3.97518e-38	1.18173e-17	7.01019e-23	0.0198595	0.98014	1	49.3537
cg13431342	1	1500958	SSU72	Body	cg01802295	1	1477194	SSU72;C1orf70	3'UTR;TSS1500	23764	899	3.34387e-38	9.94053e-18	7.39418e-23	0.0210022	0.978998	1	46.6141
cg13431342	1	1500958	SSU72	Body	cg11964810	1	1478170	SSU72	Body	22788	899	0	0	6.24175e-23	0.0175728	0.982427	1	55.9061
cg20755353	1	1510883	SSU72	TSS1500	cg16001723	1	1474399	C1orf70	Body	36484	881	1.5926e-30	2.3434e-19	6.49914e-14	0.00857161	0.991428	1	115.664
cg20755353	1	1510883	SSU72	TSS1500	cg13850380	1	1475143	C1orf70	Body	35740	881	9.80556e-100	1.44282e-88	1.68455e-12	0.247117	0.752883	1	3.04667
cg20755353	1	1510883	SSU72	TSS1500	cg00813378	1	1475209	C1orf70	Body	35674	881	8.90234e-161	1.30992e-149	1.11939e-12	0.163875	0.836125	1	5.10222
cg20755353	1	1510883	SSU72	TSS1500	cg08738570	1	1475265	C1orf70	Body	35618	881	1.07396e-93	1.58026e-82	1.46138e-12	0.214247	0.785753	1	3.66751
cg20755353	1	1510883	SSU72	TSS1500	cg23244095	1	1476269	C1orf70	TSS1500	34614	881	7.38486e-28	1.08663e-16	1.30231e-12	0.190817	0.809183	1	4.24062
cg20755353	1	1510883	SSU72	TSS1500	cg01802295	1	1477194	SSU72;C1orf70	3'UTR;TSS1500	33689	881	3.77918e-28	5.5608e-17	8.35676e-13	0.122086	0.877914	1	7.19094
cg20755353	1	1510883	SSU72	TSS1500	cg11964810	1	1478170	SSU72	Body	32713	881	0	0	2.85932e-12	0.420149	0.579851	1	1.38011
cg20755353	1	1510883	SSU72	TSS1500	cg13431342	1	1500958	SSU72	Body	9925	896	6.32292e-34	9.30375e-23	1.87966e-13	0.0266845	0.973315	1	36.4749
cg05338320	1	1510984	SSU72	TSS1500	cg16001723	1	1474399	C1orf70	Body	36585	881	3.07477e-73	5.36309e-19	1.25476e-56	0.0209068	0.979093	1	46.8313
cg05338320	1	1510984	SSU72	TSS1500	cg13850380	1	1475143	C1orf70	Body	35841	881	1.4303e-143	2.49477e-89	2.45719e-56	0.0419008	0.958099	1	22.8659
cg05338320	1	1510984	SSU72	TSS1500	cg00813378	1	1475209	C1orf70	Body	35775	881	1.636e-204	2.85355e-150	2.05713e-56	0.0349158	0.965084	1	27.6403
cg05338320	1	1510984	SSU72	TSS1500	cg08738570	1	1475265	C1orf70	Body	35719	881	1.7347e-137	3.02571e-83	2.36048e-56	0.0402122	0.959788	1	23.868
cg05338320	1	1510984	SSU72	TSS1500	cg23244095	1	1476269	C1orf70	TSS1500	34715	881	1.29114e-71	2.25204e-17	2.27691e-56	0.0387532	0.961247	1	24.8043
cg05338320	1	1510984	SSU72	TSS1500	cg01802295	1	1477194	SSU72;C1orf70	3'UTR;TSS1500	33790	881	1.01606e-71	1.77223e-17	2.24677e-56	0.0382269	0.961773	1	25.1596
cg05338320	1	1510984	SSU72	TSS1500	cg11964810	1	1478170	SSU72	Body	32814	881	0	0	2.97053e-56	0.0508636	0.949136	1	18.6604
cg05338320	1	1510984	SSU72	TSS1500	cg13431342	1	1500958	SSU72	Body	10026	896	4.8449e-77	8.45059e-23	1.44028e-56	0.0241457	0.975854	1	40.4152
cg05338320	1	1510984	SSU72	TSS1500	cg20755353	1	1510883	SSU72	TSS1500	101	909	2.5724e-68	4.48684e-14	3.78511e-57	0.00560769	0.994392	1	177.327
cg16848272	1	1510991	SSU72	TSS1500	cg16001723	1	1474399	C1orf70	Body	36592	881	1.72919e-61	4.32844e-19	7.05654e-45	0.0166803	0.98332	1	58.9508
cg16848272	1	1510991	SSU72	TSS1500	cg01802295	1	1477194	SSU72;C1orf70	3'UTR;TSS1500	33797	881	4.58082e-59	1.14665e-16	1.01294e-43	0.252808	0.747192	1	2.95556
cg16848272	1	1510991	SSU72	TSS1500	cg11964810	1	1478170	SSU72	Body	32821	881	0	0	1.60531e-43	0.401237	0.598763	1	1.49229
cg16848272	1	1510991	SSU72	TSS1500	cg13431342	1	1500958	SSU72	Body	10033	896	1.06505e-64	2.666e-22	3.16615e-44	0.0783322	0.921668	1	11.7661
cg16848272	1	1510991	SSU72	TSS1500	cg20755353	1	1510883	SSU72	TSS1500	108	909	3.19869e-56	8.00683e-14	4.70665e-45	0.0107923	0.989208	1	91.6587
cg16848272	1	1510991	SSU72	TSS1500	cg05338320	1	1510984	SSU72	TSS1500	7	909	2.01653e-99	5.04771e-57	3.51728e-45	0.00781213	0.992188	1	127.006
cg25311963	1	1546691			cg11649182	1	1539923			6768	894	6.10799e-113	1.98197e-08	2.75903e-107	0.00796067	0.992039	1	124.617
cg07147033	1	1549615	MIB2;MIB2;MIB2;MIB2;MIB2	TSS1500;TSS1500;TSS1500;TSS1500;TSS1500	cg11649182	1	1539923			9692	891	1.11484e-29	2.36207e-08	5.03581e-24	0.00967935	0.990321	1	102.313
cg07147033	1	1549615	MIB2;MIB2;MIB2;MIB2;MIB2	TSS1500;TSS1500;TSS1500;TSS1500;TSS1500	cg25311963	1	1546691			2924	917	1.48402e-128	3.14427e-107	4.81545e-24	0.009212	0.990788	1	107.554
cg13897348	1	1549699	MIB2;MIB2;MIB2;MIB2;MIB2	TSS1500;TSS1500;TSS1500;TSS1500;TSS1500	cg11649182	1	1539923			9776	891	7.70448e-25	2.28717e-08	3.48017e-19	0.00934066	0.990659	1	106.059
cg13897348	1	1549699	MIB2;MIB2;MIB2;MIB2;MIB2	TSS1500;TSS1500;TSS1500;TSS1500;TSS1500	cg25311963	1	1546691			3008	917	1.12415e-123	3.33718e-107	3.64773e-19	0.00983859	0.990161	1	100.641
cg13897348	1	1549699	MIB2;MIB2;MIB2;MIB2;MIB2	TSS1500;TSS1500;TSS1500;TSS1500;TSS1500	cg07147033	1	1549615	MIB2;MIB2;MIB2;MIB2;MIB2	TSS1500;TSS1500;TSS1500;TSS1500;TSS1500	84	927	1.83598e-40	5.45032e-24	3.88999e-19	0.0105585	0.989442	1	93.7106
cg19246761	1	1549799	MIB2;MIB2;MIB2;MIB2;MIB2;MIB2	TSS1500;TSS1500;TSS1500;TSS1500;TSS1500;TSS1500	cg11649182	1	1539923			9876	891	1.10774e-16	2.24011e-08	5.00373e-11	0.00912788	0.990872	1	108.554
cg19246761	1	1549799	MIB2;MIB2;MIB2;MIB2;MIB2;MIB2	TSS1500;TSS1500;TSS1500;TSS1500;TSS1500;TSS1500	cg25311963	1	1546691			3108	917	1.51281e-115	3.05927e-107	4.90888e-11	0.00893589	0.991064	1	110.908
cg19246761	1	1549799	MIB2;MIB2;MIB2;MIB2;MIB2;MIB2	TSS1500;TSS1500;TSS1500;TSS1500;TSS1500;TSS1500	cg07147033	1	1549615	MIB2;MIB2;MIB2;MIB2;MIB2	TSS1500;TSS1500;TSS1500;TSS1500;TSS1500	184	927	2.55235e-32	5.16148e-24	5.40782e-11	0.00994587	0.990054	1	99.5443
cg19246761	1	1549799	MIB2;MIB2;MIB2;MIB2;MIB2;MIB2	TSS1500;TSS1500;TSS1500;TSS1500;TSS1500;TSS1500	cg13897348	1	1549699	MIB2;MIB2;MIB2;MIB2;MIB2	TSS1500;TSS1500;TSS1500;TSS1500;TSS1500	100	927	1.7595e-27	3.55814e-19	5.2233e-11	0.00957236	0.990428	1	103.467
cg01229567	1	1549818	MIB2;MIB2;MIB2;MIB2;MIB2;MIB2	TSS1500;TSS1500;TSS1500;TSS1500;TSS1500;TSS1500	cg11649182	1	1539923			9895	891	2.97334e-19	2.64777e-08	1.34308e-13	0.0109712	0.989029	1	90.148
cg01229567	1	1549818	MIB2;MIB2;MIB2;MIB2;MIB2;MIB2	TSS1500;TSS1500;TSS1500;TSS1500;TSS1500;TSS1500	cg25311963	1	1546691			3127	917	4.23089e-118	3.76762e-107	1.37287e-13	0.0112367	0.988763	1	87.994
cg01229567	1	1549818	MIB2;MIB2;MIB2;MIB2;MIB2;MIB2	TSS1500;TSS1500;TSS1500;TSS1500;TSS1500;TSS1500	cg07147033	1	1549615	MIB2;MIB2;MIB2;MIB2;MIB2	TSS1500;TSS1500;TSS1500;TSS1500;TSS1500	203	927	5.71729e-35	5.09126e-24	1.21136e-13	0.00979696	0.990203	1	101.072
cg01229567	1	1549818	MIB2;MIB2;MIB2;MIB2;MIB2;MIB2	TSS1500;TSS1500;TSS1500;TSS1500;TSS1500;TSS1500	cg13897348	1	1549699	MIB2;MIB2;MIB2;MIB2;MIB2	TSS1500;TSS1500;TSS1500;TSS1500;TSS1500	119	927	4.31477e-30	3.84232e-19	1.28089e-13	0.0104168	0.989583	1	94.9986
cg01229567	1	1549818	MIB2;MIB2;MIB2;MIB2;MIB2;MIB2	TSS1500;TSS1500;TSS1500;TSS1500;TSS1500;TSS1500	cg19246761	1	1549799	MIB2;MIB2;MIB2;MIB2;MIB2;MIB2	TSS1500;TSS1500;TSS1500;TSS1500;TSS1500;TSS1500	19	927	6.38127e-22	5.68254e-11	1.29045e-13	0.010502	0.989498	1	94.2202
cg22689324	1	1562397	MIB2;MIB2;MIB2;MIB2;MIB2;MIB2	Body;Body;Body;Body;Body;Body	cg11649182	1	1539923			22474	882	6.38997e-15	1.74575e-07	2.8864e-09	0.077935	0.922065	1	11.8312
cg22689324	1	1562397	MIB2;MIB2;MIB2;MIB2;MIB2;MIB2	Body;Body;Body;Body;Body;Body	cg25311963	1	1546691			15706	908	9.13906e-114	2.49681e-106	2.96552e-09	0.0800986	0.919901	1	11.4846
cg22689324	1	1562397	MIB2;MIB2;MIB2;MIB2;MIB2;MIB2	Body;Body;Body;Body;Body;Body	cg07147033	1	1549615	MIB2;MIB2;MIB2;MIB2;MIB2	TSS1500;TSS1500;TSS1500;TSS1500;TSS1500	12782	918	1.52251e-30	4.15953e-23	3.22583e-09	0.0872176	0.912782	1	10.4656
cg22689324	1	1562397	MIB2;MIB2;MIB2;MIB2;MIB2;MIB2	Body;Body;Body;Body;Body;Body	cg13897348	1	1549699	MIB2;MIB2;MIB2;MIB2;MIB2	TSS1500;TSS1500;TSS1500;TSS1500;TSS1500	12698	918	9.29605e-26	2.5397e-18	2.75965e-09	0.0744686	0.925531	1	12.4285
cg22689324	1	1562397	MIB2;MIB2;MIB2;MIB2;MIB2;MIB2	Body;Body;Body;Body;Body;Body	cg19246761	1	1549799	MIB2;MIB2;MIB2;MIB2;MIB2;MIB2	TSS1500;TSS1500;TSS1500;TSS1500;TSS1500;TSS1500	12598	918	1.4508e-17	3.96361e-10	2.93387e-09	0.0792331	0.920767	1	11.621
cg22689324	1	1562397	MIB2;MIB2;MIB2;MIB2;MIB2;MIB2	Body;Body;Body;Body;Body;Body	cg01229567	1	1549818	MIB2;MIB2;MIB2;MIB2;MIB2;MIB2	TSS1500;TSS1500;TSS1500;TSS1500;TSS1500;TSS1500	12579	918	3.64562e-20	9.95991e-13	3.24644e-09	0.0877811	0.912219	1	10.392
cg00078456	1	1564422	MIB2;MIB2;MIB2;MIB2;MIB2;MIB2	Body;Body;Body;Body;Body;Body	cg11649182	1	1539923			24499	881	7.41153e-37	2.11824e-08	3.34785e-31	0.00857682	0.991423	1	115.593
cg00078456	1	1564422	MIB2;MIB2;MIB2;MIB2;MIB2;MIB2	Body;Body;Body;Body;Body;Body	cg25311963	1	1546691			17731	907	9.96575e-136	2.84824e-107	3.23377e-31	0.00825046	0.99175	1	120.205
cg00078456	1	1564422	MIB2;MIB2;MIB2;MIB2;MIB2;MIB2	Body;Body;Body;Body;Body;Body	cg07147033	1	1549615	MIB2;MIB2;MIB2;MIB2;MIB2	TSS1500;TSS1500;TSS1500;TSS1500;TSS1500	14807	917	1.79536e-52	5.13119e-24	3.80393e-31	0.00988163	0.990118	1	100.198
cg00078456	1	1564422	MIB2;MIB2;MIB2;MIB2;MIB2;MIB2	Body;Body;Body;Body;Body;Body	cg13897348	1	1549699	MIB2;MIB2;MIB2;MIB2;MIB2	TSS1500;TSS1500;TSS1500;TSS1500;TSS1500	14723	917	1.21057e-47	3.45986e-19	3.59374e-31	0.0092803	0.99072	1	106.755
cg00078456	1	1564422	MIB2;MIB2;MIB2;MIB2;MIB2;MIB2	Body;Body;Body;Body;Body;Body	cg19246761	1	1549799	MIB2;MIB2;MIB2;MIB2;MIB2;MIB2	TSS1500;TSS1500;TSS1500;TSS1500;TSS1500;TSS1500	14623	917	1.75588e-39	5.01837e-11	3.55082e-31	0.00915751	0.990842	1	108.2
cg00078456	1	1564422	MIB2;MIB2;MIB2;MIB2;MIB2;MIB2	Body;Body;Body;Body;Body;Body	cg01229567	1	1549818	MIB2;MIB2;MIB2;MIB2;MIB2;MIB2	TSS1500;TSS1500;TSS1500;TSS1500;TSS1500;TSS1500	14604	917	4.68686e-42	1.33952e-13	4.17366e-31	0.0109394	0.989061	1	90.4127
cg00078456	1	1564422	MIB2;MIB2;MIB2;MIB2;MIB2;MIB2	Body;Body;Body;Body;Body;Body	cg22689324	1	1562397	MIB2;MIB2;MIB2;MIB2;MIB2;MIB2	Body;Body;Body;Body;Body;Body	2025	936	1.00027e-37	2.8588e-09	2.73276e-30	0.0771803	0.92282	1	11.9567
cg18852096	1	1564425	MIB2;MIB2;MIB2;MIB2;MIB2;MIB2	Body;Body;Body;Body;Body;Body	cg11649182	1	1539923			24502	881	9.96222e-32	2.12402e-08	4.50001e-26	0.00860296	0.991397	1	115.239
cg18852096	1	1564425	MIB2;MIB2;MIB2;MIB2;MIB2;MIB2	Body;Body;Body;Body;Body;Body	cg25311963	1	1546691			17734	907	1.34064e-130	2.85834e-107	4.35021e-26	0.00828326	0.991717	1	119.725
cg18852096	1	1564425	MIB2;MIB2;MIB2;MIB2;MIB2;MIB2	Body;Body;Body;Body;Body;Body	cg07147033	1	1549615	MIB2;MIB2;MIB2;MIB2;MIB2	TSS1500;TSS1500;TSS1500;TSS1500;TSS1500	14810	917	2.41835e-47	5.15609e-24	5.12389e-26	0.00993444	0.990066	1	99.6599
cg18852096	1	1564425	MIB2;MIB2;MIB2;MIB2;MIB2;MIB2	Body;Body;Body;Body;Body;Body	cg13897348	1	1549699	MIB2;MIB2;MIB2;MIB2;MIB2	TSS1500;TSS1500;TSS1500;TSS1500;TSS1500	14726	917	1.6339e-42	3.48359e-19	4.85043e-26	0.00935082	0.990649	1	105.943
cg18852096	1	1564425	MIB2;MIB2;MIB2;MIB2;MIB2;MIB2	Body;Body;Body;Body;Body;Body	cg19246761	1	1549799	MIB2;MIB2;MIB2;MIB2;MIB2;MIB2	TSS1500;TSS1500;TSS1500;TSS1500;TSS1500;TSS1500	14626	917	2.34818e-34	5.00648e-11	4.74858e-26	0.00913345	0.990867	1	108.488
cg18852096	1	1564425	MIB2;MIB2;MIB2;MIB2;MIB2;MIB2	Body;Body;Body;Body;Body;Body	cg01229567	1	1549818	MIB2;MIB2;MIB2;MIB2;MIB2;MIB2	TSS1500;TSS1500;TSS1500;TSS1500;TSS1500;TSS1500	14607	917	6.30276e-37	1.3438e-13	5.61263e-26	0.0109775	0.989022	1	90.0953
cg18852096	1	1564425	MIB2;MIB2;MIB2;MIB2;MIB2;MIB2	Body;Body;Body;Body;Body;Body	cg22689324	1	1562397	MIB2;MIB2;MIB2;MIB2;MIB2;MIB2	Body;Body;Body;Body;Body;Body	2028	936	1.33872e-32	2.85424e-09	3.6574e-25	0.0770555	0.922945	1	11.9777
cg18852096	1	1564425	MIB2;MIB2;MIB2;MIB2;MIB2;MIB2	Body;Body;Body;Body;Body;Body	cg00078456	1	1564422	MIB2;MIB2;MIB2;MIB2;MIB2;MIB2	Body;Body;Body;Body;Body;Body	3	938	1.58493e-54	3.37919e-31	4.52979e-26	0.0086665	0.991333	1	114.387
cg05642789	1	1564482	MIB2;MIB2;MIB2;MIB2;MIB2;MIB2	Body;Body;Body;Body;Body;Body	cg11649182	1	1539923			24559	881	3.43424e-37	2.14017e-08	1.55127e-31	0.008676	0.991324	1	114.26
cg05642789	1	1564482	MIB2;MIB2;MIB2;MIB2;MIB2;MIB2	Body;Body;Body;Body;Body;Body	cg25311963	1	1546691			17791	907	4.66134e-136	2.90489e-107	1.51255e-31	0.00843445	0.991566	1	117.561
cg05642789	1	1564482	MIB2;MIB2;MIB2;MIB2;MIB2;MIB2	Body;Body;Body;Body;Body;Body	cg07147033	1	1549615	MIB2;MIB2;MIB2;MIB2;MIB2	TSS1500;TSS1500;TSS1500;TSS1500;TSS1500	14867	917	8.3146e-53	5.18155e-24	1.76166e-31	0.00998845	0.990012	1	99.1156
cg05642789	1	1564482	MIB2;MIB2;MIB2;MIB2;MIB2;MIB2	Body;Body;Body;Body;Body;Body	cg13897348	1	1549699	MIB2;MIB2;MIB2;MIB2;MIB2	TSS1500;TSS1500;TSS1500;TSS1500;TSS1500	14783	917	5.5084e-48	3.43276e-19	1.63524e-31	0.00919979	0.9908	1	107.698
cg05642789	1	1564482	MIB2;MIB2;MIB2;MIB2;MIB2;MIB2	Body;Body;Body;Body;Body;Body	cg19246761	1	1549799	MIB2;MIB2;MIB2;MIB2;MIB2;MIB2	TSS1500;TSS1500;TSS1500;TSS1500;TSS1500;TSS1500	14683	917	8.08025e-40	5.03551e-11	1.63402e-31	0.00919221	0.990808	1	107.788
cg05642789	1	1564482	MIB2;MIB2;MIB2;MIB2;MIB2;MIB2	Body;Body;Body;Body;Body;Body	cg01229567	1	1549818	MIB2;MIB2;MIB2;MIB2;MIB2;MIB2	TSS1500;TSS1500;TSS1500;TSS1500;TSS1500;TSS1500	14664	917	2.14149e-42	1.33455e-13	1.90701e-31	0.0108951	0.989105	1	90.7842
cg05642789	1	1564482	MIB2;MIB2;MIB2;MIB2;MIB2;MIB2	Body;Body;Body;Body;Body;Body	cg22689324	1	1562397	MIB2;MIB2;MIB2;MIB2;MIB2;MIB2	Body;Body;Body;Body;Body;Body	2085	936	4.56294e-38	2.84356e-09	1.2466e-30	0.0767635	0.923237	1	12.027
cg05642789	1	1564482	MIB2;MIB2;MIB2;MIB2;MIB2;MIB2	Body;Body;Body;Body;Body;Body	cg00078456	1	1564422	MIB2;MIB2;MIB2;MIB2;MIB2;MIB2	Body;Body;Body;Body;Body;Body	60	938	5.46192e-60	3.40379e-31	1.56103e-31	0.00873689	0.991263	1	113.457
cg05642789	1	1564482	MIB2;MIB2;MIB2;MIB2;MIB2;MIB2	Body;Body;Body;Body;Body;Body	cg18852096	1	1564425	MIB2;MIB2;MIB2;MIB2;MIB2;MIB2	Body;Body;Body;Body;Body;Body	57	938	7.31458e-55	4.55835e-26	1.55952e-31	0.00872747	0.991273	1	113.581
cg01621974	1	1564788	MIB2;MIB2;MIB2;MIB2;MIB2;MIB2	Body;Body;Body;Body;Body;Body	cg11649182	1	1539923			24865	881	1.40628e-35	2.13689e-08	6.35228e-30	0.00866114	0.991339	1	114.458
cg01621974	1	1564788	MIB2;MIB2;MIB2;MIB2;MIB2;MIB2	Body;Body;Body;Body;Body;Body	cg25311963	1	1546691			18097	907	1.90924e-134	2.90114e-107	6.19525e-30	0.00842228	0.991578	1	117.733
cg01621974	1	1564788	MIB2;MIB2;MIB2;MIB2;MIB2;MIB2	Body;Body;Body;Body;Body;Body	cg07147033	1	1549615	MIB2;MIB2;MIB2;MIB2;MIB2	TSS1500;TSS1500;TSS1500;TSS1500;TSS1500	15173	917	3.39737e-51	5.16241e-24	7.19821e-30	0.00994784	0.990052	1	99.5243
cg01621974	1	1564788	MIB2;MIB2;MIB2;MIB2;MIB2;MIB2	Body;Body;Body;Body;Body;Body	cg13897348	1	1549699	MIB2;MIB2;MIB2;MIB2;MIB2	TSS1500;TSS1500;TSS1500;TSS1500;TSS1500	15089	917	2.24206e-46	3.40688e-19	6.65584e-30	0.00912287	0.990877	1	108.615
cg01621974	1	1564788	MIB2;MIB2;MIB2;MIB2;MIB2;MIB2	Body;Body;Body;Body;Body;Body	cg19246761	1	1549799	MIB2;MIB2;MIB2;MIB2;MIB2;MIB2	TSS1500;TSS1500;TSS1500;TSS1500;TSS1500;TSS1500	14989	917	3.32301e-38	5.0494e-11	6.71992e-30	0.00922034	0.99078	1	107.456
cg01621974	1	1564788	MIB2;MIB2;MIB2;MIB2;MIB2;MIB2	Body;Body;Body;Body;Body;Body	cg01229567	1	1549818	MIB2;MIB2;MIB2;MIB2;MIB2;MIB2	TSS1500;TSS1500;TSS1500;TSS1500;TSS1500;TSS1500	14970	917	8.75144e-41	1.32981e-13	7.79319e-30	0.0108528	0.989147	1	91.1419
cg01621974	1	1564788	MIB2;MIB2;MIB2;MIB2;MIB2;MIB2	Body;Body;Body;Body;Body;Body	cg22689324	1	1562397	MIB2;MIB2;MIB2;MIB2;MIB2;MIB2	Body;Body;Body;Body;Body;Body	2391	936	1.87315e-36	2.84631e-09	5.11749e-29	0.0768386	0.923161	1	12.0143
cg01621974	1	1564788	MIB2;MIB2;MIB2;MIB2;MIB2;MIB2	Body;Body;Body;Body;Body;Body	cg00078456	1	1564422	MIB2;MIB2;MIB2;MIB2;MIB2;MIB2	Body;Body;Body;Body;Body;Body	366	938	2.24271e-58	3.40787e-31	6.40974e-30	0.00874855	0.991251	1	113.305
cg01621974	1	1564788	MIB2;MIB2;MIB2;MIB2;MIB2;MIB2	Body;Body;Body;Body;Body;Body	cg18852096	1	1564425	MIB2;MIB2;MIB2;MIB2;MIB2;MIB2	Body;Body;Body;Body;Body;Body	363	938	3.01105e-53	4.57539e-26	6.41979e-30	0.00876382	0.991236	1	113.106
cg01621974	1	1564788	MIB2;MIB2;MIB2;MIB2;MIB2;MIB2	Body;Body;Body;Body;Body;Body	cg05642789	1	1564482	MIB2;MIB2;MIB2;MIB2;MIB2;MIB2	Body;Body;Body;Body;Body;Body	306	938	1.03387e-58	1.571e-31	6.44297e-30	0.00879908	0.991201	1	112.648
cg17122213	1	1564920	MIB2;MIB2;MIB2;MIB2;MIB2;MIB2	Body;Body;Body;Body;Body;Body	cg11649182	1	1539923			24997	881	7.50459e-38	2.12515e-08	3.38988e-32	0.00860807	0.991392	1	115.17
cg17122213	1	1564920	MIB2;MIB2;MIB2;MIB2;MIB2;MIB2	Body;Body;Body;Body;Body;Body	cg25311963	1	1546691			18229	907	1.0112e-136	2.86351e-107	3.28123e-32	0.00830006	0.9917	1	119.481
cg17122213	1	1564920	MIB2;MIB2;MIB2;MIB2;MIB2;MIB2	Body;Body;Body;Body;Body;Body	cg07147033	1	1549615	MIB2;MIB2;MIB2;MIB2;MIB2	TSS1500;TSS1500;TSS1500;TSS1500;TSS1500	15305	917	1.81973e-53	5.15309e-24	3.85556e-32	0.00992809	0.990072	1	99.7243
cg17122213	1	1564920	MIB2;MIB2;MIB2;MIB2;MIB2;MIB2	Body;Body;Body;Body;Body;Body	cg13897348	1	1549699	MIB2;MIB2;MIB2;MIB2;MIB2	TSS1500;TSS1500;TSS1500;TSS1500;TSS1500	15221	917	1.22438e-48	3.46721e-19	3.63473e-32	0.00930213	0.990698	1	106.502
cg17122213	1	1564920	MIB2;MIB2;MIB2;MIB2;MIB2;MIB2	Body;Body;Body;Body;Body;Body	cg19246761	1	1549799	MIB2;MIB2;MIB2;MIB2;MIB2;MIB2	TSS1500;TSS1500;TSS1500;TSS1500;TSS1500;TSS1500	15121	917	1.77105e-40	5.01525e-11	3.58149e-32	0.00915121	0.990849	1	108.275
cg17122213	1	1564920	MIB2;MIB2;MIB2;MIB2;MIB2;MIB2	Body;Body;Body;Body;Body;Body	cg01229567	1	1549818	MIB2;MIB2;MIB2;MIB2;MIB2;MIB2	TSS1500;TSS1500;TSS1500;TSS1500;TSS1500;TSS1500	15102	917	4.73494e-43	1.34084e-13	4.21648e-32	0.0109512	0.989049	1	90.3146
cg17122213	1	1564920	MIB2;MIB2;MIB2;MIB2;MIB2;MIB2	Body;Body;Body;Body;Body;Body	cg22689324	1	1562397	MIB2;MIB2;MIB2;MIB2;MIB2;MIB2	Body;Body;Body;Body;Body;Body	2523	936	1.00773e-38	2.85369e-09	2.75314e-31	0.0770405	0.92296	1	11.9802
cg17122213	1	1564920	MIB2;MIB2;MIB2;MIB2;MIB2;MIB2	Body;Body;Body;Body;Body;Body	cg00078456	1	1564422	MIB2;MIB2;MIB2;MIB2;MIB2;MIB2	Body;Body;Body;Body;Body;Body	498	938	1.195e-60	3.384e-31	3.41535e-32	0.00868026	0.99132	1	114.204
cg17122213	1	1564920	MIB2;MIB2;MIB2;MIB2;MIB2;MIB2	Body;Body;Body;Body;Body;Body	cg18852096	1	1564425	MIB2;MIB2;MIB2;MIB2;MIB2;MIB2	Body;Body;Body;Body;Body;Body	495	938	1.59892e-55	4.52781e-26	3.40901e-32	0.00866229	0.991338	1	114.443
cg17122213	1	1564920	MIB2;MIB2;MIB2;MIB2;MIB2;MIB2	Body;Body;Body;Body;Body;Body	cg05642789	1	1564482	MIB2;MIB2;MIB2;MIB2;MIB2;MIB2	Body;Body;Body;Body;Body;Body	438	938	5.51453e-61	1.5616e-31	3.43658e-32	0.00874044	0.99126	1	113.411
cg17122213	1	1564920	MIB2;MIB2;MIB2;MIB2;MIB2;MIB2	Body;Body;Body;Body;Body;Body	cg01621974	1	1564788	MIB2;MIB2;MIB2;MIB2;MIB2;MIB2	Body;Body;Body;Body;Body;Body	132	938	2.26743e-59	6.4209e-30	3.44543e-32	0.00876551	0.991234	1	113.083
cg03427058	1	1565025	MIB2;MIB2;MIB2;MIB2;MIB2;MIB2	Body;Body;Body;Body;Body;Body	cg11649182	1	1539923			25102	881	3.09944e-45	2.1483e-08	1.40004e-39	0.00871275	0.991287	1	113.774
cg03427058	1	1565025	MIB2;MIB2;MIB2;MIB2;MIB2;MIB2	Body;Body;Body;Body;Body;Body	cg25311963	1	1546691			18334	907	4.23403e-144	2.93471e-107	1.37389e-39	0.00853133	0.991469	1	116.215
cg03427058	1	1565025	MIB2;MIB2;MIB2;MIB2;MIB2;MIB2	Body;Body;Body;Body;Body;Body	cg07147033	1	1549615	MIB2;MIB2;MIB2;MIB2;MIB2	TSS1500;TSS1500;TSS1500;TSS1500;TSS1500	15410	917	7.47312e-61	5.17981e-24	1.58337e-39	0.00998474	0.990015	1	99.1528
cg03427058	1	1565025	MIB2;MIB2;MIB2;MIB2;MIB2;MIB2	Body;Body;Body;Body;Body;Body	cg13897348	1	1549699	MIB2;MIB2;MIB2;MIB2;MIB2	TSS1500;TSS1500;TSS1500;TSS1500;TSS1500	15326	917	4.8644e-56	3.37163e-19	1.44406e-39	0.00901813	0.990982	1	109.888
cg03427058	1	1565025	MIB2;MIB2;MIB2;MIB2;MIB2;MIB2	Body;Body;Body;Body;Body;Body	cg19246761	1	1549799	MIB2;MIB2;MIB2;MIB2;MIB2;MIB2	TSS1500;TSS1500;TSS1500;TSS1500;TSS1500;TSS1500	15226	917	7.31563e-48	5.07064e-11	1.4794e-39	0.00926333	0.990737	1	106.952
cg03427058	1	1565025	MIB2;MIB2;MIB2;MIB2;MIB2;MIB2	Body;Body;Body;Body;Body;Body	cg01229567	1	1549818	MIB2;MIB2;MIB2;MIB2;MIB2;MIB2	TSS1500;TSS1500;TSS1500;TSS1500;TSS1500;TSS1500	15207	917	1.90912e-50	1.32326e-13	1.70008e-39	0.0107945	0.989206	1	91.64
cg03427058	1	1565025	MIB2;MIB2;MIB2;MIB2;MIB2;MIB2	Body;Body;Body;Body;Body;Body	cg22689324	1	1562397	MIB2;MIB2;MIB2;MIB2;MIB2;MIB2	Body;Body;Body;Body;Body;Body	2628	936	4.09578e-46	2.83889e-09	1.11898e-38	0.0766357	0.923364	1	12.0487
cg03427058	1	1565025	MIB2;MIB2;MIB2;MIB2;MIB2;MIB2	Body;Body;Body;Body;Body;Body	cg00078456	1	1564422	MIB2;MIB2;MIB2;MIB2;MIB2;MIB2	Body;Body;Body;Body;Body;Body	603	938	4.94228e-68	3.42562e-31	1.41252e-39	0.00879933	0.991201	1	112.645
cg03427058	1	1565025	MIB2;MIB2;MIB2;MIB2;MIB2;MIB2	Body;Body;Body;Body;Body;Body	cg18852096	1	1564425	MIB2;MIB2;MIB2;MIB2;MIB2;MIB2	Body;Body;Body;Body;Body;Body	600	938	6.6458e-63	4.60637e-26	1.41693e-39	0.00882995	0.99117	1	112.251
cg03427058	1	1565025	MIB2;MIB2;MIB2;MIB2;MIB2;MIB2	Body;Body;Body;Body;Body;Body	cg05642789	1	1564482	MIB2;MIB2;MIB2;MIB2;MIB2;MIB2	Body;Body;Body;Body;Body;Body	543	938	2.27603e-68	1.57758e-31	1.4184e-39	0.00884009	0.99116	1	112.121
cg03427058	1	1565025	MIB2;MIB2;MIB2;MIB2;MIB2;MIB2	Body;Body;Body;Body;Body;Body	cg01621974	1	1564788	MIB2;MIB2;MIB2;MIB2;MIB2;MIB2	Body;Body;Body;Body;Body;Body	237	938	9.31001e-67	6.453e-30	1.41468e-39	0.00881434	0.991186	1	112.451
cg03427058	1	1565025	MIB2;MIB2;MIB2;MIB2;MIB2;MIB2	Body;Body;Body;Body;Body;Body	cg17122213	1	1564920	MIB2;MIB2;MIB2;MIB2;MIB2;MIB2	Body;Body;Body;Body;Body;Body	105	938	4.99987e-69	3.46554e-32	1.41586e-39	0.00882251	0.991177	1	112.346
cg23430652	1	1565027	MIB2;MIB2;MIB2;MIB2;MIB2;MIB2	Body;Body;Body;Body;Body;Body	cg11649182	1	1539923			25104	881	9.17868e-42	2.25971e-08	4.14608e-36	0.0092165	0.990783	1	107.501
cg23430652	1	1565027	MIB2;MIB2;MIB2;MIB2;MIB2;MIB2	Body;Body;Body;Body;Body;Body	cg25311963	1	1546691			18336	907	1.32059e-140	3.25118e-107	4.28516e-36	0.00955924	0.990441	1	103.611
cg23430652	1	1565027	MIB2;MIB2;MIB2;MIB2;MIB2;MIB2	Body;Body;Body;Body;Body;Body	cg07147033	1	1549615	MIB2;MIB2;MIB2;MIB2;MIB2	TSS1500;TSS1500;TSS1500;TSS1500;TSS1500	15412	917	2.20037e-57	5.41712e-24	4.66205e-36	0.010488	0.989512	1	94.3466
cg23430652	1	1565027	MIB2;MIB2;MIB2;MIB2;MIB2;MIB2	Body;Body;Body;Body;Body;Body	cg13897348	1	1549699	MIB2;MIB2;MIB2;MIB2;MIB2	TSS1500;TSS1500;TSS1500;TSS1500;TSS1500	15328	917	1.30813e-52	3.22051e-19	3.88335e-36	0.00856904	0.991431	1	115.699
cg23430652	1	1565027	MIB2;MIB2;MIB2;MIB2;MIB2;MIB2	Body;Body;Body;Body;Body;Body	cg19246761	1	1549799	MIB2;MIB2;MIB2;MIB2;MIB2;MIB2	TSS1500;TSS1500;TSS1500;TSS1500;TSS1500;TSS1500	15228	917	2.10231e-44	5.1757e-11	4.25138e-36	0.00947599	0.990524	1	104.53
cg23430652	1	1565027	MIB2;MIB2;MIB2;MIB2;MIB2;MIB2	Body;Body;Body;Body;Body;Body	cg01229567	1	1549818	MIB2;MIB2;MIB2;MIB2;MIB2;MIB2	TSS1500;TSS1500;TSS1500;TSS1500;TSS1500;TSS1500	15209	917	5.25718e-47	1.29427e-13	4.68154e-36	0.0105361	0.989464	1	93.9121
cg23430652	1	1565027	MIB2;MIB2;MIB2;MIB2;MIB2;MIB2	Body;Body;Body;Body;Body;Body	cg22689324	1	1562397	MIB2;MIB2;MIB2;MIB2;MIB2;MIB2	Body;Body;Body;Body;Body;Body	2630	936	1.12496e-42	2.76955e-09	3.07342e-35	0.0747395	0.92526	1	12.3798
cg23430652	1	1565027	MIB2;MIB2;MIB2;MIB2;MIB2;MIB2	Body;Body;Body;Body;Body;Body	cg00078456	1	1564422	MIB2;MIB2;MIB2;MIB2;MIB2;MIB2	Body;Body;Body;Body;Body;Body	605	938	1.44265e-64	3.55168e-31	4.12314e-36	0.00915996	0.99084	1	108.171
cg23430652	1	1565027	MIB2;MIB2;MIB2;MIB2;MIB2;MIB2	Body;Body;Body;Body;Body;Body	cg18852096	1	1564425	MIB2;MIB2;MIB2;MIB2;MIB2;MIB2	Body;Body;Body;Body;Body;Body	602	938	1.94081e-59	4.77809e-26	4.13794e-36	0.00919644	0.990804	1	107.738
cg23430652	1	1565027	MIB2;MIB2;MIB2;MIB2;MIB2;MIB2	Body;Body;Body;Body;Body;Body	cg05642789	1	1564482	MIB2;MIB2;MIB2;MIB2;MIB2;MIB2	Body;Body;Body;Body;Body;Body	545	938	6.57832e-65	1.61952e-31	4.09953e-36	0.00910177	0.990898	1	108.869
cg23430652	1	1565027	MIB2;MIB2;MIB2;MIB2;MIB2;MIB2	Body;Body;Body;Body;Body;Body	cg01621974	1	1564788	MIB2;MIB2;MIB2;MIB2;MIB2;MIB2	Body;Body;Body;Body;Body;Body	239	938	2.68665e-63	6.6143e-30	4.08245e-36	0.00905969	0.99094	1	109.379
cg23430652	1	1565027	MIB2;MIB2;MIB2;MIB2;MIB2;MIB2	Body;Body;Body;Body;Body;Body	cg17122213	1	1564920	MIB2;MIB2;MIB2;MIB2;MIB2;MIB2	Body;Body;Body;Body;Body;Body	107	938	1.45721e-65	3.58753e-32	4.12653e-36	0.00916833	0.990832	1	108.071
cg23430652	1	1565027	MIB2;MIB2;MIB2;MIB2;MIB2;MIB2	Body;Body;Body;Body;Body;Body	cg03427058	1	1565025	MIB2;MIB2;MIB2;MIB2;MIB2;MIB2	Body;Body;Body;Body;Body;Body	2	938	5.85098e-73	1.44046e-39	4.05546e-36	0.00899319	0.991007	1	110.195
cg24368383	1	1565856	MIB2;MIB2;MIB2;MIB2;MIB2;MIB2	Body;Body;Body;Body;Body;3'UTR	cg11649182	1	1539923			25933	881	1.61741e-13	2.14192e-08	7.30599e-08	0.00868393	0.991316	1	114.155
cg24368383	1	1565856	MIB2;MIB2;MIB2;MIB2;MIB2;MIB2	Body;Body;Body;Body;Body;3'UTR	cg25311963	1	1546691			19165	907	2.1967e-112	2.90907e-107	7.12804e-08	0.00844804	0.991552	1	117.371
cg24368383	1	1565856	MIB2;MIB2;MIB2;MIB2;MIB2;MIB2	Body;Body;Body;Body;Body;3'UTR	cg07147033	1	1549615	MIB2;MIB2;MIB2;MIB2;MIB2	TSS1500;TSS1500;TSS1500;TSS1500;TSS1500	16241	917	3.91631e-29	5.18633e-24	8.29772e-08	0.00999858	0.990001	1	99.0142
cg24368383	1	1565856	MIB2;MIB2;MIB2;MIB2;MIB2;MIB2	Body;Body;Body;Body;Body;3'UTR	cg13897348	1	1549699	MIB2;MIB2;MIB2;MIB2;MIB2	TSS1500;TSS1500;TSS1500;TSS1500;TSS1500	16157	917	2.59225e-24	3.43289e-19	7.69542e-08	0.00920016	0.9908	1	107.694
cg24368383	1	1565856	MIB2;MIB2;MIB2;MIB2;MIB2;MIB2	Body;Body;Body;Body;Body;3'UTR	cg19246761	1	1549799	MIB2;MIB2;MIB2;MIB2;MIB2;MIB2	TSS1500;TSS1500;TSS1500;TSS1500;TSS1500;TSS1500	16057	917	3.80258e-16	5.03571e-11	7.68973e-08	0.00919262	0.990807	1	107.783
cg24368383	1	1565856	MIB2;MIB2;MIB2;MIB2;MIB2;MIB2	Body;Body;Body;Body;Body;3'UTR	cg01229567	1	1549818	MIB2;MIB2;MIB2;MIB2;MIB2;MIB2	TSS1500;TSS1500;TSS1500;TSS1500;TSS1500;TSS1500	16038	917	1.00775e-18	1.33455e-13	8.97403e-08	0.0108951	0.989105	1	90.7843
cg24368383	1	1565856	MIB2;MIB2;MIB2;MIB2;MIB2;MIB2	Body;Body;Body;Body;Body;3'UTR	cg22689324	1	1562397	MIB2;MIB2;MIB2;MIB2;MIB2;MIB2	Body;Body;Body;Body;Body;Body	3459	936	2.14613e-14	2.84209e-09	5.86326e-07	0.0767232	0.923276	0.999999	12.0339
cg24368383	1	1565856	MIB2;MIB2;MIB2;MIB2;MIB2;MIB2	Body;Body;Body;Body;Body;3'UTR	cg00078456	1	1564422	MIB2;MIB2;MIB2;MIB2;MIB2;MIB2	Body;Body;Body;Body;Body;Body	1434	938	2.57128e-36	3.40512e-31	7.3488e-08	0.00874067	0.991259	1	113.408
cg24368383	1	1565856	MIB2;MIB2;MIB2;MIB2;MIB2;MIB2	Body;Body;Body;Body;Body;3'UTR	cg18852096	1	1564425	MIB2;MIB2;MIB2;MIB2;MIB2;MIB2	Body;Body;Body;Body;Body;Body	1431	938	3.4427e-31	4.55913e-26	7.34008e-08	0.00872912	0.991271	1	113.559
cg24368383	1	1565856	MIB2;MIB2;MIB2;MIB2;MIB2;MIB2	Body;Body;Body;Body;Body;3'UTR	cg05642789	1	1564482	MIB2;MIB2;MIB2;MIB2;MIB2;MIB2	Body;Body;Body;Body;Body;Body	1374	938	1.18477e-36	1.56897e-31	7.38332e-08	0.00878643	0.991213	1	112.812
cg24368383	1	1565856	MIB2;MIB2;MIB2;MIB2;MIB2;MIB2	Body;Body;Body;Body;Body;3'UTR	cg01621974	1	1564788	MIB2;MIB2;MIB2;MIB2;MIB2;MIB2	Body;Body;Body;Body;Body;Body	1068	938	4.86733e-35	6.44575e-30	7.39605e-08	0.00880331	0.991197	1	112.594
cg24368383	1	1565856	MIB2;MIB2;MIB2;MIB2;MIB2;MIB2	Body;Body;Body;Body;Body;3'UTR	cg17122213	1	1564920	MIB2;MIB2;MIB2;MIB2;MIB2;MIB2	Body;Body;Body;Body;Body;Body	936	938	2.59568e-37	3.43743e-32	7.35043e-08	0.00874284	0.991257	1	113.379
cg24368383	1	1565856	MIB2;MIB2;MIB2;MIB2;MIB2;MIB2	Body;Body;Body;Body;Body;3'UTR	cg03427058	1	1565025	MIB2;MIB2;MIB2;MIB2;MIB2;MIB2	Body;Body;Body;Body;Body;Body	831	938	1.07158e-44	1.41908e-39	7.42737e-08	0.00884483	0.991155	1	112.06
cg24368383	1	1565856	MIB2;MIB2;MIB2;MIB2;MIB2;MIB2	Body;Body;Body;Body;Body;3'UTR	cg23430652	1	1565027	MIB2;MIB2;MIB2;MIB2;MIB2;MIB2	Body;Body;Body;Body;Body;Body	829	938	3.09543e-41	4.09925e-36	7.62068e-08	0.00910108	0.990899	1	108.877
cg04882394	1	1565931	MIB2;MIB2;MIB2;MIB2;MIB2;MIB2	3'UTR;3'UTR;3'UTR;Body;3'UTR;3'UTR	cg11649182	1	1539923			26008	881	2.99901e-15	2.17171e-08	1.35468e-09	0.00881861	0.991181	1	112.397
cg04882394	1	1565931	MIB2;MIB2;MIB2;MIB2;MIB2;MIB2	3'UTR;3'UTR;3'UTR;Body;3'UTR;3'UTR	cg25311963	1	1546691			19240	907	4.12358e-114	2.98606e-107	1.33805e-09	0.00869811	0.991302	1	113.968
cg04882394	1	1565931	MIB2;MIB2;MIB2;MIB2;MIB2;MIB2	3'UTR;3'UTR;3'UTR;Body;3'UTR;3'UTR	cg07147033	1	1549615	MIB2;MIB2;MIB2;MIB2;MIB2	TSS1500;TSS1500;TSS1500;TSS1500;TSS1500	16316	917	7.26214e-31	5.25882e-24	1.53867e-09	0.0101523	0.989848	1	97.4996
cg04882394	1	1565931	MIB2;MIB2;MIB2;MIB2;MIB2;MIB2	3'UTR;3'UTR;3'UTR;Body;3'UTR;3'UTR	cg13897348	1	1549699	MIB2;MIB2;MIB2;MIB2;MIB2	TSS1500;TSS1500;TSS1500;TSS1500;TSS1500	16232	917	4.70614e-26	3.40792e-19	1.39708e-09	0.00912596	0.990874	1	108.578
cg04882394	1	1565931	MIB2;MIB2;MIB2;MIB2;MIB2;MIB2	3'UTR;3'UTR;3'UTR;Body;3'UTR;3'UTR	cg19246761	1	1549799	MIB2;MIB2;MIB2;MIB2;MIB2;MIB2	TSS1500;TSS1500;TSS1500;TSS1500;TSS1500;TSS1500	16132	917	6.97767e-18	5.05283e-11	1.41105e-09	0.00922728	0.990773	1	107.374
cg04882394	1	1565931	MIB2;MIB2;MIB2;MIB2;MIB2;MIB2	3'UTR;3'UTR;3'UTR;Body;3'UTR;3'UTR	cg01229567	1	1549818	MIB2;MIB2;MIB2;MIB2;MIB2;MIB2	TSS1500;TSS1500;TSS1500;TSS1500;TSS1500;TSS1500	16113	917	1.83655e-20	1.32992e-13	1.63545e-09	0.0108539	0.989146	1	91.1331
cg04882394	1	1565931	MIB2;MIB2;MIB2;MIB2;MIB2;MIB2	3'UTR;3'UTR;3'UTR;Body;3'UTR;3'UTR	cg22689324	1	1562397	MIB2;MIB2;MIB2;MIB2;MIB2;MIB2	Body;Body;Body;Body;Body;Body	3534	936	3.89739e-16	2.82227e-09	1.06478e-08	0.0761812	0.923819	1	12.1266
cg04882394	1	1565931	MIB2;MIB2;MIB2;MIB2;MIB2;MIB2	3'UTR;3'UTR;3'UTR;Body;3'UTR;3'UTR	cg00078456	1	1564422	MIB2;MIB2;MIB2;MIB2;MIB2;MIB2	Body;Body;Body;Body;Body;Body	1509	938	4.74174e-38	3.4337e-31	1.3552e-09	0.00882243	0.991178	1	112.347
cg04882394	1	1565931	MIB2;MIB2;MIB2;MIB2;MIB2;MIB2	3'UTR;3'UTR;3'UTR;Body;3'UTR;3'UTR	cg18852096	1	1564425	MIB2;MIB2;MIB2;MIB2;MIB2;MIB2	Body;Body;Body;Body;Body;Body	1506	938	6.33855e-33	4.59001e-26	1.35142e-09	0.00879503	0.991205	1	112.701
cg04882394	1	1565931	MIB2;MIB2;MIB2;MIB2;MIB2;MIB2	3'UTR;3'UTR;3'UTR;Body;3'UTR;3'UTR	cg05642789	1	1564482	MIB2;MIB2;MIB2;MIB2;MIB2;MIB2	Body;Body;Body;Body;Body;Body	1449	938	2.17897e-38	1.57789e-31	1.35791e-09	0.00884203	0.991158	1	112.096
cg04882394	1	1565931	MIB2;MIB2;MIB2;MIB2;MIB2;MIB2	3'UTR;3'UTR;3'UTR;Body;3'UTR;3'UTR	cg01621974	1	1564788	MIB2;MIB2;MIB2;MIB2;MIB2;MIB2	Body;Body;Body;Body;Body;Body	1143	938	8.96332e-37	6.49072e-30	1.362e-09	0.00887172	0.991128	1	111.718
cg04882394	1	1565931	MIB2;MIB2;MIB2;MIB2;MIB2;MIB2	3'UTR;3'UTR;3'UTR;Body;3'UTR;3'UTR	cg17122213	1	1564920	MIB2;MIB2;MIB2;MIB2;MIB2;MIB2	Body;Body;Body;Body;Body;Body	1011	938	4.78044e-39	3.46172e-32	1.35372e-09	0.0088117	0.991188	1	112.486
cg04882394	1	1565931	MIB2;MIB2;MIB2;MIB2;MIB2;MIB2	3'UTR;3'UTR;3'UTR;Body;3'UTR;3'UTR	cg03427058	1	1565025	MIB2;MIB2;MIB2;MIB2;MIB2;MIB2	Body;Body;Body;Body;Body;Body	906	938	1.9719e-46	1.42794e-39	1.36677e-09	0.00890629	0.991094	1	111.28
cg04882394	1	1565931	MIB2;MIB2;MIB2;MIB2;MIB2;MIB2	3'UTR;3'UTR;3'UTR;Body;3'UTR;3'UTR	cg23430652	1	1565027	MIB2;MIB2;MIB2;MIB2;MIB2;MIB2	Body;Body;Body;Body;Body;Body	904	938	5.62799e-43	4.07547e-36	1.38556e-09	0.00904249	0.990958	1	109.589
cg04882394	1	1565931	MIB2;MIB2;MIB2;MIB2;MIB2;MIB2	3'UTR;3'UTR;3'UTR;Body;3'UTR;3'UTR	cg24368383	1	1565856	MIB2;MIB2;MIB2;MIB2;MIB2;MIB2	Body;Body;Body;Body;Body;3'UTR	75	940	1.02532e-14	7.42476e-08	1.35782e-09	0.00884137	0.991159	1	112.105
cg12655137	1	1609388	CDK11B;CDK11B;CDK11B;CDK11B;CDK11B;LOC728661;CDK11B	Body;Body;Body;Body;Body;5'UTR;5'UTR	cg23252997	1	1576591	CDK11B;CDK11B;CDK11B;CDK11B;CDK11B;CDK11B	Body;Body;Body;Body;Body;Body	32797	942	6.56883e-43	6.69929e-20	1.09303e-25	0.0101576	0.989842	1	97.4488
cg20251225	1	1609551	CDK11B;CDK11B;CDK11B;CDK11B;CDK11B;LOC728661;CDK11B	Body;Body;Body;Body;Body;5'UTR;5'UTR	cg23252997	1	1576591	CDK11B;CDK11B;CDK11B;CDK11B;CDK11B;CDK11B	Body;Body;Body;Body;Body;Body	32960	942	3.63221e-43	6.88888e-20	6.04388e-26	0.0104733	0.989527	1	94.4804
cg20251225	1	1609551	CDK11B;CDK11B;CDK11B;CDK11B;CDK11B;LOC728661;CDK11B	Body;Body;Body;Body;Body;5'UTR;5'UTR	cg12655137	1	1609388	CDK11B;CDK11B;CDK11B;CDK11B;CDK11B;LOC728661;CDK11B	Body;Body;Body;Body;Body;5'UTR;5'UTR	163	992	5.6266e-49	1.06715e-25	5.73835e-26	0.0098933	0.990107	1	100.078
cg14976190	1	1615736	CDK11B;CDK11B;CDK11B;CDK11B;CDK11B;LOC728661;CDK11B	Body;Body;Body;Body;Body;5'UTR;5'UTR	cg23252997	1	1576591	CDK11B;CDK11B;CDK11B;CDK11B;CDK11B;CDK11B	Body;Body;Body;Body;Body;Body	39145	928	9.54641e-72	6.5576e-20	1.58849e-54	0.00992156	0.990078	1	99.7906
cg14976190	1	1615736	CDK11B;CDK11B;CDK11B;CDK11B;CDK11B;LOC728661;CDK11B	Body;Body;Body;Body;Body;5'UTR;5'UTR	cg12655137	1	1609388	CDK11B;CDK11B;CDK11B;CDK11B;CDK11B;LOC728661;CDK11B	Body;Body;Body;Body;Body;5'UTR;5'UTR	6348	978	1.5518e-77	1.06596e-25	1.58262e-54	0.00988117	0.990119	1	100.203
cg14976190	1	1615736	CDK11B;CDK11B;CDK11B;CDK11B;CDK11B;LOC728661;CDK11B	Body;Body;Body;Body;Body;5'UTR;5'UTR	cg20251225	1	1609551	CDK11B;CDK11B;CDK11B;CDK11B;CDK11B;LOC728661;CDK11B	Body;Body;Body;Body;Body;5'UTR;5'UTR	6185	978	8.59741e-78	5.90571e-26	1.63059e-54	0.010211	0.989789	1	96.9333
cg19018051	1	1625395	LOC728661;CDK11B;CDK11B;CDK11B;CDK11B;CDK11B;CDK11B	TSS1500;Body;Body;Body;Body;Body;5'UTR	cg23252997	1	1576591	CDK11B;CDK11B;CDK11B;CDK11B;CDK11B;CDK11B	Body;Body;Body;Body;Body;Body	48804	920	2.62382e-39	6.85049e-20	4.36595e-22	0.0104094	0.989591	1	95.067
cg19018051	1	1625395	LOC728661;CDK11B;CDK11B;CDK11B;CDK11B;CDK11B;CDK11B	TSS1500;Body;Body;Body;Body;Body;5'UTR	cg12655137	1	1609388	CDK11B;CDK11B;CDK11B;CDK11B;CDK11B;LOC728661;CDK11B	Body;Body;Body;Body;Body;5'UTR;5'UTR	16007	970	4.20836e-45	1.09875e-25	4.29194e-22	0.010216	0.989784	1	96.886
cg19018051	1	1625395	LOC728661;CDK11B;CDK11B;CDK11B;CDK11B;CDK11B;CDK11B	TSS1500;Body;Body;Body;Body;Body;5'UTR	cg20251225	1	1609551	CDK11B;CDK11B;CDK11B;CDK11B;CDK11B;LOC728661;CDK11B	Body;Body;Body;Body;Body;5'UTR;5'UTR	15844	970	2.28339e-45	5.96167e-26	4.3307e-22	0.0103173	0.989683	1	95.9248
cg19018051	1	1625395	LOC728661;CDK11B;CDK11B;CDK11B;CDK11B;CDK11B;CDK11B	TSS1500;Body;Body;Body;Body;Body;5'UTR	cg14976190	1	1615736	CDK11B;CDK11B;CDK11B;CDK11B;CDK11B;LOC728661;CDK11B	Body;Body;Body;Body;Body;5'UTR;5'UTR	9659	970	6.29353e-74	1.64317e-54	4.32314e-22	0.0102975	0.989702	1	96.1109
cg13440958	1	1625403	SLC35E2B;SLC35E2B;CDK11B;CDK11B;CDK11B;CDK11B;CDK11B;CDK11B	TSS1500;TSS1500;5'UTR;5'UTR;Body;Body;Body;Body	cg23252997	1	1576591	CDK11B;CDK11B;CDK11B;CDK11B;CDK11B;CDK11B	Body;Body;Body;Body;Body;Body	48812	920	3.84117e-44	6.73849e-20	6.39159e-27	0.0102229	0.989777	1	96.82
cg13440958	1	1625403	SLC35E2B;SLC35E2B;CDK11B;CDK11B;CDK11B;CDK11B;CDK11B;CDK11B	TSS1500;TSS1500;5'UTR;5'UTR;Body;Body;Body;Body	cg12655137	1	1609388	CDK11B;CDK11B;CDK11B;CDK11B;CDK11B;LOC728661;CDK11B	Body;Body;Body;Body;Body;5'UTR;5'UTR	16015	970	6.11719e-50	1.07313e-25	6.23868e-27	0.00995435	0.990046	1	99.4586
cg13440958	1	1625403	SLC35E2B;SLC35E2B;CDK11B;CDK11B;CDK11B;CDK11B;CDK11B;CDK11B	TSS1500;TSS1500;5'UTR;5'UTR;Body;Body;Body;Body	cg20251225	1	1609551	CDK11B;CDK11B;CDK11B;CDK11B;CDK11B;LOC728661;CDK11B	Body;Body;Body;Body;Body;5'UTR;5'UTR	15852	970	3.33884e-50	5.85725e-26	6.33247e-27	0.010119	0.989881	1	97.8236
cg13440958	1	1625403	SLC35E2B;SLC35E2B;CDK11B;CDK11B;CDK11B;CDK11B;CDK11B;CDK11B	TSS1500;TSS1500;5'UTR;5'UTR;Body;Body;Body;Body	cg14976190	1	1615736	CDK11B;CDK11B;CDK11B;CDK11B;CDK11B;LOC728661;CDK11B	Body;Body;Body;Body;Body;5'UTR;5'UTR	9667	970	9.17652e-79	1.60982e-54	6.30352e-27	0.0100682	0.989932	1	98.3226
cg13440958	1	1625403	SLC35E2B;SLC35E2B;CDK11B;CDK11B;CDK11B;CDK11B;CDK11B;CDK11B	TSS1500;TSS1500;5'UTR;5'UTR;Body;Body;Body;Body	cg19018051	1	1625395	LOC728661;CDK11B;CDK11B;CDK11B;CDK11B;CDK11B;CDK11B	TSS1500;Body;Body;Body;Body;Body;5'UTR	8	970	2.46748e-46	4.32865e-22	6.4423e-27	0.0103119	0.989688	1	95.9753
cg16990280	1	1674679	SLC35E2	5'UTR	cg11572942	1	1656592	CDK11A;CDK11B;CDK11B;CDK11B;CDK11A;CDK11B;CDK11B;CDK11B	TSS1500;TSS1500;TSS1500;TSS1500;TSS1500;TSS1500;TSS1500;TSS1500	18087	869	1.98278e-62	2.37328e-07	2.55352e-56	0.304948	0.695052	1	2.27925
cg01512113	1	1680232			cg11572942	1	1656592	CDK11A;CDK11B;CDK11B;CDK11B;CDK11A;CDK11B;CDK11B;CDK11B	TSS1500;TSS1500;TSS1500;TSS1500;TSS1500;TSS1500;TSS1500;TSS1500	23640	852	1.59133e-18	7.64245e-09	2.04939e-12	0.00885119	0.991149	1	111.979
cg01512113	1	1680232			cg16990280	1	1674679	SLC35E2	5'UTR	5553	874	3.81057e-66	1.83005e-56	4.56105e-11	0.218266	0.781734	1	3.58158
cg08122070	1	1689610	NADK	Body	cg11572942	1	1656592	CDK11A;CDK11B;CDK11B;CDK11B;CDK11A;CDK11B;CDK11B;CDK11B	TSS1500;TSS1500;TSS1500;TSS1500;TSS1500;TSS1500;TSS1500;TSS1500	33018	832	5.85256e-23	1.4302e-08	7.53724e-17	0.0174363	0.982564	1	56.3517
cg15824543	1	1695391	NADK	Body	cg11572942	1	1656592	CDK11A;CDK11B;CDK11B;CDK11B;CDK11A;CDK11B;CDK11B;CDK11B	TSS1500;TSS1500;TSS1500;TSS1500;TSS1500;TSS1500;TSS1500;TSS1500	38799	832	1.4152e-11	2.74284e-07	1.82256e-05	0.352589	0.647392	0.999982	1.83611
cg15824543	1	1695391	NADK	Body	cg01512113	1	1680232			15159	859	4.51906e-15	8.75853e-11	2.17031e-05	0.420054	0.579924	0.999978	1.38059
cg13185289	1	1707657	NADK;NADK;NADK	5'UTR;5'UTR;5'UTR	cg11572942	1	1656592	CDK11A;CDK11B;CDK11B;CDK11B;CDK11A;CDK11B;CDK11B;CDK11B	TSS1500;TSS1500;TSS1500;TSS1500;TSS1500;TSS1500;TSS1500;TSS1500	51065	832	1.23747e-24	8.54589e-09	1.59368e-18	0.0100159	0.989984	1	98.8416
cg13185289	1	1707657	NADK;NADK;NADK	5'UTR;5'UTR;5'UTR	cg08122070	1	1689610	NADK	Body	18047	870	3.37547e-33	2.33107e-17	8.24867e-19	0.00470117	0.995299	1	211.713
cg17266431	1	1711069	NADK	TSS1500	cg11572942	1	1656592	CDK11A;CDK11B;CDK11B;CDK11B;CDK11A;CDK11B;CDK11B;CDK11B	TSS1500;TSS1500;TSS1500;TSS1500;TSS1500;TSS1500;TSS1500;TSS1500	54477	830	4.25443e-16	2.72258e-08	5.47908e-10	0.0340969	0.965903	1	28.3282
cg17266431	1	1711069	NADK	TSS1500	cg16990280	1	1674679	SLC35E2	5'UTR	36390	852	5.1156e-65	3.27367e-57	6.1231e-10	0.0382223	0.961778	1	25.1627
cg17266431	1	1711069	NADK	TSS1500	cg01512113	1	1680232			30837	857	3.29029e-19	2.10558e-11	1.58018e-09	0.100222	0.899778	1	8.97783
cg17266431	1	1711069	NADK	TSS1500	cg08122070	1	1689610	NADK	Body	21459	868	1.02352e-24	6.54988e-17	2.50118e-10	0.015021	0.984979	1	65.5732
cg17266431	1	1711069	NADK	TSS1500	cg15824543	1	1695391	NADK	Body	15678	874	3.706e-13	2.37161e-05	7.18272e-09	0.459109	0.540867	0.999976	1.17808
cg17266431	1	1711069	NADK	TSS1500	cg13185289	1	1707657	NADK;NADK;NADK	5'UTR;5'UTR;5'UTR	3412	884	3.14865e-26	2.01494e-18	2.17443e-10	0.012928	0.987072	1	76.3517
cg00558749	1	1713950			cg24163210	1	1713944			6	887	7.65476e-28	1.12557e-13	1.05678e-16	0.0145537	0.985446	1	67.7111
cg13461447	1	1714001			cg11572942	1	1656592	CDK11A;CDK11B;CDK11B;CDK11B;CDK11A;CDK11B;CDK11B;CDK11B	TSS1500;TSS1500;TSS1500;TSS1500;TSS1500;TSS1500;TSS1500;TSS1500	57409	829	3.29152e-22	2.10133e-07	4.239e-16	0.26989	0.730109	1	2.70521
cg13461447	1	1714001			cg08122070	1	1689610	NADK	Body	24391	867	9.0207e-31	5.75888e-16	2.2044e-16	0.13987	0.86013	1	6.14948
cg13461447	1	1714001			cg15824543	1	1695391	NADK	Body	18610	873	4.06939e-21	2.59792e-06	7.88701e-17	0.0494006	0.950597	0.999997	19.2426
cg13461447	1	1714001			cg13185289	1	1707657	NADK;NADK;NADK	5'UTR;5'UTR;5'UTR	6344	883	2.55474e-32	1.63097e-17	1.76429e-16	0.111745	0.888255	1	7.94894
cg13461447	1	1714001			cg17266431	1	1711069	NADK	TSS1500	2932	884	6.97051e-24	4.45002e-09	4.4607e-16	0.284058	0.715942	1	2.52041
cg13461447	1	1714001			cg24163210	1	1713944			57	887	5.18212e-28	3.3083e-13	7.1542e-17	0.0447176	0.955282	1	21.3625
cg13461447	1	1714001			cg00558749	1	1713950			51	887	6.63281e-31	4.23443e-16	9.75303e-17	0.0613253	0.938675	1	15.3065
cg10207218	1	1714140			cg11572942	1	1656592	CDK11A;CDK11B;CDK11B;CDK11B;CDK11A;CDK11B;CDK11B;CDK11B	TSS1500;TSS1500;TSS1500;TSS1500;TSS1500;TSS1500;TSS1500;TSS1500	57548	829	1.08877e-17	2.09809e-08	1.40217e-11	0.0260464	0.973954	1	37.393
cg10207218	1	1714140			cg08122070	1	1689610	NADK	Body	24530	867	1.49459e-26	2.88013e-17	3.65236e-12	0.00604426	0.993956	1	164.446
cg10207218	1	1714140			cg15824543	1	1695391	NADK	Body	18749	873	3.4353e-15	6.61994e-06	6.65806e-11	0.127431	0.872563	0.999993	6.84736
cg10207218	1	1714140			cg13185289	1	1707657	NADK;NADK;NADK	5'UTR;5'UTR;5'UTR	6483	883	6.02799e-28	1.16161e-18	4.16288e-12	0.00702905	0.992971	1	141.267
cg10207218	1	1714140			cg17266431	1	1711069	NADK	TSS1500	3071	884	1.89093e-19	3.64389e-10	1.21008e-11	0.022341	0.977659	1	43.7608
cg10207218	1	1714140			cg13461447	1	1714001			139	887	1.00396e-25	1.93466e-16	6.40934e-11	0.122633	0.877367	1	7.15442
cg14527423	1	1788843	GNB1;GNB1;GNB1	5'UTR;5'UTR;5'UTR	cg24163210	1	1713944			74899	880	1.15505e-33	1.14528e-13	1.59461e-22	0.014826	0.985174	1	66.449
cg14527423	1	1788843	GNB1;GNB1;GNB1	5'UTR;5'UTR;5'UTR	cg00558749	1	1713950			74893	880	9.39342e-37	9.31396e-17	1.38123e-22	0.0127081	0.987292	1	77.6897
cg14527423	1	1788843	GNB1;GNB1;GNB1	5'UTR;5'UTR;5'UTR	cg13461447	1	1714001			74842	880	1.12674e-36	1.11721e-16	7.1932e-22	0.0703939	0.929606	1	13.2058
cg14953148	1	1792846	GNB1;GNB1;GNB1	5'UTR;5'UTR;5'UTR	cg24163210	1	1713944			78902	880	3.08684e-37	3.01956e-13	4.26155e-26	0.0407275	0.959273	1	23.5535
cg14953148	1	1792846	GNB1;GNB1;GNB1	5'UTR;5'UTR;5'UTR	cg00558749	1	1713950			78896	880	3.19147e-40	3.12191e-16	4.6928e-26	0.0449502	0.95505	1	21.2468
cg14953148	1	1792846	GNB1;GNB1;GNB1	5'UTR;5'UTR;5'UTR	cg13461447	1	1714001			78845	880	3.69511e-41	3.61458e-17	2.35898e-26	0.0220978	0.977902	1	44.2533
cg14953148	1	1792846	GNB1;GNB1;GNB1	5'UTR;5'UTR;5'UTR	cg14527423	1	1788843	GNB1;GNB1;GNB1	5'UTR;5'UTR;5'UTR	4003	1013	5.18816e-46	5.07509e-22	5.14427e-26	0.0493709	0.950629	1	19.2548
cg18162783	1	1795891	GNB1	5'UTR	cg11572942	1	1656592	CDK11A;CDK11B;CDK11B;CDK11B;CDK11A;CDK11B;CDK11B;CDK11B	TSS1500;TSS1500;TSS1500;TSS1500;TSS1500;TSS1500;TSS1500;TSS1500	139299	822	6.54148e-28	1.29706e-08	8.42446e-22	0.01572	0.98428	1	62.6133
cg18162783	1	1795891	GNB1	5'UTR	cg08122070	1	1689610	NADK	Body	106281	860	1.01272e-36	2.00805e-17	2.47479e-22	0.00391101	0.996089	1	254.689
cg18162783	1	1795891	GNB1	5'UTR	cg13185289	1	1707657	NADK;NADK;NADK	5'UTR;5'UTR;5'UTR	88234	876	4.01679e-38	7.96461e-19	2.77397e-22	0.00450481	0.995495	1	220.985
cg18162783	1	1795891	GNB1	5'UTR	cg17266431	1	1711069	NADK	TSS1500	84822	877	1.28903e-29	2.55593e-10	8.249e-22	0.0153717	0.984628	1	64.0545
cg18162783	1	1795891	GNB1	5'UTR	cg13461447	1	1714001			81890	880	1.1464e-35	2.27311e-16	7.31868e-21	0.144261	0.855739	1	5.93187
cg18162783	1	1795891	GNB1	5'UTR	cg10207218	1	1714140			81751	880	2.0649e-31	4.09434e-12	3.97913e-22	0.00689684	0.993103	1	143.994
cg15827003	1	1822912	GNB1	TSS1500	cg11572942	1	1656592	CDK11A;CDK11B;CDK11B;CDK11B;CDK11A;CDK11B;CDK11B;CDK11B	TSS1500;TSS1500;TSS1500;TSS1500;TSS1500;TSS1500;TSS1500;TSS1500	166320	754	5.45781e-27	1.28469e-07	7.02886e-21	0.164614	0.835386	1	5.07483
cg15827003	1	1822912	GNB1	TSS1500	cg16990280	1	1674679	SLC35E2	5'UTR	148233	776	6.61691e-76	1.55752e-56	7.92008e-21	0.185613	0.814387	1	4.38756
cg15827003	1	1822912	GNB1	TSS1500	cg01512113	1	1680232			142680	781	4.39866e-30	1.03538e-10	2.11248e-20	0.496744	0.503256	1	1.01311
cg15827003	1	1822912	GNB1	TSS1500	cg08122070	1	1689610	NADK	Body	133302	792	1.75606e-35	4.13351e-16	4.2913e-21	0.100111	0.899889	1	8.9889
cg15827003	1	1822912	GNB1	TSS1500	cg15824543	1	1695391	NADK	Body	127521	798	5.45385e-26	1.28376e-06	1.05703e-21	0.0239048	0.976094	0.999999	40.8325
cg15827003	1	1822912	GNB1	TSS1500	cg13185289	1	1707657	NADK;NADK;NADK	5'UTR;5'UTR;5'UTR	115255	808	4.70028e-37	1.10638e-17	3.24598e-21	0.075481	0.924519	1	12.2484
cg15827003	1	1822912	GNB1	TSS1500	cg17266431	1	1711069	NADK	TSS1500	111843	809	9.30954e-29	2.19133e-09	5.95754e-21	0.139371	0.860629	1	6.17509
cg15827003	1	1822912	GNB1	TSS1500	cg13461447	1	1714001			108911	812	3.4665e-36	8.15964e-17	2.21304e-21	0.0511428	0.948857	1	18.5531
cg15827003	1	1822912	GNB1	TSS1500	cg10207218	1	1714140			108772	812	1.6154e-30	3.80242e-11	3.11293e-21	0.0723462	0.927654	1	12.8224
cg15827003	1	1822912	GNB1	TSS1500	cg18162783	1	1795891	GNB1	5'UTR	27021	971	2.11396e-40	4.97595e-21	4.19162e-21	0.0977624	0.902238	1	9.22888
cg18854735	1	1822972	GNB1	TSS1500	cg24163210	1	1713944			109028	812	1.37647e-22	7.91337e-13	1.90029e-11	0.108357	0.891643	1	8.22877
cg18854735	1	1822972	GNB1	TSS1500	cg00558749	1	1713950			109022	812	4.57675e-25	2.63119e-15	6.72975e-11	0.386282	0.613718	1	1.58878
cg18854735	1	1822972	GNB1	TSS1500	cg14953148	1	1792846	GNB1;GNB1;GNB1	5'UTR;5'UTR;5'UTR	30126	961	6.90963e-36	3.97237e-26	6.75904e-12	0.0378959	0.962104	1	25.3881
cg23982607	1	1823379	GNB1	TSS1500	cg11572942	1	1656592	CDK11A;CDK11B;CDK11B;CDK11B;CDK11A;CDK11B;CDK11B;CDK11B	TSS1500;TSS1500;TSS1500;TSS1500;TSS1500;TSS1500;TSS1500;TSS1500	166787	752	2.60959e-304	3.1025e-07	3.36077e-298	0.398955	0.601044	1	1.50655
cg23982607	1	1823379	GNB1	TSS1500	cg15824543	1	1695391	NADK	Body	127988	796	9.53843e-304	1.13401e-06	1.84867e-299	0.0209996	0.978999	0.999999	46.6199
cg23982607	1	1823379	GNB1	TSS1500	cg13461447	1	1714001			109378	810	7.13898688225626e-314	8.48743e-17	4.55758e-299	0.0532376	0.946762	1	17.7837
cg23982607	1	1823379	GNB1	TSS1500	cg10207218	1	1714140			109239	810	3.77632e-308	4.48961e-11	7.27709e-299	0.0856018	0.914398	1	10.682
cg23982607	1	1823379	GNB1	TSS1500	cg15827003	1	1822912	GNB1	TSS1500	467	1007	6.96627619979699e-319	8.2821e-22	1.63976e-299	0.0185134	0.981487	1	53.0151
cg07380540	1	1825861			cg11572942	1	1656592	CDK11A;CDK11B;CDK11B;CDK11B;CDK11A;CDK11B;CDK11B;CDK11B	TSS1500;TSS1500;TSS1500;TSS1500;TSS1500;TSS1500;TSS1500;TSS1500	169269	750	3.20378e-50	2.95788e-07	4.126e-44	0.380311	0.619689	1	1.62942
cg07380540	1	1825861			cg15824543	1	1695391	NADK	Body	130470	794	1.1842e-49	1.09331e-06	2.29514e-45	0.02021	0.979789	0.999999	48.4805
cg07380540	1	1825861			cg13461447	1	1714001			111860	808	6.90087e-60	6.37119e-17	4.40556e-45	0.0397138	0.960286	1	24.1801
cg07380540	1	1825861			cg10207218	1	1714140			111721	808	8.25801e-54	7.62417e-11	1.59135e-44	0.146066	0.853934	1	5.8462
cg07380540	1	1825861			cg15827003	1	1822912	GNB1	TSS1500	2949	1005	1.04527e-64	9.65037e-22	2.4604e-45	0.0217373	0.978263	1	45.0039
cg07380540	1	1825861			cg23982607	1	1823379	GNB1	TSS1500	2482	1005	0	3.18412e-299	4.10026e-45	0.0368924	0.963108	1	26.1059
cg16652392	1	1826227			cg15824543	1	1695391	NADK	Body	130836	794	1.84024e-10	3.26902e-06	3.56662e-06	0.0624204	0.937573	0.999993	15.0203
cg16652392	1	1826227			cg13461447	1	1714001			112226	808	1.19468e-20	2.12224e-16	7.62689e-06	0.13462	0.865373	0.999992	6.42828
cg16652392	1	1826227			cg10207218	1	1714140			112087	808	8.94772e-15	1.58949e-10	1.72426e-05	0.305605	0.694378	0.999983	2.27214
cg16652392	1	1826227			cg15827003	1	1822912	GNB1	TSS1500	3315	1005	1.61367e-25	2.86654e-21	3.79833e-06	0.0665407	0.933456	0.999996	14.0283
cg16652392	1	1826227			cg18854735	1	1822972	GNB1	TSS1500	3255	1005	6.89253e-16	1.2244e-11	3.96254e-06	0.0694606	0.930535	0.999996	13.3966
cg16652392	1	1826227			cg23982607	1	1823379	GNB1	TSS1500	2848	1005	2.63453e-303	4.68002e-299	3.13216e-06	0.0546948	0.945302	0.999997	17.2832
cg16652392	1	1826227			cg07380540	1	1825861			366	1005	3.73741e-49	6.63918e-45	3.45054e-06	0.0603563	0.93964	0.999997	15.5682
cg26492771	1	1830566			cg14953148	1	1792846	GNB1;GNB1;GNB1	5'UTR;5'UTR;5'UTR	37720	956	2.34426e-64	4.87158e-26	2.29317e-40	0.0467007	0.953299	1	20.4129
cg21776599	1	1830693			cg26562592	1	1590640	CDK11B;CDK11B;CDK11B;CDK11B;CDK11B;CDK11B	Body;Body;Body;Body;Body;5'UTR	240053	720	4.08782e-16	2.70242e-11	4.71305e-07	0.0301878	0.969812	1	32.126
cg21776599	1	1830693			cg26492771	1	1830566			127	1010	5.69643e-45	3.76586e-40	1.18377e-06	0.0773353	0.922664	0.999999	11.9307
cg16926213	1	1841314			cg15824543	1	1695391	NADK	Body	145923	786	8.16266e-97	9.56952e-06	1.58203e-92	0.184655	0.815336	0.99999	4.41547
cg16926213	1	1841314			cg17266431	1	1711069	NADK	TSS1500	130245	797	4.81327e-100	5.64285e-09	3.0802e-92	0.360468	0.639532	1	1.77417
cg16926213	1	1841314			cg13461447	1	1714001			127313	800	5.06001e-107	5.93212e-16	3.23035e-92	0.378089	0.621911	1	1.64488
cg16926213	1	1841314			cg10207218	1	1714140			127174	800	6.08173e-102	7.12994e-11	1.17197e-92	0.136533	0.863467	1	6.32424
cg16926213	1	1841314			cg15827003	1	1822912	GNB1	TSS1500	18402	997	7.88187e-112	9.24034e-21	1.85528e-92	0.216721	0.783279	1	3.61424
cg16926213	1	1841314			cg23982607	1	1823379	GNB1	TSS1500	17935	997	0	2.03138e-298	2.06003e-92	0.240749	0.759251	1	3.1537
cg16926213	1	1841314			cg07380540	1	1825861			15453	997	1.83229e-135	2.14809e-44	1.69165e-92	0.197519	0.802481	1	4.0628
cg16926213	1	1841314			cg16652392	1	1826227			15087	997	5.64946e-97	6.62317e-06	1.00358e-92	0.116772	0.883222	0.999993	7.56367
cg06443644	1	1846046	CALML6	TSS1500	cg17266431	1	1711069	NADK	TSS1500	134977	792	3.78562e-25	4.10191e-09	2.42257e-17	0.261759	0.738241	1	2.82031
cg06443644	1	1846046	CALML6	TSS1500	cg10207218	1	1714140			131906	795	6.54867e-27	7.09581e-11	1.26195e-17	0.135874	0.864126	1	6.35973
cg06443644	1	1846046	CALML6	TSS1500	cg16926213	1	1841314			4732	1011	2.63884e-109	2.85931e-93	3.09365e-18	0.0325538	0.967446	1	29.7184
cg05132306	1	1846340	CALML6;CALML6	1stExon;5'UTR	cg16652392	1	1826227			20113	991	4.54551e-94	2.18938e-06	8.07471e-90	0.0379304	0.962067	0.999998	25.364
cg05132306	1	1846340	CALML6;CALML6	1stExon;5'UTR	cg16926213	1	1841314			5026	1010	1.24528e-180	5.99798e-93	1.45991e-89	0.069387	0.930613	1	13.4119
cg15715333	1	1846383	CALML6;CALML6	5'UTR;1stExon	cg15824543	1	1695391	NADK	Body	150992	780	1.07643e-14	2.26623e-05	2.08627e-10	0.438664	0.561313	0.999977	1.2796
cg15715333	1	1846383	CALML6;CALML6	5'UTR;1stExon	cg18854735	1	1822972	GNB1	TSS1500	23411	991	1.25822e-20	2.64895e-11	7.23355e-11	0.151441	0.848559	1	5.60324
cg15715333	1	1846383	CALML6;CALML6	5'UTR;1stExon	cg23982607	1	1823379	GNB1	TSS1500	23004	991	1.91609e-307	4.03397e-298	2.27801e-10	0.479072	0.520928	1	1.08737
cg15715333	1	1846383	CALML6;CALML6	5'UTR;1stExon	cg16652392	1	1826227			20156	991	1.14994e-15	2.42099e-06	2.04277e-11	0.042049	0.957949	0.999998	22.7817
cg15715333	1	1846383	CALML6;CALML6	5'UTR;1stExon	cg16926213	1	1841314			5069	1010	3.22603e-102	6.79181e-93	3.78204e-11	0.0787027	0.921297	1	11.706
cg15715333	1	1846383	CALML6;CALML6	5'UTR;1stExon	cg05132306	1	1846340	CALML6;CALML6	1stExon;5'UTR	43	1010	2.1566e-99	4.54032e-90	1.03874e-11	0.0208897	0.97911	1	46.8705
cg23473962	1	1850263	TMEM52	Body	cg11572942	1	1656592	CDK11A;CDK11B;CDK11B;CDK11B;CDK11A;CDK11B;CDK11B;CDK11B	TSS1500;TSS1500;TSS1500;TSS1500;TSS1500;TSS1500;TSS1500;TSS1500	193671	731	5.46244e-17	9.01077e-08	7.03482e-11	0.115161	0.884839	1	7.68352
cg23473962	1	1850263	TMEM52	Body	cg08122070	1	1689610	NADK	Body	160653	769	1.57891e-25	2.60455e-16	3.8584e-11	0.0627104	0.93729	1	14.9463
cg23473962	1	1850263	TMEM52	Body	cg13185289	1	1707657	NADK;NADK;NADK	5'UTR;5'UTR;5'UTR	142606	785	4.01392e-27	6.6213e-18	2.77198e-11	0.044771	0.955229	1	21.3359
cg23473962	1	1850263	TMEM52	Body	cg17266431	1	1711069	NADK	TSS1500	139194	786	1.08612e-18	1.79165e-09	6.95049e-11	0.113768	0.886232	1	7.78981
cg23473962	1	1850263	TMEM52	Body	cg10207218	1	1714140			136123	789	1.77906e-20	2.93472e-11	3.42831e-11	0.0556086	0.944391	1	16.9828
cg23473962	1	1850263	TMEM52	Body	cg18162783	1	1795891	GNB1	5'UTR	54372	948	1.64145e-30	2.70772e-21	3.25473e-11	0.0527423	0.947258	1	17.9601
cg23473962	1	1850263	TMEM52	Body	cg16926213	1	1841314			8949	1005	1.12388e-102	1.85393e-93	1.31758e-11	0.0207554	0.979245	1	47.1802
cg23473962	1	1850263	TMEM52	Body	cg06443644	1	1846046	CALML6	TSS1500	4217	1005	1.08218e-27	1.78515e-18	1.1726e-11	0.0183614	0.981639	1	53.4622
cg22718050	1	1850275	TMEM52	Body	cg11572942	1	1656592	CDK11A;CDK11B;CDK11B;CDK11B;CDK11A;CDK11B;CDK11B;CDK11B	TSS1500;TSS1500;TSS1500;TSS1500;TSS1500;TSS1500;TSS1500;TSS1500	193683	731	2.47339e-13	2.01092e-07	3.18536e-07	0.258236	0.741764	0.999999	2.87243
cg22718050	1	1850275	TMEM52	Body	cg08122070	1	1689610	NADK	Body	160665	769	6.08523e-22	4.94743e-16	1.48705e-07	0.120021	0.879979	1	7.33188
cg22718050	1	1850275	TMEM52	Body	cg13185289	1	1707657	NADK;NADK;NADK	5'UTR;5'UTR;5'UTR	142618	785	1.94298e-23	1.57969e-17	1.34181e-07	0.1082	0.891799	1	8.24211
cg22718050	1	1850275	TMEM52	Body	cg17266431	1	1711069	NADK	TSS1500	139206	786	3.65855e-15	2.97449e-09	2.34125e-07	0.189538	0.810461	1	4.27597
cg22718050	1	1850275	TMEM52	Body	cg10207218	1	1714140			136135	789	5.30837e-17	4.31583e-11	1.02294e-07	0.0822497	0.91775	1	11.1581
cg22718050	1	1850275	TMEM52	Body	cg18162783	1	1795891	GNB1	5'UTR	54384	948	7.40276e-27	6.01862e-21	1.46784e-07	0.118457	0.881542	1	7.44185
cg22718050	1	1850275	TMEM52	Body	cg16926213	1	1841314			8961	1005	2.13227e-99	1.73358e-93	2.49977e-08	0.0193431	0.980657	1	50.6981
cg22718050	1	1850275	TMEM52	Body	cg06443644	1	1846046	CALML6	TSS1500	4229	1005	1.74518e-24	1.41887e-18	1.89099e-08	0.0143885	0.985611	1	68.4997
cg22718050	1	1850275	TMEM52	Body	cg23473962	1	1850263	TMEM52	Body	12	1012	7.81939e-18	6.35735e-12	1.28988e-08	0.00949649	0.990503	1	104.302
cg06174563	1	1851910	TMEM52	TSS1500	cg17266431	1	1711069	NADK	TSS1500	140841	779	8.87686e-15	4.56306e-09	5.68065e-07	0.291299	0.708701	0.999999	2.4329
cg06174563	1	1851910	TMEM52	TSS1500	cg10207218	1	1714140			137770	782	1.46672e-16	7.5395e-11	2.82642e-07	0.144433	0.855566	1	5.92361
cg06174563	1	1851910	TMEM52	TSS1500	cg16652392	1	1826227			25683	979	4.06069e-11	2.08735e-05	7.21347e-07	0.370171	0.629808	0.999978	1.7014
cg06174563	1	1851910	TMEM52	TSS1500	cg26492771	1	1830566			21344	985	4.59896e-46	2.36404e-40	9.55703e-08	0.0481751	0.951825	1	19.7576
cg06174563	1	1851910	TMEM52	TSS1500	cg21776599	1	1830693			21217	985	1.15646e-11	5.94467e-06	7.64527e-07	0.392389	0.607604	0.999993	1.54847
cg06174563	1	1851910	TMEM52	TSS1500	cg16926213	1	1841314			10596	998	6.26863e-99	3.22232e-93	7.34905e-08	0.0368138	0.963186	1	26.1637
cg06174563	1	1851910	TMEM52	TSS1500	cg06443644	1	1846046	CALML6	TSS1500	5864	998	6.03755e-24	3.10354e-18	6.54198e-08	0.032661	0.967339	1	29.6175
cg06174563	1	1851910	TMEM52	TSS1500	cg05132306	1	1846340	CALML6;CALML6	1stExon;5'UTR	5570	998	1.10973e-94	5.70447e-89	5.34513e-07	0.274035	0.725965	0.999999	2.64917
cg06174563	1	1851910	TMEM52	TSS1500	cg15715333	1	1846383	CALML6;CALML6	5'UTR;1stExon	5527	998	2.70648e-16	1.39124e-10	5.698e-07	0.292192	0.707808	0.999999	2.42241
cg06174563	1	1851910	TMEM52	TSS1500	cg23473962	1	1850263	TMEM52	Body	1647	1005	3.76017e-17	1.93288e-11	6.20273e-08	0.0309154	0.969085	1	31.3464
cg06174563	1	1851910	TMEM52	TSS1500	cg22718050	1	1850275	TMEM52	Body	1635	1005	6.55895e-14	3.37156e-08	5.33258e-08	0.026438	0.973562	1	36.8244
cg01428437	1	1852164	TMEM52	TSS1500	cg12642568	1	1846648	CALML6;CALML6	5'UTR;1stExon	5516	997	1.68101e-101	1.48957e-11	3.31523e-92	0.0284051	0.971595	1	34.2049
cg04886783	1	1852216	TMEM52	TSS1500	cg12642568	1	1846648	CALML6;CALML6	5'UTR;1stExon	5568	997	2.42826e-64	1.54153e-11	4.78892e-55	0.0294309	0.970569	1	32.9779
cg04886783	1	1852216	TMEM52	TSS1500	cg01428437	1	1852164	TMEM52	TSS1500	52	1011	1.86683e-146	1.18512e-93	1.65422e-56	5.01976e-05	0.99995	1	19920.3
cg07924154	1	1855209			cg14953148	1	1792846	GNB1;GNB1;GNB1	5'UTR;5'UTR;5'UTR	62363	920	9.43534e-125	3.55005e-25	9.2297e-101	0.346614	0.653386	1	1.88505
cg07924154	1	1855209			cg26492771	1	1830566			24643	974	1.52944e-140	5.75452e-41	3.17831e-102	0.0109694	0.989031	1	90.163
cg07924154	1	1855209			cg21776599	1	1830693			24516	974	3.1694e-106	1.19249e-06	2.09526e-101	0.0779121	0.922087	0.999999	11.835
cg07924154	1	1855209			cg06174563	1	1851910	TMEM52	TSS1500	3299	1000	3.82373e-107	1.43868e-07	1.96555e-101	0.0730268	0.926973	1	12.6936
cg03547078	1	1855303			cg14953148	1	1792846	GNB1;GNB1;GNB1	5'UTR;5'UTR;5'UTR	62457	920	6.76412e-38	3.90511e-25	6.6167e-14	0.381381	0.618619	1	1.62205
cg03547078	1	1855303			cg26492771	1	1830566			24737	974	1.50876e-53	8.71046e-41	3.13533e-15	0.0171182	0.982882	1	57.4173
cg03547078	1	1855303			cg21776599	1	1830693			24610	974	2.04733e-19	1.18198e-06	1.35347e-14	0.0772169	0.922782	0.999999	11.9505
cg03547078	1	1855303			cg06174563	1	1851910	TMEM52	TSS1500	3393	1000	3.21117e-20	1.8539e-07	1.65067e-14	0.094392	0.905608	1	9.59412
cg03547078	1	1855303			cg07924154	1	1855209			94	1011	3.31237e-115	1.91232e-102	1.24628e-15	0.0062013	0.993799	1	160.256
cg19356311	1	1856073			cg26492771	1	1830566			25507	973	3.17045e-88	7.86453e-41	6.58846e-50	0.0153585	0.984641	1	64.1104
cg19356311	1	1856073			cg21776599	1	1830693			25380	973	4.02437e-54	9.98274e-07	2.66047e-49	0.0650601	0.934939	0.999999	14.3704
cg19356311	1	1856073			cg06174563	1	1851910	TMEM52	TSS1500	4163	999	5.64945e-55	1.40139e-07	2.90404e-49	0.071108	0.928892	1	13.0631
cg19356311	1	1856073			cg07924154	1	1855209			864	1010	8.39628e-150	2.08276e-102	3.1591e-50	0.00684323	0.993157	1	145.13
cg19356311	1	1856073			cg03547078	1	1855303			770	1010	6.95876e-63	1.72617e-15	4.01748e-50	0.00897463	0.991025	1	110.425
cg18231054	1	1858037			cg15824543	1	1695391	NADK	Body	162646	754	4.53176e-11	1.19991e-05	8.78315e-07	0.23179	0.768197	0.999987	3.3142
cg18231054	1	1858037			cg13461447	1	1714001			144036	768	2.57565e-21	6.81974e-16	1.64431e-06	0.434812	0.565187	0.999998	1.29984
cg18231054	1	1858037			cg15827003	1	1822912	GNB1	TSS1500	35125	965	4.45877e-26	1.18058e-20	1.04953e-06	0.277169	0.72283	0.999999	2.6079
cg18231054	1	1858037			cg23982607	1	1823379	GNB1	TSS1500	34658	965	1.05094e-303	2.78266e-298	1.24945e-06	0.330156	0.669842	0.999999	2.02887
cg18231054	1	1858037			cg07380540	1	1825861			32176	965	9.13966e-50	2.41998e-44	8.43815e-07	0.222646	0.777353	0.999999	3.49143
cg18231054	1	1858037			cg16652392	1	1826227			31810	965	1.00839e-11	2.67e-06	1.79132e-07	0.0464767	0.95352	0.999997	20.5161
cg18231054	1	1858037			cg16926213	1	1841314			16723	984	3.23217e-98	8.55805e-93	3.78924e-07	0.0994301	0.90057	1	9.05731
cg18231054	1	1858037			cg05132306	1	1846340	CALML6;CALML6	1stExon;5'UTR	11697	984	2.08867e-95	5.53033e-90	1.00603e-07	0.025663	0.974337	1	37.9667
cg18231054	1	1858037			cg15715333	1	1846383	CALML6;CALML6	5'UTR;1stExon	11654	984	5.55207e-17	1.47006e-11	1.16889e-07	0.0299795	0.97002	1	32.3561
cg18231054	1	1858037			cg06174563	1	1851910	TMEM52	TSS1500	6127	997	2.23041e-12	5.90562e-07	1.14652e-06	0.302875	0.697124	0.999998	2.30169
cg11977488	1	1858286			cg17266431	1	1711069	NADK	TSS1500	147217	765	8.96688e-20	6.50314e-09	5.73825e-12	0.415576	0.584424	1	1.4063
cg11977488	1	1858286			cg10207218	1	1714140			144146	768	1.78846e-21	1.29706e-10	3.44642e-12	0.249197	0.750803	1	3.01288
cg11977488	1	1858286			cg16652392	1	1826227			32059	965	6.8407e-17	4.96115e-06	1.21519e-12	0.0872177	0.912777	0.999995	10.4655
cg11977488	1	1858286			cg16926213	1	1841314			16972	984	1.15364e-103	8.36663e-93	1.35247e-12	0.0971837	0.902816	1	9.2898
cg11977488	1	1858286			cg06443644	1	1846046	CALML6	TSS1500	12240	984	7.62776e-29	5.53196e-18	8.26505e-13	0.0590005	0.941	1	15.949
cg11977488	1	1858286			cg05132306	1	1846340	CALML6;CALML6	1stExon;5'UTR	11946	984	1.58728e-100	1.15116e-89	7.64526e-13	0.054501	0.945499	1	17.3483
cg11977488	1	1858286			cg15715333	1	1846383	CALML6;CALML6	5'UTR;1stExon	11903	984	3.78258e-22	2.74328e-11	7.96354e-13	0.0568116	0.943188	1	16.602
cg11977488	1	1858286			cg23473962	1	1850263	TMEM52	Body	8023	991	6.56521e-22	4.76135e-11	1.08299e-12	0.0776202	0.92238	1	11.8832
cg11977488	1	1858286			cg22718050	1	1850275	TMEM52	Body	8011	991	1.35097e-18	9.79777e-08	1.09837e-12	0.0787369	0.921263	1	11.7005
cg11977488	1	1858286			cg06174563	1	1851910	TMEM52	TSS1500	6376	997	1.79616e-18	1.30264e-07	9.23295e-13	0.066027	0.933973	1	14.1453
cg11977488	1	1858286			cg18231054	1	1858037			249	1013	3.0088e-18	2.1821e-07	7.96664e-13	0.0568341	0.943166	1	16.5951
cg26658617	1	1858949	CFAP74	Body	cg11572942	1	1656592	CDK11A;CDK11B;CDK11B;CDK11B;CDK11A;CDK11B;CDK11B;CDK11B	TSS1500;TSS1500;TSS1500;TSS1500;TSS1500;TSS1500;TSS1500;TSS1500	202357	710	1.16127e-12	9.88631e-08	1.49554e-06	0.126448	0.873551	0.999998	6.9084
cg26658617	1	1858949	CFAP74	Body	cg16990280	1	1674679	SLC35E2	5'UTR	184270	732	4.0907e-61	3.48256e-56	4.89635e-06	0.41626	0.583735	0.999995	1.40233
cg26658617	1	1858949	CFAP74	Body	cg01512113	1	1680232			178717	737	7.31395e-16	6.22663e-11	3.51257e-06	0.298336	0.70166	0.999996	2.35191
cg26658617	1	1858949	CFAP74	Body	cg08122070	1	1689610	NADK	Body	169339	748	2.93492e-21	2.49861e-16	7.17211e-07	0.0601189	0.93988	0.999999	15.6337
cg26658617	1	1858949	CFAP74	Body	cg15824543	1	1695391	NADK	Body	163558	754	2.43588e-11	2.07375e-06	4.72106e-07	0.0392313	0.960766	0.999997	24.4898
cg26658617	1	1858949	CFAP74	Body	cg13185289	1	1707657	NADK;NADK;NADK	5'UTR;5'UTR;5'UTR	151292	764	1.1805e-22	1.005e-17	8.15244e-07	0.0684731	0.931526	0.999999	13.6043
cg26658617	1	1858949	CFAP74	Body	cg17266431	1	1711069	NADK	TSS1500	147880	765	2.70919e-14	2.30643e-09	1.73371e-06	0.146744	0.853254	0.999998	5.81457
cg26658617	1	1858949	CFAP74	Body	cg13461447	1	1714001			144948	768	1.58961e-21	1.3533e-16	1.01482e-06	0.0854808	0.914518	0.999999	10.6985
cg26658617	1	1858949	CFAP74	Body	cg10207218	1	1714140			144809	768	4.06526e-16	3.4609e-11	7.83389e-07	0.0657585	0.934241	0.999999	14.2072
cg26658617	1	1858949	CFAP74	Body	cg18162783	1	1795891	GNB1	5'UTR	63058	927	3.61897e-26	3.08096e-21	7.1758e-07	0.0601503	0.939849	0.999999	15.625
cg26658617	1	1858949	CFAP74	Body	cg15827003	1	1822912	GNB1	TSS1500	36037	965	2.07745e-26	1.76861e-21	4.89e-07	0.040671	0.959328	1	23.5875
cg26658617	1	1858949	CFAP74	Body	cg23982607	1	1823379	GNB1	TSS1500	35570	965	3.20925e-304	2.73215e-299	3.81543e-07	0.0315136	0.968486	1	30.7323
cg26658617	1	1858949	CFAP74	Body	cg07380540	1	1825861			33088	965	4.99116e-50	4.24916e-45	4.60806e-07	0.0382684	0.961731	1	25.1312
cg26658617	1	1858949	CFAP74	Body	cg16652392	1	1826227			32722	965	4.92762e-11	4.19506e-06	8.75349e-07	0.0735952	0.9264	0.999995	12.5878
cg26658617	1	1858949	CFAP74	Body	cg16926213	1	1841314			17635	984	1.53743e-97	1.30887e-92	1.80241e-06	0.152599	0.8474	0.999998	5.55313
cg26658617	1	1858949	CFAP74	Body	cg06443644	1	1846046	CALML6	TSS1500	12903	984	2.57941e-22	2.19595e-17	2.79492e-06	0.237179	0.762819	0.999997	3.21622
cg26658617	1	1858949	CFAP74	Body	cg05132306	1	1846340	CALML6;CALML6	1stExon;5'UTR	12609	984	3.08137e-94	2.62328e-89	1.48417e-06	0.125478	0.874521	0.999999	6.96952
cg26658617	1	1858949	CFAP74	Body	cg15715333	1	1846383	CALML6;CALML6	5'UTR;1stExon	12566	984	7.21449e-16	6.14196e-11	1.51888e-06	0.128436	0.871562	0.999998	6.78596
cg26658617	1	1858949	CFAP74	Body	cg23473962	1	1850263	TMEM52	Body	8686	991	1.33859e-15	1.13959e-10	2.20813e-06	0.187173	0.812825	0.999998	4.34263
cg26658617	1	1858949	CFAP74	Body	cg22718050	1	1850275	TMEM52	Body	8674	991	3.04816e-12	2.59501e-07	2.47822e-06	0.21019	0.789807	0.999997	3.75758
cg26658617	1	1858949	CFAP74	Body	cg06174563	1	1851910	TMEM52	TSS1500	7039	997	5.34537e-12	4.5507e-07	2.74773e-06	0.233157	0.76684	0.999997	3.28894
cg26658617	1	1858949	CFAP74	Body	cg18231054	1	1858037			912	1013	5.14517e-12	4.38027e-07	1.36233e-06	0.115095	0.884903	0.999998	7.68846
cg26658617	1	1858949	CFAP74	Body	cg11977488	1	1858286			663	1013	2.53414e-17	2.15741e-12	1.83786e-06	0.155619	0.844379	0.999998	5.42592
cg03719984	1	1859247			cg11572942	1	1656592	CDK11A;CDK11B;CDK11B;CDK11B;CDK11A;CDK11B;CDK11B;CDK11B	TSS1500;TSS1500;TSS1500;TSS1500;TSS1500;TSS1500;TSS1500;TSS1500	202655	710	6.55611e-15	1.65052e-07	8.4433e-09	0.211774	0.788226	1	3.72201
cg03719984	1	1859247			cg08122070	1	1689610	NADK	Body	169637	748	1.02839e-23	2.58901e-16	2.5131e-09	0.0623303	0.93767	1	15.0436
cg03719984	1	1859247			cg13185289	1	1707657	NADK;NADK;NADK	5'UTR;5'UTR;5'UTR	151590	764	4.44963e-25	1.12021e-17	3.07288e-09	0.076437	0.923563	1	12.0827
cg03719984	1	1859247			cg17266431	1	1711069	NADK	TSS1500	148178	765	7.8764e-17	1.98291e-09	5.04042e-09	0.12602	0.87398	1	6.93526
cg03719984	1	1859247			cg10207218	1	1714140			145107	768	1.13896e-18	2.86735e-11	2.19481e-09	0.0543092	0.945691	1	17.4131
cg03719984	1	1859247			cg18162783	1	1795891	GNB1	5'UTR	63356	927	1.34008e-28	3.3737e-21	2.65716e-09	0.0659606	0.934039	1	14.1606
cg03719984	1	1859247			cg16926213	1	1841314			17933	984	2.33804e-100	5.88608e-93	2.74101e-09	0.0680738	0.931926	1	13.6899
cg03719984	1	1859247			cg06443644	1	1846046	CALML6	TSS1500	13201	984	1.41751e-25	3.56862e-18	1.53594e-09	0.0377054	0.962295	1	25.5214
cg03719984	1	1859247			cg23473962	1	1850263	TMEM52	Body	8984	991	9.22493e-19	2.3224e-11	1.52173e-09	0.0373474	0.962653	1	25.7756
cg03719984	1	1859247			cg22718050	1	1850275	TMEM52	Body	8972	991	2.39643e-15	6.03308e-08	1.94835e-09	0.0480984	0.951901	1	19.7907
cg03719984	1	1859247			cg06174563	1	1851910	TMEM52	TSS1500	7337	997	3.1576e-15	7.94934e-08	1.62313e-09	0.0399026	0.960097	1	24.061
cg03719984	1	1859247			cg11977488	1	1858286			961	1013	3.5719e-20	8.99235e-13	2.59048e-09	0.0642804	0.93572	1	14.5568
cg03719984	1	1859247			cg26658617	1	1858949	CFAP74	Body	298	1017	8.86818e-14	2.23259e-06	7.54981e-09	0.189258	0.81074	0.999998	4.28379
cg08967668	1	1867326	CFAP74	Body	cg17266431	1	1711069	NADK	TSS1500	156257	754	1.58415e-71	3.67226e-09	1.01376e-63	0.234236	0.765764	1	3.26919
cg08967668	1	1867326	CFAP74	Body	cg10207218	1	1714140			153186	757	3.19251e-73	7.40065e-11	6.15207e-64	0.141755	0.858245	1	6.05444
cg08967668	1	1867326	CFAP74	Body	cg16926213	1	1841314			26012	973	6.93394e-155	1.60738e-92	8.12903e-64	0.187629	0.812371	1	4.32966
cg08967668	1	1867326	CFAP74	Body	cg06443644	1	1846046	CALML6	TSS1500	21280	973	1.31532e-80	3.04908e-18	1.42521e-64	0.0320703	0.96793	1	30.1815
cg08967668	1	1867326	CFAP74	Body	cg23473962	1	1850263	TMEM52	Body	17063	980	1.50857e-73	3.49707e-11	2.48852e-64	0.056744	0.943256	1	16.623
cg08967668	1	1867326	CFAP74	Body	cg22718050	1	1850275	TMEM52	Body	17051	980	5.18257e-70	1.20139e-07	4.21355e-64	0.0967723	0.903228	1	9.33353
cg08967668	1	1867326	CFAP74	Body	cg06174563	1	1851910	TMEM52	TSS1500	15416	986	2.84079e-70	6.58531e-08	1.46028e-64	0.032884	0.967116	1	29.41
cg08967668	1	1867326	CFAP74	Body	cg11977488	1	1858286			9040	1002	3.01004e-75	6.97766e-13	2.183e-64	0.0496544	0.950346	1	19.1392
cg08967668	1	1867326	CFAP74	Body	cg26658617	1	1858949	CFAP74	Body	8377	1006	1.19649e-68	2.77363e-06	1.01862e-63	0.235365	0.764633	0.999997	3.24872
cg08967668	1	1867326	CFAP74	Body	cg03719984	1	1859247			8079	1006	5.93706e-72	1.37629e-09	1.49467e-64	0.0336821	0.966318	1	28.6894
cg11456906	1	1869120	CFAP74	Body	cg17266431	1	1711069	NADK	TSS1500	158051	752	7.35505e-18	4.03565e-09	4.70678e-10	0.257515	0.742485	1	2.88328
cg11456906	1	1869120	CFAP74	Body	cg10207218	1	1714140			154980	755	1.34727e-19	7.39234e-11	2.59623e-10	0.141594	0.858406	1	6.06242
cg11456906	1	1869120	CFAP74	Body	cg16926213	1	1841314			27806	971	1.44815e-101	7.94588e-93	1.69774e-10	0.092246	0.907754	1	9.84057
cg11456906	1	1869120	CFAP74	Body	cg06443644	1	1846046	CALML6	TSS1500	23074	971	5.3745e-27	2.94894e-18	5.82354e-11	0.0309842	0.969016	1	31.2745
cg11456906	1	1869120	CFAP74	Body	cg23473962	1	1850263	TMEM52	Body	18857	978	4.95483e-20	2.71867e-11	8.17342e-11	0.0438908	0.956109	1	21.7838
cg11456906	1	1869120	CFAP74	Body	cg22718050	1	1850275	TMEM52	Body	18845	978	1.07588e-16	5.90327e-08	8.74716e-11	0.047042	0.952958	1	20.2576
cg11456906	1	1869120	CFAP74	Body	cg06174563	1	1851910	TMEM52	TSS1500	17210	984	1.49831e-16	8.22111e-08	7.70191e-11	0.041301	0.958699	1	23.2125
cg11456906	1	1869120	CFAP74	Body	cg11977488	1	1858286			10834	1000	1.47113e-21	8.07196e-13	1.06692e-10	0.0575987	0.942401	1	16.3615
cg11456906	1	1869120	CFAP74	Body	cg26658617	1	1858949	CFAP74	Body	10171	1004	4.84232e-15	2.65694e-06	4.12244e-10	0.22542	0.774577	0.999997	3.43615
cg11456906	1	1869120	CFAP74	Body	cg03719984	1	1859247			9873	1004	2.23004e-18	1.2236e-09	5.61418e-11	0.0298344	0.970166	1	32.5184
cg11456906	1	1869120	CFAP74	Body	cg08967668	1	1867326	CFAP74	Body	1794	1016	2.64496e-73	1.45127e-64	6.13137e-11	0.032675	0.967325	1	29.6044
cg15833286	1	1873499			cg17266431	1	1711069	NADK	TSS1500	162430	750	3.81535e-35	4.67308e-09	2.44159e-27	0.298347	0.701653	1	2.3518
cg15833286	1	1873499			cg10207218	1	1714140			159359	753	6.4494e-37	7.8993e-11	1.24282e-27	0.151373	0.848627	1	5.60618
cg15833286	1	1873499			cg16926213	1	1841314			32185	969	3.07828e-119	3.77031e-93	3.60884e-28	0.0432447	0.956755	1	22.1242
cg15833286	1	1873499			cg06443644	1	1846046	CALML6	TSS1500	27453	969	2.46384e-44	3.01774e-18	2.66969e-28	0.0317304	0.96827	1	30.5155
cg15833286	1	1873499			cg23473962	1	1850263	TMEM52	Body	23236	976	1.319e-37	1.61553e-11	2.17581e-28	0.0256752	0.974325	1	37.9481
cg15833286	1	1873499			cg22718050	1	1850275	TMEM52	Body	23224	976	1.89091e-34	2.31601e-08	1.53735e-28	0.0178475	0.982152	1	55.0301
cg15833286	1	1873499			cg06174563	1	1851910	TMEM52	TSS1500	21589	982	6.29773e-34	7.71353e-08	3.23728e-28	0.0386892	0.961311	1	24.847
cg15833286	1	1873499			cg11977488	1	1858286			15213	998	7.70249e-39	9.43409e-13	5.58615e-28	0.0674873	0.932513	1	13.8176
cg15833286	1	1873499			cg26658617	1	1858949	CFAP74	Body	14550	1002	2.12209e-32	2.59916e-06	1.80662e-27	0.220497	0.779501	0.999997	3.5352
cg15833286	1	1873499			cg03719984	1	1859247			14252	1002	1.06457e-35	1.30389e-09	2.68008e-28	0.0318577	0.968142	1	30.3896
cg15833286	1	1873499			cg08967668	1	1867326	CFAP74	Body	6173	1014	2.49948e-90	3.06139e-64	5.79411e-28	0.0700369	0.929963	1	13.2782
cg15833286	1	1873499			cg11456906	1	1869120	CFAP74	Body	4379	1014	3.57534e-37	4.37911e-11	1.96176e-28	0.0230509	0.976949	1	42.3823
cg17747265	1	1875780			cg16652392	1	1826227			49553	949	0	6.47427e-06	0	0.114124	0.885869	0.999994	7.76234
cg17747265	1	1875780			cg15715333	1	1846383	CALML6;CALML6	5'UTR;1stExon	29397	968	0	6.78687e-11	0	0.142027	0.857973	1	6.0409
cg17747265	1	1875780			cg06174563	1	1851910	TMEM52	TSS1500	23870	981	0	5.20328e-07	0	0.266736	0.733264	0.999999	2.74903
cg17747265	1	1875780			cg18231054	1	1858037			17743	997	0	1.35914e-07	0	0.0350219	0.964978	1	27.5536
cg17747265	1	1875780			cg11977488	1	1858286			17494	997	0	1.21931e-12	0	0.0875165	0.912483	1	10.4264
cg17747265	1	1875780			cg26658617	1	1858949	CFAP74	Body	16831	1001	0	1.66591e-06	0	0.140966	0.859032	0.999998	6.09389
cg03396347	1	1875803			cg16652392	1	1826227			49576	949	0	6.32085e-06	0	0.111396	0.888598	0.999994	7.97694
cg03396347	1	1875803			cg15715333	1	1846383	CALML6;CALML6	5'UTR;1stExon	29420	968	0	6.6704e-11	0	0.139573	0.860427	1	6.16472
cg03396347	1	1875803			cg06174563	1	1851910	TMEM52	TSS1500	23893	981	0	5.19066e-07	0	0.266087	0.733913	0.999999	2.75817
cg03396347	1	1875803			cg18231054	1	1858037			17766	997	0	1.4003e-07	0	0.0361129	0.963887	1	26.691
cg03396347	1	1875803			cg11977488	1	1858286			17517	997	0	1.25591e-12	0	0.0901737	0.909826	1	10.0897
cg03396347	1	1875803			cg26658617	1	1858949	CFAP74	Body	16854	1001	0	1.73642e-06	0	0.146975	0.853024	0.999998	5.80388
cg03396347	1	1875803			cg17747265	1	1875780			23	1023	0	0	0	0.000225343	0.999775	1	4436.69
cg19684894	1	1875870	CFAP74	Body	cg16652392	1	1826227			49643	948	3.30171e-76	5.33441e-06	5.86521e-72	0.093855	0.90614	0.999995	9.65468
cg19684894	1	1875870	CFAP74	Body	cg15715333	1	1846383	CALML6;CALML6	5'UTR;1stExon	29487	967	3.60684e-81	5.82738e-11	7.59354e-72	0.121807	0.878193	1	7.20973
cg19684894	1	1875870	CFAP74	Body	cg06174563	1	1851910	TMEM52	TSS1500	23960	980	3.5478e-77	5.732e-07	1.82371e-71	0.293941	0.706058	0.999999	2.40204
cg19684894	1	1875870	CFAP74	Body	cg18231054	1	1858037			17833	996	8.10872e-78	1.31009e-07	2.14701e-72	0.0337218	0.966278	1	28.6544
cg19684894	1	1875870	CFAP74	Body	cg11977488	1	1858286			17584	996	4.16409e-83	6.72771e-13	3.01996e-72	0.0478398	0.95216	1	19.9031
cg19684894	1	1875870	CFAP74	Body	cg26658617	1	1858949	CFAP74	Body	16921	1000	8.70043e-77	1.40568e-06	7.40699e-72	0.11879	0.881209	0.999999	7.41822
cg19684894	1	1875870	CFAP74	Body	cg17747265	1	1875780			90	1022	0	0	2.4356e-73	0.00293802	0.997062	1	339.365
cg19684894	1	1875870	CFAP74	Body	cg03396347	1	1875803			67	1022	0	0	2.57584e-73	0.00316482	0.996835	1	314.974
cg24525340	1	1877535			cg16652392	1	1826227			51308	947	1.244e-81	3.58792e-06	2.20987e-77	0.0627991	0.937197	0.999996	14.9237
cg24525340	1	1877535			cg16926213	1	1841314			36221	966	1.31131e-167	3.78203e-92	1.53732e-76	0.442831	0.557169	1	1.2582
cg24525340	1	1877535			cg05132306	1	1846340	CALML6;CALML6	1stExon;5'UTR	31195	966	6.50674e-165	1.87665e-89	3.13402e-77	0.0894799	0.91052	1	10.1757
cg24525340	1	1877535			cg15715333	1	1846383	CALML6;CALML6	5'UTR;1stExon	31152	966	1.18433e-86	3.4158e-11	2.49338e-77	0.0709843	0.929016	1	13.0876
cg24525340	1	1877535			cg06174563	1	1851910	TMEM52	TSS1500	25625	979	1.99427e-82	5.75182e-07	1.02514e-76	0.294961	0.705038	0.999999	2.39028
cg24525340	1	1877535			cg18231054	1	1858037			19498	995	5.35846e-83	1.54547e-07	1.4188e-77	0.0399605	0.960039	1	24.0247
cg24525340	1	1877535			cg11977488	1	1858286			19249	995	2.58605e-88	7.45861e-13	1.87551e-77	0.053146	0.946854	1	17.8161
cg24525340	1	1877535			cg26658617	1	1858949	CFAP74	Body	18586	999	4.10095e-82	1.18278e-06	3.49128e-77	0.0997943	0.900205	0.999999	9.0206
cg24525340	1	1877535			cg17747265	1	1875780			1755	1021	0	0	2.43201e-78	0.00602034	0.99398	1	165.104
cg24525340	1	1877535			cg03396347	1	1875803			1732	1021	0	0	2.52075e-78	0.00627655	0.993723	1	158.323
cg24525340	1	1877535			cg19684894	1	1875870	CFAP74	Body	1665	1022	2.13688e-148	6.16313e-73	3.45245e-78	0.00896642	0.991034	1	110.527
cg13111532	1	1886543	KIAA1751	3'UTR	cg06090818	1	1886501	KIAA1751	3'UTR	42	1026	0	7.53958e-118	0	5.21595e-13	1	1	1.9172e+12
cg02825707	1	1886763	CFAP74	Body	cg10207218	1	1714140			172623	746	2.2175e-21	1.89448e-10	4.27319e-12	0.364436	0.635564	1	1.74396
cg02825707	1	1886763	CFAP74	Body	cg16652392	1	1826227			60536	943	4.55975e-17	3.89553e-06	8.10001e-13	0.0682691	0.931727	0.999996	13.6479
cg02825707	1	1886763	CFAP74	Body	cg16926213	1	1841314			45449	962	9.84554e-104	8.41134e-93	1.15425e-12	0.0977084	0.902292	1	9.23454
cg02825707	1	1886763	CFAP74	Body	cg06443644	1	1846046	CALML6	TSS1500	40717	962	1.16294e-28	9.93534e-18	1.2601e-12	0.106761	0.893239	1	8.36671
cg02825707	1	1886763	CFAP74	Body	cg05132306	1	1846340	CALML6;CALML6	1stExon;5'UTR	40423	962	1.1312e-100	9.66417e-90	5.44851e-13	0.0455939	0.954406	1	20.9328
cg02825707	1	1886763	CFAP74	Body	cg15715333	1	1846383	CALML6;CALML6	5'UTR;1stExon	40380	962	2.61405e-22	2.23326e-11	5.50341e-13	0.0460633	0.953937	1	20.7092
cg02825707	1	1886763	CFAP74	Body	cg23473962	1	1850263	TMEM52	Body	36500	969	1.01225e-21	8.648e-11	1.6698e-12	0.141798	0.858202	1	6.05228
cg02825707	1	1886763	CFAP74	Body	cg22718050	1	1850275	TMEM52	Body	36488	969	2.23344e-18	1.90809e-07	1.81584e-12	0.154287	0.845713	1	5.48144
cg02825707	1	1886763	CFAP74	Body	cg06174563	1	1851910	TMEM52	TSS1500	34853	975	2.37359e-18	2.02783e-07	1.22012e-12	0.103342	0.896658	1	8.67662
cg02825707	1	1886763	CFAP74	Body	cg18231054	1	1858037			28726	991	1.991e-18	1.70097e-07	5.27171e-13	0.0440819	0.955918	1	21.685
cg02825707	1	1886763	CFAP74	Body	cg11977488	1	1858286			28477	991	7.84638e-24	6.7034e-13	5.69051e-13	0.0476634	0.952337	1	19.9805
cg02825707	1	1886763	CFAP74	Body	cg26658617	1	1858949	CFAP74	Body	27814	995	1.92237e-17	1.64234e-06	1.63658e-12	0.138957	0.861041	0.999998	6.19645
cg02825707	1	1886763	CFAP74	Body	cg03719984	1	1859247			27516	995	5.2032e-20	4.44525e-09	1.30992e-12	0.111021	0.888979	1	8.00728
cg02825707	1	1886763	CFAP74	Body	cg08967668	1	1867326	CFAP74	Body	19437	1007	4.42787e-75	3.78286e-64	1.02644e-12	0.0867785	0.913222	1	10.5236
cg02825707	1	1886763	CFAP74	Body	cg11456906	1	1869120	CFAP74	Body	17643	1007	2.18368e-21	1.86558e-10	1.19816e-12	0.101464	0.898536	1	8.85569
cg02825707	1	1886763	CFAP74	Body	cg15833286	1	1873499			13264	1014	1.14439e-38	9.77684e-28	1.40166e-12	0.118867	0.881133	1	7.41278
cg02825707	1	1886763	CFAP74	Body	cg17747265	1	1875780			10983	1017	0	0	2.91128e-13	0.0238959	0.976104	1	40.8482
cg02825707	1	1886763	CFAP74	Body	cg03396347	1	1875803			10960	1017	0	0	2.79544e-13	0.0229052	0.977095	1	42.6583
cg02825707	1	1886763	CFAP74	Body	cg19684894	1	1875870	CFAP74	Body	10893	1018	2.00516e-83	1.71307e-72	3.23963e-13	0.0267038	0.973296	1	36.4478
cg02825707	1	1886763	CFAP74	Body	cg24525340	1	1877535			9228	1019	1.03759e-88	8.86444e-78	2.99258e-13	0.0245911	0.975409	1	39.6651
cg12035532	1	1886765	KIAA1751	3'UTR	cg17266431	1	1711069	NADK	TSS1500	175696	743	8.31385e-18	6.38511e-09	5.32035e-10	0.408016	0.591984	1	1.45088
cg12035532	1	1886765	KIAA1751	3'UTR	cg10207218	1	1714140			172625	746	1.70377e-19	1.30851e-10	3.28323e-10	0.251406	0.748594	1	2.97762
cg12035532	1	1886765	KIAA1751	3'UTR	cg16652392	1	1826227			60538	943	6.65143e-15	5.10836e-06	1.18157e-10	0.0898355	0.910159	0.999995	10.1314
cg12035532	1	1886765	KIAA1751	3'UTR	cg16926213	1	1841314			45451	962	1.42488e-101	1.09432e-92	1.67047e-10	0.127421	0.872579	1	6.84801
cg12035532	1	1886765	KIAA1751	3'UTR	cg06443644	1	1846046	CALML6	TSS1500	40719	962	8.29378e-27	6.3697e-18	8.98671e-11	0.0680869	0.931913	1	13.6871
cg12035532	1	1886765	KIAA1751	3'UTR	cg05132306	1	1846340	CALML6;CALML6	1stExon;5'UTR	40425	962	1.92105e-98	1.47538e-89	9.25288e-11	0.0701331	0.929867	1	13.2586
cg12035532	1	1886765	KIAA1751	3'UTR	cg15715333	1	1846383	CALML6;CALML6	5'UTR;1stExon	40382	962	4.22916e-20	3.24803e-11	8.90372e-11	0.0674488	0.932551	1	13.8261
cg12035532	1	1886765	KIAA1751	3'UTR	cg23473962	1	1850263	TMEM52	Body	36502	969	8.13353e-20	6.24663e-11	1.3417e-10	0.102146	0.897854	1	8.78993
cg12035532	1	1886765	KIAA1751	3'UTR	cg22718050	1	1850275	TMEM52	Body	36490	969	2.26017e-16	1.73583e-07	1.83757e-10	0.140267	0.859733	1	6.12925
cg12035532	1	1886765	KIAA1751	3'UTR	cg06174563	1	1851910	TMEM52	TSS1500	34855	975	1.79779e-16	1.38072e-07	9.24133e-11	0.0700443	0.929956	1	13.2767
cg12035532	1	1886765	KIAA1751	3'UTR	cg18231054	1	1858037			28728	991	2.97679e-16	2.2862e-07	7.88188e-11	0.0595932	0.940407	1	15.7804
cg12035532	1	1886765	KIAA1751	3'UTR	cg11977488	1	1858286			28479	991	9.25725e-22	7.10965e-13	6.71373e-11	0.0506127	0.949387	1	18.7579
cg12035532	1	1886765	KIAA1751	3'UTR	cg26658617	1	1858949	CFAP74	Body	27816	995	2.37306e-15	1.82254e-06	2.02028e-10	0.154313	0.845685	0.999998	5.48031
cg12035532	1	1886765	KIAA1751	3'UTR	cg03719984	1	1859247			27518	995	3.47382e-18	2.66792e-09	8.74543e-11	0.0662319	0.933768	1	14.0985
cg12035532	1	1886765	KIAA1751	3'UTR	cg08967668	1	1867326	CFAP74	Body	19439	1007	2.74235e-73	2.10615e-64	6.35713e-11	0.0478712	0.952129	1	19.8894
cg12035532	1	1886765	KIAA1751	3'UTR	cg11456906	1	1869120	CFAP74	Body	17645	1007	1.5673e-19	1.2037e-10	8.59963e-11	0.0651111	0.934889	1	14.3584
cg12035532	1	1886765	KIAA1751	3'UTR	cg15833286	1	1873499			13266	1014	1.07189e-36	8.23224e-28	1.31287e-10	0.0999292	0.900071	1	9.00708
cg12035532	1	1886765	KIAA1751	3'UTR	cg17747265	1	1875780			10985	1017	0	0	3.88856e-11	0.0288934	0.971107	1	33.61
cg12035532	1	1886765	KIAA1751	3'UTR	cg03396347	1	1875803			10962	1017	0	0	3.83211e-11	0.0284594	0.971541	1	34.1378
cg12035532	1	1886765	KIAA1751	3'UTR	cg19684894	1	1875870	CFAP74	Body	10895	1018	2.92917e-81	2.24963e-72	4.73251e-11	0.0353815	0.964618	1	27.2634
cg12035532	1	1886765	KIAA1751	3'UTR	cg24525340	1	1877535			9230	1019	1.5842e-86	1.21668e-77	4.5691e-11	0.0341252	0.965875	1	28.3038
cg12035532	1	1886765	KIAA1751	3'UTR	cg02825707	1	1886763	CFAP74	Body	2	1026	7.64698e-22	5.87296e-13	6.53305e-11	0.0492236	0.950776	1	19.3154
cg27304029	1	1887271	CFAP74;CFAP74	ExonBnd;Body	cg06090818	1	1886501	KIAA1751	3'UTR	770	1025	2.53295e-134	8.38652e-118	3.35954e-20	0.000112444	0.999888	1	8892.31
cg27304029	1	1887271	CFAP74;CFAP74	ExonBnd;Body	cg13111532	1	1886543	KIAA1751	3'UTR	728	1025	0	0	3.35954e-20	0.000112444	0.999888	1	8892.31
cg15151929	1	1896429	KIAA1751	Body	cg05757448	1	1895206	KIAA1751	Body	1223	1015	1.30574e-46	1.68822e-14	7.73501e-36	7.65016e-08	1	1	1.30716e+07
cg24503109	1	1897585	KIAA1751	Body	cg05757448	1	1895206	KIAA1751	Body	2379	1015	2.00225e-42	1.68822e-14	1.1861e-31	7.65016e-08	1	1	1.30716e+07
cg24503109	1	1897585	KIAA1751	Body	cg15151929	1	1896429	KIAA1751	Body	1156	1016	9.17309e-64	7.73442e-36	1.18601e-31	4.77485e-15	1	1	209430786242042
cg04852972	1	1897728	KIAA1751	Body	cg05757448	1	1895206	KIAA1751	Body	2522	1015	1.17081e-26	1.68837e-14	6.93566e-16	1.63002e-07	1	1	6.13488e+06
cg04852972	1	1897728	KIAA1751	Body	cg15151929	1	1896429	KIAA1751	Body	1299	1016	5.36392e-48	7.73509e-36	6.93513e-16	8.64942e-08	1	1	1.15615e+07
cg04852972	1	1897728	KIAA1751	Body	cg24503109	1	1897585	KIAA1751	Body	143	1016	8.22512e-44	1.18611e-31	6.93513e-16	8.64942e-08	1	1	1.15615e+07
cg24495298	1	1897785	KIAA1751	Body	cg05757448	1	1895206	KIAA1751	Body	2579	1015	1.20767e-33	1.68822e-14	7.15404e-23	7.65053e-08	1	1	1.3071e+07
cg24495298	1	1897785	KIAA1751	Body	cg15151929	1	1896429	KIAA1751	Body	1356	1016	5.53281e-55	7.73442e-36	7.15349e-23	3.7497e-12	1	1	2.66688e+11
cg24495298	1	1897785	KIAA1751	Body	cg24503109	1	1897585	KIAA1751	Body	200	1016	8.4841e-51	1.18601e-31	7.15349e-23	3.74524e-12	1	1	2.67005e+11
cg24495298	1	1897785	KIAA1751	Body	cg04852972	1	1897728	KIAA1751	Body	57	1016	4.96104e-35	6.93513e-16	7.15411e-23	8.64979e-08	1	1	1.1561e+07
cg23586413	1	1898805	CFAP74	Body	cg05757448	1	1895206	KIAA1751	Body	3599	1015	2.66523e-130	1.68822e-14	1.57884e-119	7.65016e-08	1	1	1.30716e+07
cg23586413	1	1898805	CFAP74	Body	cg15151929	1	1896429	KIAA1751	Body	2376	1016	1.22105e-151	7.73442e-36	1.57872e-119	4.66116e-15	1	1	214538854199189
cg23586413	1	1898805	CFAP74	Body	cg24503109	1	1897585	KIAA1751	Body	1220	1016	1.87237e-147	1.18601e-31	1.57872e-119	2.27374e-16	1	1	4398046511102970
cg23586413	1	1898805	CFAP74	Body	cg04852972	1	1897728	KIAA1751	Body	1077	1016	1.09486e-131	6.93513e-16	1.57885e-119	8.64942e-08	1	1	1.15615e+07
cg23586413	1	1898805	CFAP74	Body	cg24495298	1	1897785	KIAA1751	Body	1020	1016	1.12933e-138	7.15349e-23	1.57872e-119	3.74507e-12	1	1	2.67018e+11
cg27587063	1	1912065	KIAA1751	Body	cg16388674	1	1910431	KIAA1751	Body	1634	1022	2.63548e-61	5.34729e-36	1.4998e-27	0.0294598	0.97054	1	32.9446
cg04624458	1	1913527	KIAA1751	Body	cg16388674	1	1910431	KIAA1751	Body	3096	1022	1.32522e-115	5.36567e-36	7.54152e-82	0.0295644	0.970436	1	32.8244
cg04624458	1	1913527	KIAA1751	Body	cg27587063	1	1912065	KIAA1751	Body	1462	1024	3.66706e-107	1.48476e-27	7.44032e-82	0.0291543	0.970846	1	33.3003
cg10623802	1	1913544	KIAA1751	Body	cg16388674	1	1910431	KIAA1751	Body	3113	1022	3.24053e-207	5.68639e-36	1.84412e-173	0.0313915	0.968609	1	30.8558
cg10623802	1	1913544	KIAA1751	Body	cg27587063	1	1912065	KIAA1751	Body	1479	1024	8.329e-199	1.46155e-27	1.68992e-173	0.028683	0.971317	1	33.8639
cg10623802	1	1913544	KIAA1751	Body	cg04624458	1	1913527	KIAA1751	Body	17	1025	4.03847e-253	7.08659e-82	1.63514e-173	0.0277206	0.972279	1	35.0742
cg13103143	1	1946688			cg14723606	1	1942514			4174	1047	8.34958e-25	1.13945e-13	1.30615e-13	0.0168415	0.983158	1	58.377
cg18602963	1	1948468			cg22344830	1	1935048	KIAA1751	5'UTR	13420	1027	1.14638e-19	9.94486e-16	1.16702e-07	1.24078e-05	0.999987	1	80593.3
cg23288755	1	1957320	GABRD	Body	cg13103143	1	1946688			10632	1053	1.30691e-20	5.43816e-13	1.78351e-09	0.0732865	0.926713	1	12.6451
cg23288755	1	1957320	GABRD	Body	cg18602963	1	1948468			8852	1057	1.05265e-12	4.38017e-05	9.13179e-09	0.379361	0.620595	0.999956	1.6359
cg04847273	1	1957620	GABRD	Body	cg24105782	1	1957385	GABRD	Body	235	1067	6.91811e-21	3.16973e-14	6.53617e-10	0.00199673	0.998003	1	499.818
cg25154424	1	1960717	GABRD	Body	cg22344830	1	1935048	KIAA1751	5'UTR	25669	1027	3.77592e-19	9.82404e-16	3.84392e-07	9.67362e-08	1	1	1.03374e+07
cg25154424	1	1960717	GABRD	Body	cg18602963	1	1948468			12249	1057	4.48588e-11	1.16712e-07	3.89152e-07	1.24947e-05	0.999987	0.999999	80032.7
cg15356494	1	1974941			cg24105782	1	1957385	GABRD	Body	17556	1062	1.94563e-21	3.16899e-14	1.83822e-10	0.00199603	0.998004	1	499.994
cg15356494	1	1974941			cg04847273	1	1957620	GABRD	Body	17321	1062	4.01292e-17	6.53612e-10	1.83863e-10	0.00199671	0.998003	1	499.824
cg18120323	1	1978732			cg24105782	1	1957385	GABRD	Body	21347	1058	3.06223e-17	3.16965e-14	2.89317e-06	0.00199666	0.998	0.999997	499.836
cg18120323	1	1978732			cg04847273	1	1957620	GABRD	Body	21112	1058	6.31593e-13	6.53748e-10	2.89383e-06	0.00199733	0.998	0.999997	499.666
cg18120323	1	1978732			cg15356494	1	1974941			3791	1070	1.77628e-13	1.83858e-10	2.89315e-06	0.00199663	0.998	0.999997	499.842
cg02347356	1	1983003	PRKCZ	Body	cg19370684	1	1982688	PRKCZ	Body	315	1069	2.67415e-19	1.11407e-09	1.45436e-11	0.0596492	0.940351	1	15.7647
cg05929117	1	1983033	PRKCZ	Body	cg19370684	1	1982688	PRKCZ	Body	345	1068	1.08424e-25	1.58583e-10	5.89675e-18	0.00763233	0.992368	1	130.022
cg05929117	1	1983033	PRKCZ	Body	cg02347356	1	1983003	PRKCZ	Body	30	1069	6.39602e-27	9.35495e-12	2.66462e-17	0.0380112	0.961989	1	25.308
cg13077150	1	2004222	PRKCZ;PRKCZ	TSS1500;Body	cg00653281	1	1991051	PRKCZ	Body	13171	1061	3.25679e-10	8.90082e-07	0.000141402	0.38584	0.614018	0.999858	1.59138
cg13077150	1	2004222	PRKCZ;PRKCZ	TSS1500;Body	cg08439149	1	2004163	PRKCZ;PRKCZ	TSS1500;Body	59	1087	1.94639e-10	5.31949e-07	2.68652e-05	0.0724953	0.927477	0.999973	12.7936
cg03959306	1	2004968	PRKCZ;PRKCZ	TSS200;Body	cg08439149	1	2004163	PRKCZ;PRKCZ	TSS1500;Body	805	1087	6.85895e-12	2.85808e-07	9.46713e-07	0.0384873	0.961511	0.999999	24.9825
cg25444428	1	2004977	PRKCZ;PRKCZ;PRKCZ	TSS1500;TSS200;Body	cg08439149	1	2004163	PRKCZ;PRKCZ	TSS1500;Body	814	1087	1.40853e-16	3.07945e-07	1.94413e-11	0.041546	0.958454	1	23.0697
cg25444428	1	2004977	PRKCZ;PRKCZ;PRKCZ	TSS1500;TSS200;Body	cg03959306	1	2004968	PRKCZ;PRKCZ	TSS200;Body	9	1089	3.37415e-16	7.37689e-07	1.40598e-11	0.0297687	0.970231	0.999999	32.5923
cg14171824	1	2006656	PRKCZ;PRKCZ	Body;5'UTR	cg19370684	1	1982688	PRKCZ	Body	23968	1049	7.38849e-16	6.27399e-11	4.0183e-08	0.00241459	0.997585	1	413.149
cg17495046	1	2017010	PRKCZ;PRKCZ	Body;5'UTR	cg08439149	1	2004163	PRKCZ;PRKCZ	TSS1500;Body	12847	1087	2.00568e-11	9.02803e-08	2.76835e-06	0.0114725	0.988525	0.999997	86.1647
cg17495046	1	2017010	PRKCZ;PRKCZ	Body;5'UTR	cg03959306	1	2004968	PRKCZ;PRKCZ	TSS200;Body	12042	1089	2.01482e-10	9.06919e-07	8.39561e-06	0.0368275	0.963163	0.999991	26.1534
cg17495046	1	2017010	PRKCZ;PRKCZ	Body;5'UTR	cg25444428	1	2004977	PRKCZ;PRKCZ;PRKCZ	TSS1500;TSS200;Body	12033	1089	3.86038e-15	1.73765e-11	8.43993e-06	0.0370272	0.962964	0.999992	26.007
cg16735509	1	2023157	PRKCZ;PRKCZ	Body;5'UTR	cg19923417	1	2002516	PRKCZ	Body	20641	1080	4.33263e-33	6.62746e-08	3.31165e-28	0.00406978	0.99593	1	244.714
cg02587648	1	2023258	PRKCZ;PRKCZ	Body;5'UTR	cg02347356	1	1983003	PRKCZ	Body	40255	1046	6.64457e-22	6.03575e-11	2.76816e-12	0.250703	0.749297	1	2.98878
cg02587648	1	2023258	PRKCZ;PRKCZ	Body;5'UTR	cg16735509	1	2023157	PRKCZ;PRKCZ	Body;5'UTR	101	1107	2.14249e-37	1.94618e-26	3.27728e-12	0.296997	0.703003	1	2.36704
cg02607043	1	2024071	PRKCZ;PRKCZ;PRKCZ	5'UTR;Body;Body	cg08439149	1	2004163	PRKCZ;PRKCZ	TSS1500;Body	19908	1083	8.603e-152	1.34057e-06	1.18744e-146	0.184218	0.815781	0.999999	4.42836
cg02607043	1	2024071	PRKCZ;PRKCZ;PRKCZ	5'UTR;Body;Body	cg13077150	1	2004222	PRKCZ;PRKCZ	TSS1500;Body	19849	1083	3.33461e-150	5.19618e-05	9.11351e-147	0.141153	0.858795	0.999948	6.08413
cg00312809	1	2028213	PRKCZ;PRKCZ	Body;5'UTR	cg19923417	1	2002516	PRKCZ	Body	25697	1078	2.43606e-11	2.67842e-08	1.86201e-06	0.0010483	0.99895	0.999998	952.92
cg00312809	1	2028213	PRKCZ;PRKCZ	Body;5'UTR	cg16735509	1	2023157	PRKCZ;PRKCZ	Body;5'UTR	5056	1105	2.95658e-31	3.25073e-28	4.52258e-06	0.0039765	0.996019	0.999995	250.476
cg12639453	1	2035780	PRKCZ;PRKCZ;PRKCZ	TSS1500;Body;5'UTR	cg21863005	1	2035357	PRKCZ;PRKCZ;PRKCZ;PRKCZ	TSS1500;5'UTR;Body;Body	423	1155	5.35567160091911e-321	3.15672e-64	8.67127e-260	0.00411507	0.995885	1	242.009
cg16599817	1	2036283	PRKCZ;PRKCZ;PRKCZ;PRKCZ	1stExon;5'UTR;Body;5'UTR	cg21863005	1	2035357	PRKCZ;PRKCZ;PRKCZ;PRKCZ	TSS1500;5'UTR;Body;Body	926	1155	5.99271e-86	3.99201e-64	9.70265e-25	0.00546883	0.994531	1	181.854
cg16599817	1	2036283	PRKCZ;PRKCZ;PRKCZ;PRKCZ	1stExon;5'UTR;Body;5'UTR	cg12639453	1	2035780	PRKCZ;PRKCZ;PRKCZ	TSS1500;Body;5'UTR	503	1157	1.61051e-281	1.07283e-259	9.49254e-25	0.00532873	0.994671	1	186.662
cg13072890	1	2038377	PRKCZ;PRKCZ;PRKCZ	5'UTR;Body;5'UTR	cg16735509	1	2023157	PRKCZ;PRKCZ	Body;5'UTR	15220	1105	1.71808e-31	4.97647e-27	2.62808e-06	0.0751984	0.924799	0.999997	12.2981
cg13072890	1	2038377	PRKCZ;PRKCZ;PRKCZ	5'UTR;Body;5'UTR	cg02587648	1	2023258	PRKCZ;PRKCZ	Body;5'UTR	15119	1106	1.70213e-16	4.93029e-12	1.54617e-05	0.447302	0.552683	0.999985	1.23559
cg13918804	1	2043761	PRKCZ;PRKCZ;PRKCZ	5'UTR;Body;5'UTR	cg16599817	1	2036283	PRKCZ;PRKCZ;PRKCZ;PRKCZ	1stExon;5'UTR;Body;5'UTR	7478	1159	0	8.40675e-24	0	0.0550561	0.944944	1	17.1633
cg04315214	1	2043799	PRKCZ;PRKCZ;PRKCZ	5'UTR;Body;5'UTR	cg16735509	1	2023157	PRKCZ;PRKCZ	Body;5'UTR	20642	1105	0	8.18162e-28	0	0.0115266	0.988473	1	85.7555
cg04315214	1	2043799	PRKCZ;PRKCZ;PRKCZ	5'UTR;Body;5'UTR	cg02587648	1	2023258	PRKCZ;PRKCZ	Body;5'UTR	20541	1106	0	2.31646e-12	0	0.20963	0.79037	1	3.7703
cg04315214	1	2043799	PRKCZ;PRKCZ;PRKCZ	5'UTR;Body;5'UTR	cg13072890	1	2038377	PRKCZ;PRKCZ;PRKCZ	5'UTR;Body;5'UTR	5422	1164	0	1.59957e-06	0	0.0453776	0.954621	0.999998	21.0373
cg19257562	1	2043853	PRKCZ;PRKCZ;PRKCZ	5'UTR;Body;5'UTR	cg16735509	1	2023157	PRKCZ;PRKCZ	Body;5'UTR	20696	1105	0	8.18162e-28	0	0.0115266	0.988473	1	85.7555
cg19257562	1	2043853	PRKCZ;PRKCZ;PRKCZ	5'UTR;Body;5'UTR	cg02587648	1	2023258	PRKCZ;PRKCZ	Body;5'UTR	20595	1106	0	2.31646e-12	0	0.20963	0.79037	1	3.7703
cg19257562	1	2043853	PRKCZ;PRKCZ;PRKCZ	5'UTR;Body;5'UTR	cg13072890	1	2038377	PRKCZ;PRKCZ;PRKCZ	5'UTR;Body;5'UTR	5476	1164	0	1.59957e-06	0	0.0453776	0.954621	0.999998	21.0373
cg19257562	1	2043853	PRKCZ;PRKCZ;PRKCZ	5'UTR;Body;5'UTR	cg04315214	1	2043799	PRKCZ;PRKCZ;PRKCZ	5'UTR;Body;5'UTR	54	1182	0	0	0	0.00497512	0.995025	1	200
cg00981070	1	2046702	PRKCZ;PRKCZ;PRKCZ	5'UTR;Body;5'UTR	cg02587648	1	2023258	PRKCZ;PRKCZ	Body;5'UTR	23444	1104	3.04608e-58	2.56069e-13	2.76698e-47	0.0222829	0.977717	1	43.8774
cg17426766	1	2046864	PRKCZ;PRKCZ;PRKCZ	5'UTR;Body;5'UTR	cg21863005	1	2035357	PRKCZ;PRKCZ;PRKCZ;PRKCZ	TSS1500;5'UTR;Body;Body	11507	1153	4.16989e-111	3.07002e-62	6.75137e-50	0.496556	0.503444	1	1.01387
cg17426766	1	2046864	PRKCZ;PRKCZ;PRKCZ	5'UTR;Body;5'UTR	cg16599817	1	2036283	PRKCZ;PRKCZ;PRKCZ;PRKCZ	1stExon;5'UTR;Body;5'UTR	10581	1157	2.66725e-72	1.96373e-23	1.77678e-50	0.129942	0.870058	1	6.69572
cg17426766	1	2046864	PRKCZ;PRKCZ;PRKCZ	5'UTR;Body;5'UTR	cg13918804	1	2043761	PRKCZ;PRKCZ;PRKCZ	5'UTR;Body;5'UTR	3103	1180	0	0	3.56086e-51	0.0252416	0.974758	1	38.6172
cg19255464	1	2047101	PRKCZ;PRKCZ;PRKCZ;PRKCZ	5'UTR;5'UTR;Body;Body	cg02587648	1	2023258	PRKCZ;PRKCZ	Body;5'UTR	23843	1104	5.69249e-68	6.62758e-13	5.17091e-57	0.0592625	0.940738	1	15.8741
cg19255464	1	2047101	PRKCZ;PRKCZ;PRKCZ;PRKCZ	5'UTR;5'UTR;Body;Body	cg00981070	1	2046702	PRKCZ;PRKCZ;PRKCZ	5'UTR;Body;5'UTR	399	1182	1.96577e-101	2.28867e-46	1.65252e-56	0.191589	0.808411	1	4.2195
cg18803110	1	2057439	PRKCZ;PRKCZ;PRKCZ	5'UTR;Body;5'UTR	cg21863005	1	2035357	PRKCZ;PRKCZ;PRKCZ;PRKCZ	TSS1500;5'UTR;Body;Body	22082	1142	3.69945e-89	6.8668e-63	5.98969e-28	0.110289	0.889711	1	8.06709
cg18803110	1	2057439	PRKCZ;PRKCZ;PRKCZ	5'UTR;Body;5'UTR	cg12639453	1	2035780	PRKCZ;PRKCZ;PRKCZ	TSS1500;Body;5'UTR	21659	1144	1.10216e-284	2.0458e-258	6.4963e-28	0.119702	0.880298	1	7.35408
cg18803110	1	2057439	PRKCZ;PRKCZ;PRKCZ	5'UTR;Body;5'UTR	cg16599817	1	2036283	PRKCZ;PRKCZ;PRKCZ;PRKCZ	1stExon;5'UTR;Body;5'UTR	21156	1146	5.91281e-50	1.09752e-23	3.93878e-28	0.0721826	0.927817	1	12.8538
cg18803110	1	2057439	PRKCZ;PRKCZ;PRKCZ	5'UTR;Body;5'UTR	cg13918804	1	2043761	PRKCZ;PRKCZ;PRKCZ	5'UTR;Body;5'UTR	13678	1169	0	0	1.71992e-28	0.0309556	0.969044	1	31.3043
cg18803110	1	2057439	PRKCZ;PRKCZ;PRKCZ	5'UTR;Body;5'UTR	cg17426766	1	2046864	PRKCZ;PRKCZ;PRKCZ	5'UTR;Body;5'UTR	10575	1171	3.5178e-77	6.52963e-51	2.58993e-28	0.0471206	0.952879	1	20.2222
cg23803603	1	2058230	PRKCZ;PRKCZ;PRKCZ	5'UTR;Body;5'UTR	cg21863005	1	2035357	PRKCZ;PRKCZ;PRKCZ;PRKCZ	TSS1500;5'UTR;Body;Body	22873	1142	9.95192e-197	1.3777e-62	1.61129e-135	0.222282	0.777718	1	3.49879
cg23803603	1	2058230	PRKCZ;PRKCZ;PRKCZ	5'UTR;Body;5'UTR	cg16599817	1	2036283	PRKCZ;PRKCZ;PRKCZ;PRKCZ	1stExon;5'UTR;Body;5'UTR	21947	1146	3.68767e-158	5.10504e-24	2.45652e-136	0.03304	0.96696	1	29.2664
cg23803603	1	2058230	PRKCZ;PRKCZ;PRKCZ	5'UTR;Body;5'UTR	cg13918804	1	2043761	PRKCZ;PRKCZ;PRKCZ	5'UTR;Body;5'UTR	14469	1169	0	0	8.8509e-136	0.12165	0.87835	1	7.22034
cg23803603	1	2058230	PRKCZ;PRKCZ;PRKCZ	5'UTR;Body;5'UTR	cg17426766	1	2046864	PRKCZ;PRKCZ;PRKCZ	5'UTR;Body;5'UTR	11366	1171	4.04143e-185	5.59477e-51	2.97544e-136	0.0402309	0.959769	1	23.8565
cg23803603	1	2058230	PRKCZ;PRKCZ;PRKCZ	5'UTR;Body;5'UTR	cg18803110	1	2057439	PRKCZ;PRKCZ;PRKCZ	5'UTR;Body;5'UTR	791	1190	1.00765e-162	1.39495e-28	1.87037e-136	0.0249175	0.975083	1	39.1325
cg12718519	1	2058417	PRKCZ;PRKCZ;PRKCZ	5'UTR;Body;5'UTR	cg21863005	1	2035357	PRKCZ;PRKCZ;PRKCZ;PRKCZ	TSS1500;5'UTR;Body;Body	23060	1142	0	1.54645e-62	0	0.249631	0.750369	1	3.00592
cg12718519	1	2058417	PRKCZ;PRKCZ;PRKCZ	5'UTR;Body;5'UTR	cg16599817	1	2036283	PRKCZ;PRKCZ;PRKCZ;PRKCZ	1stExon;5'UTR;Body;5'UTR	22134	1146	0	4.82597e-24	0	0.0311791	0.968821	1	31.0727
cg12718519	1	2058417	PRKCZ;PRKCZ;PRKCZ	5'UTR;Body;5'UTR	cg13918804	1	2043761	PRKCZ;PRKCZ;PRKCZ	5'UTR;Body;5'UTR	14656	1169	0	0	0	0.0189275	0.981073	1	51.8332
cg12718519	1	2058417	PRKCZ;PRKCZ;PRKCZ	5'UTR;Body;5'UTR	cg17426766	1	2046864	PRKCZ;PRKCZ;PRKCZ	5'UTR;Body;5'UTR	11553	1171	0	6.58224e-51	0	0.0475083	0.952492	1	20.049
cg12718519	1	2058417	PRKCZ;PRKCZ;PRKCZ	5'UTR;Body;5'UTR	cg18803110	1	2057439	PRKCZ;PRKCZ;PRKCZ	5'UTR;Body;5'UTR	978	1190	0	1.37753e-28	0	0.0245938	0.975406	1	39.6607
cg12718519	1	2058417	PRKCZ;PRKCZ;PRKCZ	5'UTR;Body;5'UTR	cg23803603	1	2058230	PRKCZ;PRKCZ;PRKCZ	5'UTR;Body;5'UTR	187	1191	0	1.78242e-137	0	0.00146897	0.998531	1	679.749
cg09261593	1	2058612	PRKCZ;PRKCZ;PRKCZ	5'UTR;Body;5'UTR	cg02587648	1	2023258	PRKCZ;PRKCZ	Body;5'UTR	35354	1093	2.52342e-60	4.30909e-13	2.29221e-49	0.0381808	0.961819	1	25.1912
cg09261593	1	2058612	PRKCZ;PRKCZ;PRKCZ	5'UTR;Body;5'UTR	cg00981070	1	2046702	PRKCZ;PRKCZ;PRKCZ	5'UTR;Body;5'UTR	11910	1171	1.31219e-94	2.24074e-47	1.10309e-49	0.0178546	0.982145	1	55.0079
cg09261593	1	2058612	PRKCZ;PRKCZ;PRKCZ	5'UTR;Body;5'UTR	cg19255464	1	2047101	PRKCZ;PRKCZ;PRKCZ;PRKCZ	5'UTR;5'UTR;Body;Body	11511	1171	2.95582e-104	5.04746e-57	3.44137e-49	0.0578238	0.942176	1	16.2939
cg18188739	1	2058941	PRKCZ;PRKCZ;PRKCZ	5'UTR;Body;5'UTR	cg02587648	1	2023258	PRKCZ;PRKCZ	Body;5'UTR	35683	1093	1.19742e-31	2.89028e-13	1.08771e-20	0.0252799	0.97472	1	38.5572
cg18188739	1	2058941	PRKCZ;PRKCZ;PRKCZ	5'UTR;Body;5'UTR	cg00981070	1	2046702	PRKCZ;PRKCZ;PRKCZ	5'UTR;Body;5'UTR	12239	1171	4.71166e-66	1.13728e-47	3.96086e-21	0.0085691	0.991431	1	115.698
cg18188739	1	2058941	PRKCZ;PRKCZ;PRKCZ	5'UTR;Body;5'UTR	cg19255464	1	2047101	PRKCZ;PRKCZ;PRKCZ;PRKCZ	5'UTR;5'UTR;Body;Body	11840	1171	4.94621e-75	1.19389e-56	5.75871e-20	0.138139	0.861861	1	6.23908
cg18188739	1	2058941	PRKCZ;PRKCZ;PRKCZ	5'UTR;Body;5'UTR	cg09261593	1	2058612	PRKCZ;PRKCZ;PRKCZ	5'UTR;Body;5'UTR	329	1192	5.76816e-68	1.39229e-49	9.84991e-21	0.022798	0.977202	1	42.8634
cg15481172	1	2059086	PRKCZ;PRKCZ;PRKCZ	5'UTR;Body;5'UTR	cg16599817	1	2036283	PRKCZ;PRKCZ;PRKCZ;PRKCZ	1stExon;5'UTR;Body;5'UTR	22803	1146	1.10876e-98	6.08345e-23	7.38594e-77	0.40465	0.59535	1	1.47127
cg15481172	1	2059086	PRKCZ;PRKCZ;PRKCZ	5'UTR;Body;5'UTR	cg13918804	1	2043761	PRKCZ;PRKCZ;PRKCZ	5'UTR;Body;5'UTR	15325	1169	0	0	2.47474e-77	0.134917	0.865083	1	6.41195
cg15481172	1	2059086	PRKCZ;PRKCZ;PRKCZ	5'UTR;Body;5'UTR	cg17426766	1	2046864	PRKCZ;PRKCZ;PRKCZ	5'UTR;Body;5'UTR	12222	1171	6.60333e-127	3.62306e-51	4.8616e-78	0.0257	0.9743	1	37.9106
cg15481172	1	2059086	PRKCZ;PRKCZ;PRKCZ	5'UTR;Body;5'UTR	cg18803110	1	2057439	PRKCZ;PRKCZ;PRKCZ	5'UTR;Body;5'UTR	1647	1190	6.9995e-104	3.84043e-28	1.29922e-77	0.0703551	0.929645	1	13.2136
cg15481172	1	2059086	PRKCZ;PRKCZ;PRKCZ	5'UTR;Body;5'UTR	cg23803603	1	2058230	PRKCZ;PRKCZ;PRKCZ	5'UTR;Body;5'UTR	856	1191	2.21703e-211	1.21642e-135	3.06915e-77	0.167563	0.832437	1	4.96789
cg15481172	1	2059086	PRKCZ;PRKCZ;PRKCZ	5'UTR;Body;5'UTR	cg12718519	1	2058417	PRKCZ;PRKCZ;PRKCZ	5'UTR;Body;5'UTR	669	1192	0	0	2.84992e-77	0.155523	0.844477	1	5.42993
cg16048006	1	2065263	PRKCZ;PRKCZ;PRKCZ	5'UTR;Body;5'UTR	cg09560161	1	2065242	PRKCZ;PRKCZ;PRKCZ	5'UTR;Body;5'UTR	21	1205	4.05579e-106	5.87136e-52	1.127e-56	0.0153304	0.98467	1	64.23
cg22366001	1	2066006	PRKCZ;PRKCZ;PRKCZ	5'UTR;Body;5'UTR	cg21863005	1	2035357	PRKCZ;PRKCZ;PRKCZ;PRKCZ	TSS1500;5'UTR;Body;Body	30649	1141	2.45441e-70	3.03192e-63	3.97387e-09	0.0481372	0.951863	1	19.774
cg22366001	1	2066006	PRKCZ;PRKCZ;PRKCZ	5'UTR;Body;5'UTR	cg12639453	1	2035780	PRKCZ;PRKCZ;PRKCZ	TSS1500;Body;5'UTR	30226	1143	6.81592e-266	8.41969e-259	4.0174e-09	0.0486755	0.951325	1	19.5442
cg22366001	1	2066006	PRKCZ;PRKCZ;PRKCZ	5'UTR;Body;5'UTR	cg16599817	1	2036283	PRKCZ;PRKCZ;PRKCZ;PRKCZ	1stExon;5'UTR;Body;5'UTR	29723	1145	5.71937e-31	7.06512e-24	3.80992e-09	0.04611	0.95389	1	20.6873
cg22366001	1	2066006	PRKCZ;PRKCZ;PRKCZ	5'UTR;Body;5'UTR	cg13918804	1	2043761	PRKCZ;PRKCZ;PRKCZ	5'UTR;Body;5'UTR	22245	1168	0	0	3.23858e-09	0.0390451	0.960955	1	24.6114
cg22366001	1	2066006	PRKCZ;PRKCZ;PRKCZ	5'UTR;Body;5'UTR	cg17426766	1	2046864	PRKCZ;PRKCZ;PRKCZ	5'UTR;Body;5'UTR	19142	1170	5.46777e-58	6.75432e-51	4.02557e-09	0.0487765	0.951224	1	19.5017
cg22366001	1	2066006	PRKCZ;PRKCZ;PRKCZ	5'UTR;Body;5'UTR	cg18803110	1	2057439	PRKCZ;PRKCZ;PRKCZ	5'UTR;Body;5'UTR	8567	1189	1.57378e-35	1.94409e-28	2.9212e-09	0.0351207	0.964879	1	27.4733
cg22366001	1	2066006	PRKCZ;PRKCZ;PRKCZ	5'UTR;Body;5'UTR	cg23803603	1	2058230	PRKCZ;PRKCZ;PRKCZ	5'UTR;Body;5'UTR	7776	1190	1.80405e-143	2.22854e-136	2.49745e-09	0.0298808	0.970119	1	32.4663
cg22366001	1	2066006	PRKCZ;PRKCZ;PRKCZ	5'UTR;Body;5'UTR	cg12718519	1	2058417	PRKCZ;PRKCZ;PRKCZ	5'UTR;Body;5'UTR	7589	1191	0	0	2.49775e-09	0.0298845	0.970116	1	32.4622
cg22366001	1	2066006	PRKCZ;PRKCZ;PRKCZ	5'UTR;Body;5'UTR	cg15481172	1	2059086	PRKCZ;PRKCZ;PRKCZ	5'UTR;Body;5'UTR	6920	1192	4.04287e-85	4.99414e-78	2.21821e-09	0.0264279	0.973572	1	36.8388
cg22366001	1	2066006	PRKCZ;PRKCZ;PRKCZ	5'UTR;Body;5'UTR	cg09560161	1	2065242	PRKCZ;PRKCZ;PRKCZ	5'UTR;Body;5'UTR	764	1205	1.29292e-57	1.59714e-50	3.5927e-08	0.443249	0.556751	1	1.25607
cg22366001	1	2066006	PRKCZ;PRKCZ;PRKCZ	5'UTR;Body;5'UTR	cg16048006	1	2065263	PRKCZ;PRKCZ;PRKCZ	5'UTR;Body;5'UTR	743	1205	2.45943e-62	3.03813e-55	3.56039e-08	0.439253	0.560747	1	1.27659
cg24577455	1	2069012	PRKCZ;PRKCZ;PRKCZ	5'UTR;Body;5'UTR	cg21863005	1	2035357	PRKCZ;PRKCZ;PRKCZ;PRKCZ	TSS1500;5'UTR;Body;Body	33655	1141	4.11545e-96	1.64971e-62	6.66321e-35	0.266367	0.733633	1	2.75421
cg24577455	1	2069012	PRKCZ;PRKCZ;PRKCZ	5'UTR;Body;5'UTR	cg12639453	1	2035780	PRKCZ;PRKCZ;PRKCZ	TSS1500;Body;5'UTR	33232	1143	1.43892e-291	5.76804e-258	8.48118e-35	0.339315	0.660685	1	1.94711
cg24577455	1	2069012	PRKCZ;PRKCZ;PRKCZ	5'UTR;Body;5'UTR	cg16599817	1	2036283	PRKCZ;PRKCZ;PRKCZ;PRKCZ	1stExon;5'UTR;Body;5'UTR	32729	1145	4.32705e-57	1.73453e-23	2.88244e-35	0.11466	0.88534	1	7.72146
cg24577455	1	2069012	PRKCZ;PRKCZ;PRKCZ	5'UTR;Body;5'UTR	cg13918804	1	2043761	PRKCZ;PRKCZ;PRKCZ	5'UTR;Body;5'UTR	25251	1168	0	0	6.52584e-36	0.0251846	0.974815	1	38.7068
cg24577455	1	2069012	PRKCZ;PRKCZ;PRKCZ	5'UTR;Body;5'UTR	cg17426766	1	2046864	PRKCZ;PRKCZ;PRKCZ	5'UTR;Body;5'UTR	22148	1170	7.66911e-85	3.07423e-51	5.64627e-36	0.0216552	0.978345	1	45.1782
cg24577455	1	2069012	PRKCZ;PRKCZ;PRKCZ	5'UTR;Body;5'UTR	cg18803110	1	2057439	PRKCZ;PRKCZ;PRKCZ	5'UTR;Body;5'UTR	11573	1189	6.36971e-62	2.55336e-28	1.18232e-35	0.046441	0.953559	1	20.5327
cg24577455	1	2069012	PRKCZ;PRKCZ;PRKCZ	5'UTR;Body;5'UTR	cg23803603	1	2058230	PRKCZ;PRKCZ;PRKCZ	5'UTR;Body;5'UTR	10782	1190	6.16952e-170	2.47311e-136	8.5408e-36	0.0332698	0.96673	1	29.0573
cg24577455	1	2069012	PRKCZ;PRKCZ;PRKCZ	5'UTR;Body;5'UTR	cg12718519	1	2058417	PRKCZ;PRKCZ;PRKCZ	5'UTR;Body;5'UTR	10595	1191	0	0	8.81911e-36	0.0343866	0.965613	1	28.0811
cg24577455	1	2069012	PRKCZ;PRKCZ;PRKCZ	5'UTR;Body;5'UTR	cg15481172	1	2059086	PRKCZ;PRKCZ;PRKCZ	5'UTR;Body;5'UTR	9926	1192	1.79432e-111	7.1927e-78	9.84494e-36	0.0385028	0.961497	1	24.9721
cg24577455	1	2069012	PRKCZ;PRKCZ;PRKCZ	5'UTR;Body;5'UTR	cg22366001	1	2066006	PRKCZ;PRKCZ;PRKCZ	5'UTR;Body;5'UTR	3006	1205	5.99043e-43	2.40132e-09	7.39997e-36	0.0286921	0.971308	1	33.8528
cg03732007	1	2071316	PRKCZ;PRKCZ;PRKCZ	5'UTR;Body;5'UTR	cg09560161	1	2065242	PRKCZ;PRKCZ;PRKCZ	5'UTR;Body;5'UTR	6074	1205	5.98455e-194	1.44982e-50	1.66295e-144	0.402271	0.597729	1	1.48588
cg03732007	1	2071316	PRKCZ;PRKCZ;PRKCZ	5'UTR;Body;5'UTR	cg16048006	1	2065263	PRKCZ;PRKCZ;PRKCZ	5'UTR;Body;5'UTR	6053	1205	2.70773e-199	6.55978e-56	3.91985e-145	0.0940567	0.905943	1	9.63188
cg08510499	1	2071402	PRKCZ;PRKCZ;PRKCZ;PRKCZ	5'UTR;5'UTR;Body;Body	cg02587648	1	2023258	PRKCZ;PRKCZ	Body;5'UTR	48144	1092	1.76939e-190	6.82144e-13	1.60727e-179	0.0610252	0.938975	1	15.3867
cg08510499	1	2071402	PRKCZ;PRKCZ;PRKCZ;PRKCZ	5'UTR;5'UTR;Body;Body	cg19255464	1	2047101	PRKCZ;PRKCZ;PRKCZ;PRKCZ	5'UTR;5'UTR;Body;Body	24301	1170	7.8636e-235	3.03161e-57	9.15532e-180	0.0343304	0.96567	1	28.1287
cg08510499	1	2071402	PRKCZ;PRKCZ;PRKCZ;PRKCZ	5'UTR;5'UTR;Body;Body	cg09261593	1	2058612	PRKCZ;PRKCZ;PRKCZ	5'UTR;Body;5'UTR	12790	1191	9.2836e-227	3.57906e-49	1.5853e-179	0.0601775	0.939823	1	15.6175
cg08510499	1	2071402	PRKCZ;PRKCZ;PRKCZ;PRKCZ	5'UTR;5'UTR;Body;Body	cg18188739	1	2058941	PRKCZ;PRKCZ;PRKCZ	5'UTR;Body;5'UTR	12461	1192	2.68293e-197	1.03434e-19	6.47592e-179	0.248912	0.751088	1	3.01749
cg25973481	1	2075344	PRKCZ;PRKCZ;PRKCZ;PRKCZ	5'UTR;5'UTR;Body;Body	cg09560161	1	2065242	PRKCZ;PRKCZ;PRKCZ	5'UTR;Body;5'UTR	10102	1205	3.90453e-56	1.05212e-51	1.08497e-06	0.028264	0.971735	0.999999	34.3806
cg25973481	1	2075344	PRKCZ;PRKCZ;PRKCZ;PRKCZ	5'UTR;5'UTR;Body;Body	cg16048006	1	2065263	PRKCZ;PRKCZ;PRKCZ	5'UTR;Body;5'UTR	10081	1205	7.5487e-61	2.03409e-56	1.09279e-06	0.0284749	0.971524	0.999999	34.1186
cg25973481	1	2075344	PRKCZ;PRKCZ;PRKCZ;PRKCZ	5'UTR;5'UTR;Body;Body	cg22366001	1	2066006	PRKCZ;PRKCZ;PRKCZ	5'UTR;Body;5'UTR	9338	1205	1.15923e-12	3.12367e-08	1.43199e-05	0.385251	0.614735	0.999986	1.59567
cg25973481	1	2075344	PRKCZ;PRKCZ;PRKCZ;PRKCZ	5'UTR;5'UTR;Body;Body	cg03732007	1	2071316	PRKCZ;PRKCZ;PRKCZ	5'UTR;Body;5'UTR	4028	1213	3.14922e-150	8.48594e-146	7.62934e-07	0.0195777	0.980422	0.999999	50.0785
cg00145954	1	2076496	PRKCZ;PRKCZ;PRKCZ;PRKCZ	Body;Body;Body;Body	cg09560161	1	2065242	PRKCZ;PRKCZ;PRKCZ	5'UTR;Body;5'UTR	11254	1205	0	7.33713e-52	5.09523e-281	0.0194074	0.980593	1	50.5266
cg00145954	1	2076496	PRKCZ;PRKCZ;PRKCZ;PRKCZ	Body;Body;Body;Body	cg16048006	1	2065263	PRKCZ;PRKCZ;PRKCZ	5'UTR;Body;5'UTR	11233	1205	0	1.12692e-56	4.07704e-281	0.0153292	0.984671	1	64.235
cg00145954	1	2076496	PRKCZ;PRKCZ;PRKCZ;PRKCZ	Body;Body;Body;Body	cg03732007	1	2071316	PRKCZ;PRKCZ;PRKCZ	5'UTR;Body;5'UTR	5180	1213	0	1.02684e-144	6.21689e-280	0.24801	0.75199	1	3.03209
cg00145954	1	2076496	PRKCZ;PRKCZ;PRKCZ;PRKCZ	Body;Body;Body;Body	cg25973481	1	2075344	PRKCZ;PRKCZ;PRKCZ;PRKCZ	5'UTR;5'UTR;Body;Body	1152	1216	2.77916e-285	1.11205e-06	7.48876e-281	0.0289945	0.971004	0.999999	33.4893
cg27642710	1	2076778	PRKCZ;PRKCZ;PRKCZ;PRKCZ	Body;Body;Body;Body	cg09560161	1	2065242	PRKCZ;PRKCZ;PRKCZ	5'UTR;Body;5'UTR	11536	1205	7.16244e-120	6.73555e-52	1.99026e-70	0.0177341	0.982266	1	55.3884
cg27642710	1	2076778	PRKCZ;PRKCZ;PRKCZ;PRKCZ	Body;Body;Body;Body	cg16048006	1	2065263	PRKCZ;PRKCZ;PRKCZ	5'UTR;Body;5'UTR	11515	1205	1.24104e-124	1.16707e-56	1.79659e-70	0.015911	0.984089	1	61.8496
cg27642710	1	2076778	PRKCZ;PRKCZ;PRKCZ;PRKCZ	Body;Body;Body;Body	cg22366001	1	2066006	PRKCZ;PRKCZ;PRKCZ	5'UTR;Body;5'UTR	10772	1205	4.22845e-76	3.97644e-08	5.22339e-69	0.490699	0.509301	1	1.03791
cg27642710	1	2076778	PRKCZ;PRKCZ;PRKCZ;PRKCZ	Body;Body;Body;Body	cg03732007	1	2071316	PRKCZ;PRKCZ;PRKCZ	5'UTR;Body;5'UTR	5462	1213	7.72123e-213	7.26104e-145	1.87055e-69	0.175082	0.824918	1	4.71161
cg27642710	1	2076778	PRKCZ;PRKCZ;PRKCZ;PRKCZ	Body;Body;Body;Body	cg25973481	1	2075344	PRKCZ;PRKCZ;PRKCZ;PRKCZ	5'UTR;5'UTR;Body;Body	1434	1216	1.18904e-74	1.11817e-06	3.204e-70	0.0291596	0.970839	0.999999	33.294
cg27642710	1	2076778	PRKCZ;PRKCZ;PRKCZ;PRKCZ	Body;Body;Body;Body	cg00145954	1	2076496	PRKCZ;PRKCZ;PRKCZ;PRKCZ	Body;Body;Body;Body	282	1216	0	1.64682e-281	7.00722e-71	0.00559519	0.994405	1	177.725
cg21271945	1	2080081	PRKCZ;PRKCZ;PRKCZ	Body;Body;Body	cg18803110	1	2057439	PRKCZ;PRKCZ;PRKCZ	5'UTR;Body;5'UTR	22642	1189	2.33399e-45	8.67706e-28	4.33227e-19	0.160221	0.839779	1	5.24138
cg21271945	1	2080081	PRKCZ;PRKCZ;PRKCZ	Body;Body;Body	cg15481172	1	2059086	PRKCZ;PRKCZ;PRKCZ	5'UTR;Body;5'UTR	20995	1192	6.52442e-95	2.42558e-77	3.57976e-19	0.132217	0.867783	1	6.56332
cg21271945	1	2080081	PRKCZ;PRKCZ;PRKCZ	Body;Body;Body	cg09560161	1	2065242	PRKCZ;PRKCZ;PRKCZ	5'UTR;Body;5'UTR	14839	1205	2.65543e-69	9.87209e-52	7.37877e-20	0.0264585	0.973542	1	36.795
cg21271945	1	2080081	PRKCZ;PRKCZ;PRKCZ	Body;Body;Body	cg16048006	1	2065263	PRKCZ;PRKCZ;PRKCZ	5'UTR;Body;5'UTR	14818	1205	5.04398e-74	1.8752e-56	7.30191e-20	0.0261725	0.973828	1	37.2081
cg21271945	1	2080081	PRKCZ;PRKCZ;PRKCZ	Body;Body;Body	cg22366001	1	2066006	PRKCZ;PRKCZ;PRKCZ	5'UTR;Body;5'UTR	14075	1205	1.95907e-26	7.28322e-09	2.42003e-19	0.0890585	0.910942	1	10.2286
cg21271945	1	2080081	PRKCZ;PRKCZ;PRKCZ	Body;Body;Body	cg03732007	1	2071316	PRKCZ;PRKCZ;PRKCZ	5'UTR;Body;5'UTR	8765	1213	1.55994e-163	5.79938e-146	3.77913e-20	0.0130627	0.986937	1	75.5538
cg21271945	1	2080081	PRKCZ;PRKCZ;PRKCZ	Body;Body;Body	cg25973481	1	2075344	PRKCZ;PRKCZ;PRKCZ;PRKCZ	5'UTR;5'UTR;Body;Body	4737	1216	3.14093e-24	1.1677e-06	8.46361e-20	0.0304956	0.969503	0.999999	31.7915
cg21271945	1	2080081	PRKCZ;PRKCZ;PRKCZ	Body;Body;Body	cg00145954	1	2076496	PRKCZ;PRKCZ;PRKCZ;PRKCZ	Body;Body;Body;Body	3585	1216	2.02018e-298	7.51042e-281	8.08354e-20	0.0290813	0.970919	1	33.3864
cg21271945	1	2080081	PRKCZ;PRKCZ;PRKCZ	Body;Body;Body	cg27642710	1	2076778	PRKCZ;PRKCZ;PRKCZ;PRKCZ	Body;Body;Body;Body	3303	1216	8.25192e-88	3.06782e-70	7.76011e-20	0.0278776	0.972122	1	34.8711
cg14915244	1	2080213	PRKCZ;PRKCZ;PRKCZ;PRKCZ	Body;Body;Body;Body	cg02587648	1	2023258	PRKCZ;PRKCZ	Body;5'UTR	56955	1092	1.27681e-19	4.5811e-12	1.15982e-08	0.41555	0.58445	1	1.40645
cg14915244	1	2080213	PRKCZ;PRKCZ;PRKCZ;PRKCZ	Body;Body;Body;Body	cg13918804	1	2043761	PRKCZ;PRKCZ;PRKCZ	5'UTR;Body;5'UTR	36452	1168	0	0	9.97962e-09	0.357418	0.642582	1	1.79784
cg14915244	1	2080213	PRKCZ;PRKCZ;PRKCZ;PRKCZ	Body;Body;Body;Body	cg17426766	1	2046864	PRKCZ;PRKCZ;PRKCZ	5'UTR;Body;5'UTR	33349	1170	8.01956e-58	2.87736e-50	5.90428e-09	0.211052	0.788948	1	3.73817
cg14915244	1	2080213	PRKCZ;PRKCZ;PRKCZ;PRKCZ	Body;Body;Body;Body	cg19255464	1	2047101	PRKCZ;PRKCZ;PRKCZ;PRKCZ	5'UTR;5'UTR;Body;Body	33112	1170	7.07197e-64	2.53737e-56	8.23366e-09	0.294712	0.705288	1	2.39314
cg14915244	1	2080213	PRKCZ;PRKCZ;PRKCZ;PRKCZ	Body;Body;Body;Body	cg18803110	1	2057439	PRKCZ;PRKCZ;PRKCZ	5'UTR;Body;5'UTR	22774	1189	5.77731e-36	2.07285e-28	1.07237e-09	0.0375132	0.962487	1	25.6573
cg14915244	1	2080213	PRKCZ;PRKCZ;PRKCZ;PRKCZ	Body;Body;Body;Body	cg23803603	1	2058230	PRKCZ;PRKCZ;PRKCZ	5'UTR;Body;5'UTR	21983	1190	3.26368e-143	1.17098e-135	4.51809e-09	0.161267	0.838733	1	5.20091
cg14915244	1	2080213	PRKCZ;PRKCZ;PRKCZ;PRKCZ	Body;Body;Body;Body	cg12718519	1	2058417	PRKCZ;PRKCZ;PRKCZ	5'UTR;Body;5'UTR	21796	1191	0	0	9.76041e-09	0.349545	0.650455	1	1.86086
cg14915244	1	2080213	PRKCZ;PRKCZ;PRKCZ;PRKCZ	Body;Body;Body;Body	cg09261593	1	2058612	PRKCZ;PRKCZ;PRKCZ	5'UTR;Body;5'UTR	21601	1191	7.08489e-56	2.542e-48	1.20984e-08	0.433515	0.566485	1	1.30673
cg14915244	1	2080213	PRKCZ;PRKCZ;PRKCZ;PRKCZ	Body;Body;Body;Body	cg15481172	1	2059086	PRKCZ;PRKCZ;PRKCZ	5'UTR;Body;5'UTR	21127	1192	7.52568e-86	2.70015e-78	4.12913e-10	0.0138288	0.986171	1	71.3128
cg14915244	1	2080213	PRKCZ;PRKCZ;PRKCZ;PRKCZ	Body;Body;Body;Body	cg09560161	1	2065242	PRKCZ;PRKCZ;PRKCZ	5'UTR;Body;5'UTR	14971	1205	1.76926e-58	6.34797e-51	4.91633e-09	0.17557	0.82443	1	4.69575
cg14915244	1	2080213	PRKCZ;PRKCZ;PRKCZ;PRKCZ	Body;Body;Body;Body	cg16048006	1	2065263	PRKCZ;PRKCZ;PRKCZ	5'UTR;Body;5'UTR	14950	1205	3.36272e-63	1.20652e-55	4.86805e-09	0.173835	0.826165	1	4.75257
cg14915244	1	2080213	PRKCZ;PRKCZ;PRKCZ;PRKCZ	Body;Body;Body;Body	cg22366001	1	2066006	PRKCZ;PRKCZ;PRKCZ	5'UTR;Body;5'UTR	14207	1205	3.70455e-17	1.32916e-09	4.57622e-10	0.0154346	0.984565	1	63.7897
cg14915244	1	2080213	PRKCZ;PRKCZ;PRKCZ;PRKCZ	Body;Body;Body;Body	cg24577455	1	2069012	PRKCZ;PRKCZ;PRKCZ	5'UTR;Body;5'UTR	11201	1212	9.23394e-43	3.31306e-35	3.70151e-09	0.131939	0.868061	1	6.57925
cg14915244	1	2080213	PRKCZ;PRKCZ;PRKCZ;PRKCZ	Body;Body;Body;Body	cg03732007	1	2071316	PRKCZ;PRKCZ;PRKCZ	5'UTR;Body;5'UTR	8897	1213	2.08168e-152	7.46891e-145	5.0431e-09	0.180123	0.819877	1	4.55177
cg14915244	1	2080213	PRKCZ;PRKCZ;PRKCZ;PRKCZ	Body;Body;Body;Body	cg08510499	1	2071402	PRKCZ;PRKCZ;PRKCZ;PRKCZ	5'UTR;5'UTR;Body;Body	8811	1213	2.09069e-186	7.50122e-179	8.06013e-09	0.28848	0.71152	1	2.46645
cg14915244	1	2080213	PRKCZ;PRKCZ;PRKCZ;PRKCZ	Body;Body;Body;Body	cg25973481	1	2075344	PRKCZ;PRKCZ;PRKCZ;PRKCZ	5'UTR;5'UTR;Body;Body	4869	1216	1.9066e-13	6.84072e-06	5.13755e-09	0.183515	0.816478	0.999993	4.44912
cg14915244	1	2080213	PRKCZ;PRKCZ;PRKCZ;PRKCZ	Body;Body;Body;Body	cg00145954	1	2076496	PRKCZ;PRKCZ;PRKCZ;PRKCZ	Body;Body;Body;Body	3717	1216	1.35683e-287	4.86821e-280	5.42923e-09	0.19399	0.80601	1	4.15489
cg14915244	1	2080213	PRKCZ;PRKCZ;PRKCZ;PRKCZ	Body;Body;Body;Body	cg27642710	1	2076778	PRKCZ;PRKCZ;PRKCZ;PRKCZ	Body;Body;Body;Body	3435	1216	5.61895e-77	2.01603e-69	5.28406e-09	0.188777	0.811223	1	4.29726
cg14915244	1	2080213	PRKCZ;PRKCZ;PRKCZ;PRKCZ	Body;Body;Body;Body	cg21271945	1	2080081	PRKCZ;PRKCZ;PRKCZ	Body;Body;Body	132	1217	2.54732e-27	9.1396e-20	9.47019e-10	0.0330113	0.966989	1	29.2927
cg07693617	1	2081984	PRKCZ;PRKCZ;PRKCZ	Body;Body;Body	cg02587648	1	2023258	PRKCZ;PRKCZ	Body;5'UTR	58726	1092	5.31913e-20	6.53364e-13	4.83176e-09	0.0584083	0.941592	1	16.1209
cg07693617	1	2081984	PRKCZ;PRKCZ;PRKCZ	Body;Body;Body	cg00981070	1	2046702	PRKCZ;PRKCZ;PRKCZ	5'UTR;Body;5'UTR	35282	1170	1.91573e-53	2.35314e-46	1.61046e-08	0.197014	0.802986	1	4.07578
cg07693617	1	2081984	PRKCZ;PRKCZ;PRKCZ	Body;Body;Body	cg19255464	1	2047101	PRKCZ;PRKCZ;PRKCZ;PRKCZ	5'UTR;5'UTR;Body;Body	34883	1170	2.84536e-64	3.49504e-57	3.31276e-09	0.0397313	0.960269	1	24.1691
cg07693617	1	2081984	PRKCZ;PRKCZ;PRKCZ	Body;Body;Body	cg09261593	1	2058612	PRKCZ;PRKCZ;PRKCZ	5'UTR;Body;5'UTR	23372	1191	3.104e-56	3.81273e-49	5.30049e-09	0.0641716	0.935828	1	14.5832
cg07693617	1	2081984	PRKCZ;PRKCZ;PRKCZ	Body;Body;Body	cg18188739	1	2058941	PRKCZ;PRKCZ;PRKCZ	5'UTR;Body;5'UTR	23043	1192	4.74304e-27	5.82601e-20	1.14485e-08	0.139765	0.860235	1	6.15485
cg07693617	1	2081984	PRKCZ;PRKCZ;PRKCZ	Body;Body;Body	cg08510499	1	2071402	PRKCZ;PRKCZ;PRKCZ;PRKCZ	5'UTR;5'UTR;Body;Body	10582	1213	8.05381e-187	9.89273e-180	3.10495e-09	0.0371761	0.962824	1	25.899
cg07693617	1	2081984	PRKCZ;PRKCZ;PRKCZ	Body;Body;Body	cg14915244	1	2080213	PRKCZ;PRKCZ;PRKCZ;PRKCZ	Body;Body;Body;Body	1771	1217	6.88681e-16	8.45927e-09	2.47093e-08	0.302815	0.697185	1	2.30235
cg17435831	1	2082522	PRKCZ;PRKCZ;PRKCZ	Body;Body;Body	cg09560161	1	2065242	PRKCZ;PRKCZ;PRKCZ	5'UTR;Body;5'UTR	17280	1205	1.12032e-188	5.45222e-52	3.11309e-139	0.0141645	0.985835	1	69.599
cg17435831	1	2082522	PRKCZ;PRKCZ;PRKCZ	Body;Body;Body	cg16048006	1	2065263	PRKCZ;PRKCZ;PRKCZ	5'UTR;Body;5'UTR	17259	1205	2.14723e-193	1.04498e-56	3.10843e-139	0.0141418	0.985858	1	69.7122
cg17435831	1	2082522	PRKCZ;PRKCZ;PRKCZ	Body;Body;Body	cg22366001	1	2066006	PRKCZ;PRKCZ;PRKCZ	5'UTR;Body;5'UTR	16516	1205	7.54141e-145	3.67015e-08	9.31588e-138	0.452825	0.547175	1	1.20836
cg17435831	1	2082522	PRKCZ;PRKCZ;PRKCZ	Body;Body;Body	cg25973481	1	2075344	PRKCZ;PRKCZ;PRKCZ;PRKCZ	5'UTR;5'UTR;Body;Body	7178	1216	2.30939e-143	1.1239e-06	6.22292e-139	0.0293142	0.970685	0.999999	33.1131
cg17435831	1	2082522	PRKCZ;PRKCZ;PRKCZ	Body;Body;Body	cg00145954	1	2076496	PRKCZ;PRKCZ;PRKCZ;PRKCZ	Body;Body;Body;Body	6026	1216	0	5.29404e-281	4.35279e-139	0.0202037	0.979796	1	48.4958
cg17435831	1	2082522	PRKCZ;PRKCZ;PRKCZ	Body;Body;Body	cg27642710	1	2076778	PRKCZ;PRKCZ;PRKCZ;PRKCZ	Body;Body;Body;Body	5744	1216	3.95268e-207	1.92364e-70	3.7171e-139	0.017107	0.982893	1	57.4557
cg17435831	1	2082522	PRKCZ;PRKCZ;PRKCZ	Body;Body;Body	cg21271945	1	2080081	PRKCZ;PRKCZ;PRKCZ	Body;Body;Body	2441	1217	1.48567e-156	7.23026e-20	5.52327e-139	0.0259058	0.974094	1	37.6014
cg17435831	1	2082522	PRKCZ;PRKCZ;PRKCZ	Body;Body;Body	cg14915244	1	2080213	PRKCZ;PRKCZ;PRKCZ;PRKCZ	Body;Body;Body;Body	2309	1217	9.96406e-146	4.84917e-09	3.57503e-138	0.173158	0.826842	1	4.77508
cg09433064	1	2082528	PRKCZ;PRKCZ;PRKCZ;PRKCZ	Body;Body;Body;Body	cg09560161	1	2065242	PRKCZ;PRKCZ;PRKCZ	5'UTR;Body;5'UTR	17286	1205	4.33811e-213	8.29303e-52	1.20545e-163	0.0220663	0.977934	1	44.318
cg09433064	1	2082528	PRKCZ;PRKCZ;PRKCZ;PRKCZ	Body;Body;Body;Body	cg16048006	1	2065263	PRKCZ;PRKCZ;PRKCZ	5'UTR;Body;5'UTR	17265	1205	8.19919e-218	1.56742e-56	1.18696e-163	0.0217124	0.978288	1	45.0566
cg09433064	1	2082528	PRKCZ;PRKCZ;PRKCZ;PRKCZ	Body;Body;Body;Body	cg22366001	1	2066006	PRKCZ;PRKCZ;PRKCZ	5'UTR;Body;5'UTR	16522	1205	1.79143e-169	3.42463e-08	2.21295e-162	0.422466	0.577534	1	1.36705
cg09433064	1	2082528	PRKCZ;PRKCZ;PRKCZ;PRKCZ	Body;Body;Body;Body	cg03732007	1	2071316	PRKCZ;PRKCZ;PRKCZ	5'UTR;Body;5'UTR	11212	1213	7.71563e-306	1.47497e-144	1.8692e-162	0.356686	0.643314	1	1.80359
cg09433064	1	2082528	PRKCZ;PRKCZ;PRKCZ;PRKCZ	Body;Body;Body;Body	cg25973481	1	2075344	PRKCZ;PRKCZ;PRKCZ;PRKCZ	5'UTR;5'UTR;Body;Body	7184	1216	5.13746e-168	9.82113e-07	1.38435e-163	0.0254897	0.974509	0.999999	38.2315
cg09433064	1	2082528	PRKCZ;PRKCZ;PRKCZ;PRKCZ	Body;Body;Body;Body	cg00145954	1	2076496	PRKCZ;PRKCZ;PRKCZ;PRKCZ	Body;Body;Body;Body	6032	1216	0	3.08285e-281	6.45284e-164	0.011347	0.988653	1	87.1287
cg09433064	1	2082528	PRKCZ;PRKCZ;PRKCZ;PRKCZ	Body;Body;Body;Body	cg27642710	1	2076778	PRKCZ;PRKCZ;PRKCZ;PRKCZ	Body;Body;Body;Body	5750	1216	9.62764e-232	1.84049e-70	9.05383e-164	0.0163243	0.983676	1	60.2585
cg09433064	1	2082528	PRKCZ;PRKCZ;PRKCZ;PRKCZ	Body;Body;Body;Body	cg21271945	1	2080081	PRKCZ;PRKCZ;PRKCZ	Body;Body;Body	2447	1217	4.22758e-181	8.08174e-20	1.57169e-163	0.0290746	0.970925	1	33.3943
cg09433064	1	2082528	PRKCZ;PRKCZ;PRKCZ;PRKCZ	Body;Body;Body;Body	cg14915244	1	2080213	PRKCZ;PRKCZ;PRKCZ;PRKCZ	Body;Body;Body;Body	2315	1217	2.75964e-170	5.27551e-09	9.90135e-163	0.18847	0.81153	1	4.30589
cg09433064	1	2082528	PRKCZ;PRKCZ;PRKCZ;PRKCZ	Body;Body;Body;Body	cg17435831	1	2082522	PRKCZ;PRKCZ;PRKCZ	Body;Body;Body	6	1219	2.64257e-300	5.05173e-139	1.28605e-163	0.0236087	0.976391	1	41.3573
cg05340048	1	2084319	PRKCZ;PRKCZ;PRKCZ	Body;Body;Body	cg09560161	1	2065242	PRKCZ;PRKCZ;PRKCZ	5'UTR;Body;5'UTR	19077	1205	3.3551e-185	5.2723e-52	9.32296e-136	0.0136641	0.986336	1	72.1847
cg05340048	1	2084319	PRKCZ;PRKCZ;PRKCZ	Body;Body;Body	cg16048006	1	2065263	PRKCZ;PRKCZ;PRKCZ	5'UTR;Body;5'UTR	19056	1205	6.56803e-190	1.03212e-56	9.50821e-136	0.0139555	0.986045	1	70.6565
cg05340048	1	2084319	PRKCZ;PRKCZ;PRKCZ	Body;Body;Body	cg22366001	1	2066006	PRKCZ;PRKCZ;PRKCZ	5'UTR;Body;5'UTR	18313	1205	2.30027e-141	3.61472e-08	2.84152e-134	0.445971	0.554029	1	1.2423
cg05340048	1	2084319	PRKCZ;PRKCZ;PRKCZ	Body;Body;Body	cg25973481	1	2075344	PRKCZ;PRKCZ;PRKCZ;PRKCZ	5'UTR;5'UTR;Body;Body	8975	1216	7.16327e-140	1.12566e-06	1.93023e-135	0.0293615	0.970637	0.999999	33.0581
cg05340048	1	2084319	PRKCZ;PRKCZ;PRKCZ	Body;Body;Body	cg00145954	1	2076496	PRKCZ;PRKCZ;PRKCZ;PRKCZ	Body;Body;Body;Body	7823	1216	0	1.27015e-280	3.23423e-135	0.0498736	0.950126	1	19.0507
cg05340048	1	2084319	PRKCZ;PRKCZ;PRKCZ	Body;Body;Body	cg27642710	1	2076778	PRKCZ;PRKCZ;PRKCZ;PRKCZ	Body;Body;Body;Body	7541	1216	1.54303e-203	2.42477e-70	1.45107e-135	0.0218244	0.978176	1	44.8204
cg05340048	1	2084319	PRKCZ;PRKCZ;PRKCZ	Body;Body;Body	cg21271945	1	2080081	PRKCZ;PRKCZ;PRKCZ	Body;Body;Body	4238	1217	4.53918e-153	7.13302e-20	1.68753e-135	0.0255439	0.974456	1	38.1482
cg05340048	1	2084319	PRKCZ;PRKCZ;PRKCZ	Body;Body;Body	cg14915244	1	2080213	PRKCZ;PRKCZ;PRKCZ;PRKCZ	Body;Body;Body;Body	4106	1217	3.04506e-142	4.78511e-09	1.09254e-134	0.170857	0.829143	1	4.85285
cg05340048	1	2084319	PRKCZ;PRKCZ;PRKCZ	Body;Body;Body	cg17435831	1	2082522	PRKCZ;PRKCZ;PRKCZ	Body;Body;Body	1797	1219	1.72413e-272	2.70935e-139	8.39075e-136	0.0121977	0.987802	1	80.9827
cg05340048	1	2084319	PRKCZ;PRKCZ;PRKCZ	Body;Body;Body	cg09433064	1	2082528	PRKCZ;PRKCZ;PRKCZ;PRKCZ	Body;Body;Body;Body	1791	1219	9.36066e-297	1.47096e-163	1.78945e-135	0.0271471	0.972853	1	35.8363
cg24445388	1	2084391	PRKCZ;PRKCZ;PRKCZ	Body;Body;Body	cg09560161	1	2065242	PRKCZ;PRKCZ;PRKCZ	5'UTR;Body;5'UTR	19149	1205	7.79396e-103	8.14202e-52	2.16575e-53	0.0216463	0.978354	1	45.1973
cg24445388	1	2084391	PRKCZ;PRKCZ;PRKCZ	Body;Body;Body	cg16048006	1	2065263	PRKCZ;PRKCZ;PRKCZ	5'UTR;Body;5'UTR	19128	1205	1.44152e-107	1.50589e-56	2.08681e-53	0.0208208	0.979179	1	47.0288
cg24445388	1	2084391	PRKCZ;PRKCZ;PRKCZ	Body;Body;Body	cg22366001	1	2066006	PRKCZ;PRKCZ;PRKCZ	5'UTR;Body;5'UTR	18385	1205	3.56894e-59	3.72832e-08	4.4087e-52	0.460018	0.539982	1	1.17383
cg24445388	1	2084391	PRKCZ;PRKCZ;PRKCZ	Body;Body;Body	cg03732007	1	2071316	PRKCZ;PRKCZ;PRKCZ	5'UTR;Body;5'UTR	13075	1213	7.73722e-197	8.08274e-146	1.87443e-53	0.0185999	0.9814	1	52.7636
cg24445388	1	2084391	PRKCZ;PRKCZ;PRKCZ	Body;Body;Body	cg25973481	1	2075344	PRKCZ;PRKCZ;PRKCZ;PRKCZ	5'UTR;5'UTR;Body;Body	9047	1216	9.86626e-58	1.03069e-06	2.65858e-53	0.0267998	0.973199	0.999999	36.3136
cg24445388	1	2084391	PRKCZ;PRKCZ;PRKCZ	Body;Body;Body	cg00145954	1	2076496	PRKCZ;PRKCZ;PRKCZ;PRKCZ	Body;Body;Body;Body	7895	1216	0	3.74409e-281	1.43411e-53	0.0139956	0.986004	1	70.4512
cg24445388	1	2084391	PRKCZ;PRKCZ;PRKCZ	Body;Body;Body	cg27642710	1	2076778	PRKCZ;PRKCZ;PRKCZ;PRKCZ	Body;Body;Body;Body	7613	1216	1.82609e-121	1.90764e-70	1.71725e-53	0.0169564	0.983044	1	57.9749
cg24445388	1	2084391	PRKCZ;PRKCZ;PRKCZ	Body;Body;Body	cg21271945	1	2080081	PRKCZ;PRKCZ;PRKCZ	Body;Body;Body	4310	1217	7.18799e-71	7.50899e-20	2.67228e-53	0.0269431	0.973057	1	36.1153
[truncated: 279,901+ more rows]

## Sheet: Table S5
Details of all publically available GWAS results included in SMR analysis.
Phenotype		Reference	Sample size	Number of genome-wide significant loci/SNPs	Number of CpGs with SMR P < 3.95x10-7	Number with HEIDI P > 0.05	Number of SNPs downloaded	Number of SNPs included	Download link	Data formatting notes
Acute insulin response		Wood AR, Jonsson A, Jackson AU, Wang N, van Leewen N, Palmer ND et al. A Genome-Wide Association Study of IVGTT-Based Measures of First-Phase Insulin Secretion Refines the Underlying Physiology of Type 2 Diabetes Variants. Diabetes 2017; 66(8): 2296-2309.	5506	117 SNPs	0	0	10594272	10531016	http://www.t2diabetesgenes.org/datasets/Wood_et_al_2017_AIR.txt.gz	SNP positions taken from dbSNP 141
Acute insulin response adjBMI+SI		Wood AR, Jonsson A, Jackson AU, Wang N, van Leewen N, Palmer ND et al. A Genome-Wide Association Study of IVGTT-Based Measures of First-Phase Insulin Secretion Refines the Underlying Physiology of Type 2 Diabetes Variants. Diabetes 2017; 66(8): 2296-2309.	5506	71 SNPs	0	0	10576083	10512842	http://www.t2diabetesgenes.org/datasets/Wood_et_al_2017_AIR_adj_BMI+SI.txt.gz	SNP positions taken from dbSNP 141
Acute insulin response adjSI		Wood AR, Jonsson A, Jackson AU, Wang N, van Leewen N, Palmer ND et al. A Genome-Wide Association Study of IVGTT-Based Measures of First-Phase Insulin Secretion Refines the Underlying Physiology of Type 2 Diabetes Variants. Diabetes 2017; 66(8): 2296-2309.	5506	62 SNPs	0	0	10576074	10512833	http://www.t2diabetesgenes.org/datasets/Wood_et_al_2017_AIR_adj_SI.txt.gz	SNP positions taken from dbSNP 141
ALS (LMM model)		van Rheenen W, Shatunov A, Dekker AM, McLaughlin RL, Diekstra FP, Pulit SL, et al. Genome-wide association analyses identify new risk variants and the genetic architecture of amyotrophic lateral sclerosis. Nat Genet. 2016.	12,577 cases and 23,475 controls	7 loci	2	0	7740344	7740344	http://databrowser.projectmine.com/session/34b9e009749d875df17a791018789272/download/SummaryStatsGWAS2016?w=
Atopic dermatitis (eczema)	EAGLE CONSORTIUM	Paternoster L, Standl M, Waage J, Baurecht H, Hotze M, Strachan DP et al. Multi-ancestry genome-wide association study of 21,000 cases and 95,000 controls identifies new risk loci for atopic dermatitis. Nat Genet 2015; 47(12): 1449-1456.	18,900 cases, 84,166 controls	21 genome-wide significant (P< 5 × 10−8) loci	37	16	11296420	11296420	https://data.bris.ac.uk/data/dataset/28uchsdpmub118uex26ylacqm
Bipolar Disorder	PGC consortium	Psychiatric GWAS Consortium Bipolar Disorder Working Group. Large-scale genome-wide association analysis of bipolar disorder identifies a new susceptibility locus near ODZ4. Nat Genet. 2011;43(10):977-83.	7,481 cases and 9,250 controls	4 loci	0	0	2427220	2135534	https://www.med.unc.edu/pgc/files/resultfiles/pgc.bip.2012-04.zip	SNP positions taken from dbSNP 141; log transformed OR
Birth length	EGG consortium	van der Valk RJ, Kreiner-Møller E, Kooijman MN, Guxens M, Stergiakouli E, Sääf A, et al. A novel common variant in DCST2 is associated with length in early life and height in adulthood. Hum Mol Genet. 2015;24(4):1155-68.	28459	2 loci	0	0	2201971	1057627	http://egg-consortium.org/downloads/EGG-GWAS-BL.txt.gz	SNP positions taken from dbSNP 141; SNP frequencies were taken from 1000 genomes
BMI	European ancestry only	Locke AE, Kahali B, Berndt SI, Justice AE, Pers TH, Day FR, et al. Genetic studies of body mass index yield new insights for obesity biology. Nature. 2015;518(7538):197-206.	322,154	77 loci	131	32	2554638	2551914	https://www.broadinstitute.org/collaboration/giant/images/1/15/SNP_gwas_mc_merge_nogc.tbl.uniq.gz	SNP positions taken from dbSNP 141
Chronic kidney disease	CKDGen	Pattaro C, Teumer A, Gorski M, Chu AY, Li M, Mijatovic V et al. Genetic associations at 53 loci highlight cell types and biological pathways relevant for kidney function. Nat Commun 2016; 7: 10023.	118147	5 loci	23	14	2191883	2188387	http://fox.nhlbi.nih.gov/CKDGen/formatted_round3meta_CKD_overall_IV_2GC_b36_MAFget005_Nget50_20120725_b37.csv.gz	SNP positions taken from dbSNP 141
Chronotype	UK Biobank	Jones SE, Tyrrell J, Wood AR, Beaumont RN, Ruth KS, Tuke MA et al. Genome-Wide Association Analyses in 128,266 Individuals Identifies New Morningness and Sleep Duration Loci. PLoS Genet 2016; 12(8): e1006125.	127898	16 variants	15	6	17032430	17032430	http://www.t2diabetesgenes.org/datasets/Chronotype_SIN_BOLT.output_plus.metrics_MAF0.001_HWE1E-5_qual0.4.txt.gz
Cigarettes per Day	TAG consortium	Tobacco and Genetics Consortium. Genome-wide meta-analyses identify multiple loci associated with smoking behavior. Nat Genet. 2010;42(5):441-7.	38181	1 locus	17	4	2459118	2459118	https://www.med.unc.edu/pgc/files/resultfiles/tag.cpd.tbl.gz	SNP positions taken from dbSNP 141	Genotype imputation5 resulted in a common set of ~2.5 million SNPs although in table 2 while most variants have the same n for each phenotype - for CPD there are two variants with different n.
Combined parents age at death	UK Biobank	Pilling LC, Atkins JL, Bowman K, Jones SE, Tyrrell J, Beaumont RN et al. Human longevity is influenced by many genetic variants: evidence from 75,000 UK Biobank participants. Aging (Albany NY) 2016; 8(3): 547-560.	45,627	1 loci	0	0	9583642	9583642	http://www.t2diabetesgenes.org/datasets/results.UKBiobank_9millionSNPs.parents_lifespan.Pilling_et_al_2016_Aging.txt.gz
Coronary artery disease	Cardiogram+CD4	CARDIoGRAMplusC4D Consortium, Nikpay M, Goel A, Won HH, Hall LM, Willenborg C, et al. A comprehensive 1,000 Genomes-based genome-wide association meta-analysis of coronary artery disease. Nat Genet. 2015;47(10):1121-30.	60,801 cases and 123,504 controls	56 loci	6	3	9455778	3259155	http://www.cardiogramplusc4d.org/media/cardiogramplusc4d-consortium/data-downloads/cad.additive.Oct2015.pub.zip	Only retained vairants which were present in all 48 studies
Crohn's disease (CD)	International Inflammatory Bowel Disease Genetics Consortium	Liu JZ, van Sommeren S, Huang H, Ng SC, Alberts R, Takahashi A, et al. Association analyses identify 38 susceptibility loci for inflammatory bowel disease and highlight shared genetic risk across populations. Nat Genet. 2015;47(9):979-86.	5956 cases and 14927 controls	6024 SNPs	252	124	12276505	12276505	ftp://ftp.sanger.ac.uk/pub/consortia/ibdgenetics/iibdgc-trans-ancestry-summary-stats.tar	OR log transformed; SNP frequency taken as weighted average of frequencies reported in cases and controls	Indels coded as I,D etc so won't match
Disposition index		Wood AR, Jonsson A, Jackson AU, Wang N, van Leewen N, Palmer ND et al. A Genome-Wide Association Study of IVGTT-Based Measures of First-Phase Insulin Secretion Refines the Underlying Physiology of Type 2 Diabetes Variants. Diabetes 2017; 66(8): 2296-2309.	5567	45 SNPs	0	0	10582455	10519209	http://www.t2diabetesgenes.org/datasets/Wood_et_al_2017_DI.txt.gz	SNP positions taken from dbSNP 141
Disposition index adjBMI		Wood AR, Jonsson A, Jackson AU, Wang N, van Leewen N, Palmer ND et al. A Genome-Wide Association Study of IVGTT-Based Measures of First-Phase Insulin Secretion Refines the Underlying Physiology of Type 2 Diabetes Variants. Diabetes 2017; 66(8): 2296-2309.	5567	45 SNPs	0	0	10582461	10519215	http://www.t2diabetesgenes.org/datasets/Wood_et_al_2017_DI_adj_BMI.txt.gz	SNP positions taken from dbSNP 141
estimated glomerular filtration rate based on serum creatinine (eGFRcrea)	CKDGen	Pattaro C, Teumer A, Gorski M, Chu AY, Li M, Mijatovic V et al. Genetic associations at 53 loci highlight cell types and biological pathways relevant for kidney function. Nat Commun 2016; 7: 10023.	133814	43 loci	146	48	2198214	2194692	http://fox.nhlbi.nih.gov/CKDGen/formatted_round3meta_eGFRcrea_overall_IV_2GC_b36_MAFget005_Nget50_20120705_b37.csv.gz	SNP positions taken from dbSNP 141
estimated glomerular filtration rate cystatin C (eGFRcys)	CKDGen	Pattaro C, Teumer A, Gorski M, Chu AY, Li M, Mijatovic V et al. Genetic associations at 53 loci highlight cell types and biological pathways relevant for kidney function. Nat Commun 2016; 7: 10023.	33152	5 loci	8	3	2197562	2194023	http://fox.nhlbi.nih.gov/CKDGen/formatted_round3meta_eGFRcys_overall_IV_2GC_b36_MAFget005_Nget50_20120725_b37.csv.gz	SNP positions taken from dbSNP 141
Ever smoked	TAG consortium	Tobacco and Genetics Consortium. Genome-wide meta-analyses identify multiple loci associated with smoking behavior. Nat Genet. 2010;42(5):441-7.	74035	0	0	0	2455846	2455846	https://www.med.unc.edu/pgc/files/resultfiles/tag.evrsmk.tbl.gz	SNP positions taken from dbSNP 141	Genotype imputation5 resulted in a common set of ~2.5 million SNPs although in table 2 while most variants have the same n for each phenotype - for CPD there are two variants with different n.
Extreme BMI	GIANT consortium	Berndt SI, Gustafsson S, Mägi R, Ganna A, Wheeler E, Feitosa MF, et al. Genome-wide meta-analysis identifies 11 new loci for anthropometric traits and provides insights into genetic architecture. Nat Genet. 2013;45(5):501-12.	7,962 cases and 8,106 controls	228 SNPs	4	3	1984813	1979525	http://www.broadinstitute.org/collaboration/giant/images/9/98/GIANT_EXTREME_BMI_Stage1_Berndt2013_publicrelease_HapMapCeuFreq.txt.gz	SNP positions taken from dbSNP 141
Extreme Height	GIANT consortium	Berndt SI, Gustafsson S, Mägi R, Ganna A, Wheeler E, Feitosa MF, et al. Genome-wide meta-analysis identifies 11 new loci for anthropometric traits and provides insights into genetic architecture. Nat Genet. 2013;45(5):501-12.	8097 cases, 8099 controls	1276 SNPs	121	58	1966556	1961327	http://www.broadinstitute.org/collaboration/giant/images/b/bd/GIANT_EXTREME_HEIGHT_Stage1_Berndt2013_publicrelease_HapMapCeuFreq.txt.gz	SNP positions taken from dbSNP 141
Extreme WHR	GIANT consortium	Berndt SI, Gustafsson S, Mägi R, Ganna A, Wheeler E, Feitosa MF, et al. Genome-wide meta-analysis identifies 11 new loci for anthropometric traits and provides insights into genetic architecture. Nat Genet. 2013;45(5):501-12.	4774 cases and 5,481 controls	37 SNPs	0	0	1939900	1934727	http://www.broadinstitute.org/collaboration/giant/images/b/b2/GIANT_EXTREME_WHR_Stage1_Berndt2013_publicrelease_HapMapCeuFreq.txt.gz	SNP positions taken from dbSNP 141
Father's age at death	UK Biobank	Pilling LC, Atkins JL, Bowman K, Jones SE, Tyrrell J, Beaumont RN et al. Human longevity is influenced by many genetic variants: evidence from 75,000 UK Biobank participants. Aging (Albany NY) 2016; 8(3): 547-560.	63775	0	1	0	9583642	9583642	http://www.t2diabetesgenes.org/datasets/results.UKBiobank_9millionSNPs.parents_lifespan.Pilling_et_al_2016_Aging.txt.gz
HDL	Global Lipids Consortium	Global Lipids Genetics Consortium, Willer CJ, Schmidt EM, Sengupta S, Peloso GM, Gustafsson S, et al. Discovery and refinement of loci associated with lipid levels. Nat Genet. 2013;45(11):1274-83.	188577	71 loci	317	62	2447441	2261360	http://csg.sph.umich.edu/abecasis/public/lipids2013/jointGwasMc_HDL.txt.gz
Height	GIANT consortium	Wood AR, Esko T, Yang J, Vedantam S, Pers TH, Gustafsson S, et al. Defining the role of common variation in the genomic and biological architecture of adult human height. Nat Genet. 2014;46(11):1173-86.	253288	423 loci	2208	506	2550858	2542570	https://www.broadinstitute.org/collaboration/giant/images/0/01/GIANT_HEIGHT_Wood_et_al_2014_publicrelease_HapMapCeuFreq.txt.gz	SNP positions taken from dbSNP 141
HIP	GIANT consortium	Shungin D, Winkler TW, Croteau-Chonka DC, Ferreira T, Locke AE, Mägi R, et al. New genetic loci link adipose and insulin biology to body fat distribution. Nature. 2015;518(7538):187-96.	213038	2 loci	62	40	2559739	2483609	https://www.broadinstitute.org/collaboration/giant/images/e/e4/GIANT_2015_HIP_COMBINED_EUR.txt.gz	SNP positions taken from dbSNP 141
inflammatory bowel diseases (IBD)	International Inflammatory Bowel Disease Genetics Consortium	Liu JZ, van Sommeren S, Huang H, Ng SC, Alberts R, Takahashi A, et al. Association analyses identify 38 susceptibility loci for inflammatory bowel disease and highlight shared genetic risk across populations. Nat Genet. 2015;47(9):979-86.	12882 cases and 21770 controls	168 loci	338	127	12716083	12716083	ftp://ftp.sanger.ac.uk/pub/consortia/ibdgenetics/iibdgc-trans-ancestry-summary-stats.tar	OR log transformed; SNP frequency taken as weighted average of frequencies reported in cases and controls
Insulin secretion rate		Wood AR, Jonsson A, Jackson AU, Wang N, van Leewen N, Palmer ND et al. A Genome-Wide Association Study of IVGTT-Based Measures of First-Phase Insulin Secretion Refines the Underlying Physiology of Type 2 Diabetes Variants. Diabetes 2017; 66(8): 2296-2309.	1268	0	0	0	7608444	7555371	http://www.t2diabetesgenes.org/datasets/Wood_et_al_2017_ISR.txt.gz
Insulin secretion rate adjBMI		Wood AR, Jonsson A, Jackson AU, Wang N, van Leewen N, Palmer ND et al. A Genome-Wide Association Study of IVGTT-Based Measures of First-Phase Insulin Secretion Refines the Underlying Physiology of Type 2 Diabetes Variants. Diabetes 2017; 66(8): 2296-2309.	1268	0	0	0	7608366	7555293	http://www.t2diabetesgenes.org/datasets/Wood_et_al_2017_ISR_adj_BMI.txt.gz
LDL	Global Lipids Consortium	Global Lipids Genetics Consortium, Willer CJ, Schmidt EM, Sengupta S, Peloso GM, Gustafsson S, et al. Discovery and refinement of loci associated with lipid levels. Nat Genet. 2013;45(11):1274-83.	188577	58 loci	282	56	2437751	2251950	http://csg.sph.umich.edu/abecasis/public/lipids2013/jointGwasMc_LDL.txt.gz
Major Depressive Disorder	PGC consortium	Major Depressive Disorder Working Group of the Psychiatric GWAS Consortium, Ripke S, Wray NR, Lewis CM, Hamilton SP, Weissman MM, et al. A mega-analysis of genome-wide association studies for major depressive disorder. Mol Psychiatry. 2013;18(4):497-511.	9240 MDD cases and 9519 controls	0	0	0	1235109	1191617	https://www.med.unc.edu/pgc/files/resultfiles/pgc.mdd.2012-04.zip	SNP positions taken from dbSNP 141; log transformed OR
Migraine	Internation Headache Genetics Consortium	Gormley P, Anttila V, Winsvold BS, Palta P, Esko T, Pers TH, et al. Meta-analysis of 375,000 individuals identifies 38 susceptibility loci for migraine. Nat Genet. 2016;48(8):856-66.	59,674 cases and 316,078 controls	38 loci	69	30	7208	7208	http://www.headachegenetics.org/sites/default/files/any_mig.gwama_.out_.isq75.nstud12.clean_.p1e-5_3.txt	OR log transformed
Mothers age at death	UK Biobank	Pilling LC, Atkins JL, Bowman K, Jones SE, Tyrrell J, Beaumont RN et al. Human longevity is influenced by many genetic variants: evidence from 75,000 UK Biobank participants. Aging (Albany NY) 2016; 8(3): 547-560.	52776	1 loci	0	0	9583642	9583642	http://www.t2diabetesgenes.org/datasets/results.UKBiobank_9millionSNPs.parents_lifespan.Pilling_et_al_2016_Aging.txt.gz
Obesity class 1	GIANT consortium	Berndt SI, Gustafsson S, Mägi R, Ganna A, Wheeler E, Feitosa MF, et al. Genome-wide meta-analysis identifies 11 new loci for anthropometric traits and provides insights into genetic architecture. Nat Genet. 2013;45(5):501-12.	32,858 cases and 65839 controls	563 SNPs	25	22	2380427	2372921	http://www.broadinstitute.org/collaboration/giant/images/4/42/GIANT_OBESITY_CLASS1_Stage1_Berndt2013_publicrelease_HapMapCeuFreq.txt.gz	SNP positions taken from dbSNP 141
Obesity class 2	GIANT consortium	Berndt SI, Gustafsson S, Mägi R, Ganna A, Wheeler E, Feitosa MF, et al. Genome-wide meta-analysis identifies 11 new loci for anthropometric traits and provides insights into genetic architecture. Nat Genet. 2013;45(5):501-12.	9889 cases and 62657 controls	330 SNPs	3	2	2331455	2324552	http://www.broadinstitute.org/collaboration/giant/images/a/a9/GIANT_OBESITY_CLASS2_Stage1_Berndt2013_publicrelease_HapMapCeuFreq.txt.gz	SNP positions taken from dbSNP 141
Obesity class 3	GIANT consortium	Berndt SI, Gustafsson S, Mägi R, Ganna A, Wheeler E, Feitosa MF, et al. Genome-wide meta-analysis identifies 11 new loci for anthropometric traits and provides insights into genetic architecture. Nat Genet. 2013;45(5):501-12.	2,896 and 47,468 controls	56 SNPs	0	0	2250778	2244535	http://www.broadinstitute.org/collaboration/giant/images/a/a9/GIANT_OBESITY_CLASS3_Stage1_Berndt2013_publicrelease_HapMapCeuFreq.txt.gz	SNP positions taken from dbSNP 141
Overweight	GIANT consortium	Berndt SI, Gustafsson S, Mägi R, Ganna A, Wheeler E, Feitosa MF, et al. Genome-wide meta-analysis identifies 11 new loci for anthropometric traits and provides insights into genetic architecture. Nat Genet. 2013;45(5):501-12.	93,015 cass and 65,840 controls	494 SNPs	20	19	2435044	2426620	http://www.broadinstitute.org/collaboration/giant/images/3/3a/GIANT_OVERWEIGHT_Stage1_Berndt2013_publicrelease_HapMapCeuFreq.txt.gz	SNP positions taken from dbSNP 141
Peak insulin response		Wood AR, Jonsson A, Jackson AU, Wang N, van Leewen N, Palmer ND et al. A Genome-Wide Association Study of IVGTT-Based Measures of First-Phase Insulin Secretion Refines the Underlying Physiology of Type 2 Diabetes Variants. Diabetes 2017; 66(8): 2296-2309.	5567	130 SNPs	1	0	10627134	10563839	http://www.t2diabetesgenes.org/datasets/Wood_et_al_2017_PEAK.txt.gz	SNP positions taken from dbSNP 141
Peak insulin response adjBMI+SI		Wood AR, Jonsson A, Jackson AU, Wang N, van Leewen N, Palmer ND et al. A Genome-Wide Association Study of IVGTT-Based Measures of First-Phase Insulin Secretion Refines the Underlying Physiology of Type 2 Diabetes Variants. Diabetes 2017; 66(8): 2296-2309.	5567	78 SNPs	0	0	10542267	10479044	http://www.t2diabetesgenes.org/datasets/Wood_et_al_2017_PEAK_adj_BMI+SI.txt.gz	SNP positions taken from dbSNP 141
Peak insulin response adjSI		Wood AR, Jonsson A, Jackson AU, Wang N, van Leewen N, Palmer ND et al. A Genome-Wide Association Study of IVGTT-Based Measures of First-Phase Insulin Secretion Refines the Underlying Physiology of Type 2 Diabetes Variants. Diabetes 2017; 66(8): 2296-2309.	5567	90 SNPs	0	0	10584209	10520960	http://www.t2diabetesgenes.org/datasets/Wood_et_al_2017_PEAK_adj_SI.txt.gz	SNP positions taken from dbSNP 141
Pubertal Growth - Height at age 10 in Females	EGG consortium	Cousminer DL, Berry DJ, Timpson NJ, Ang W, Thiering E, Byrne EM, et al. Genome-wide association and longitudinal analyses reveal genetic loci linking pubertal height growth, pubertal timing and childhood adiposity. Hum Mol Genet. 2013;22(13):2735-47.	6879	0	0	0	2393630	1214393	http://egg-consortium.org/downloads/Pubertal_growth_10F.txt.gz	SNP positions taken from dbSNP 141; SNP frequencies were taken from 1000 genomes
Pubertal Growth - Height at age 10 in females and 12 in males - targets take-off phase of growth spurt	EGG consortium	Cousminer DL, Berry DJ, Timpson NJ, Ang W, Thiering E, Byrne EM, et al. Genome-wide association and longitudinal analyses reveal genetic loci linking pubertal height growth, pubertal timing and childhood adiposity. Hum Mol Genet. 2013;22(13):2735-47.	14040	5 loci	3	1	2479699	1259839	http://egg-consortium.org/downloads/Pubertal_growth_10F_12M_combined.txt.gz	SNP positions taken from dbSNP 141; SNP frequencies were taken from 1000 genomes
Pubertal Growth - Height at age 12 in males	EGG consortium	Cousminer DL, Berry DJ, Timpson NJ, Ang W, Thiering E, Byrne EM, et al. Genome-wide association and longitudinal analyses reveal genetic loci linking pubertal height growth, pubertal timing and childhood adiposity. Hum Mol Genet. 2013;22(13):2735-47.	7161	1 locus	12	12	2500337	1270631	http://egg-consortium.org/downloads/Pubertal_growth_12M.txt.gz	SNP positions taken from dbSNP 141; SNP frequencies were taken from 1000 genomes
Pubertal Growth - total amount of growth across the pubertal growth period	EGG consortium	Cousminer DL, Berry DJ, Timpson NJ, Ang W, Thiering E, Byrne EM, et al. Genome-wide association and longitudinal analyses reveal genetic loci linking pubertal height growth, pubertal timing and childhood adiposity. Hum Mol Genet. 2013;22(13):2735-47.	10799	1 locus	13	12	2384831	1209775	http://egg-consortium.org/downloads/Pubertal_growth_PGF_PGM_combined.txt.gz	SNP positions taken from dbSNP 141; SNP frequencies were taken from 1000 genomes
Pubertal Growth - total amount of growth across the pubertal growth period (Females)	EGG consortium	Cousminer DL, Berry DJ, Timpson NJ, Ang W, Thiering E, Byrne EM, et al. Genome-wide association and longitudinal analyses reveal genetic loci linking pubertal height growth, pubertal timing and childhood adiposity. Hum Mol Genet. 2013;22(13):2735-47.	5756	1 locus	1	0	2390839	1212953	http://egg-consortium.org/downloads/Pubertal_growth_PGF.txt.gz	SNP positions taken from dbSNP 141; SNP frequencies were taken from 1000 genomes
Pubertal Growth - total amount of growth across the pubertal growth period (Males)	EGG consortium	Cousminer DL, Berry DJ, Timpson NJ, Ang W, Thiering E, Byrne EM, et al. Genome-wide association and longitudinal analyses reveal genetic loci linking pubertal height growth, pubertal timing and childhood adiposity. Hum Mol Genet. 2013;22(13):2735-47.	5043	0	0	0	2391720	2360239	http://egg-consortium.org/downloads/Pubertal_growth_PGM.txt.gz	SNP positions taken from dbSNP 141; SNP frequencies were taken from 1000 genomes
Pubertal Growth - total amount of growth in late adolescence (Females)	EGG consortium	Cousminer DL, Berry DJ, Timpson NJ, Ang W, Thiering E, Byrne EM, et al. Genome-wide association and longitudinal analyses reveal genetic loci linking pubertal height growth, pubertal timing and childhood adiposity. Hum Mol Genet. 2013;22(13):2735-47.	4946	0	0	0	2400927	2369330	http://egg-consortium.org/downloads/Pubertal_growth_PTF.txt.gz	SNP positions taken from dbSNP 141; SNP frequencies were taken from 1000 genomes
Pubertal Growth - total amount of growth in late adolescence (Males)	EGG consortium	Cousminer DL, Berry DJ, Timpson NJ, Ang W, Thiering E, Byrne EM, et al. Genome-wide association and longitudinal analyses reveal genetic loci linking pubertal height growth, pubertal timing and childhood adiposity. Hum Mol Genet. 2013;22(13):2735-47.	4282	0	0	0	2401289	2369703	http://egg-consortium.org/downloads/Pubertal_growth_PTM.txt.gz	SNP positions taken from dbSNP 141; SNP frequencies were taken from 1000 genomes
Pubertal Growth - total amount of growth in late adolescence, targeting the timing of peak height growth velocity	EGG consortium	Cousminer DL, Berry DJ, Timpson NJ, Ang W, Thiering E, Byrne EM, et al. Genome-wide association and longitudinal analyses reveal genetic loci linking pubertal height growth, pubertal timing and childhood adiposity. Hum Mol Genet. 2013;22(13):2735-47.	9228	1 locus	0	0	2401289	2369703	http://egg-consortium.org/downloads/Pubertal_growth_PTF_PTM_combined.txt.gz	SNP positions taken from dbSNP 141; SNP frequencies were taken from 1000 genomes
Schizophrenia	PGC consortium	Schizophrenia Working Group of the PGC, Ripke S, Neale B, Corvin A, Walters J, Farh K, et al. Biological insights from 108 schizophrenia-associated genetic loci. Nature. 2014;511(7510):421-+.	35,476 cases and 46,839 controls	108 loci	430	99	10172956	10172956	https://www.med.unc.edu/pgc/files/resultfiles/scz2.snp.results.txt.gz	OR log transformed
Sleep Duration	UK Biobank	Jones SE, Tyrrell J, Wood AR, Beaumont RN, Ruth KS, Tuke MA et al. Genome-Wide Association Analyses in 128,266 Individuals Identifies New Morningness and Sleep Duration Loci. PLoS Genet 2016; 12(8): e1006125.	127573	3	2	1	16761225	16761225	http://www.t2diabetesgenes.org/datasets/Sleep_Duration_SIN_BOLT.output_plus.metrics_MAF0.001_HWE1E-5_qual0.4.txt.gz
T2 Diabetes	DIAGRAM consortium	Morris AP, Voight BF, Teslovich TM, Ferreira T, Segrè AV, Steinthorsdottir V, et al. Large-scale association analysis provides insights into the genetic architecture and pathophysiology of type 2 diabetes. Nat Genet. 2012;44(9):981-90.	12,171 cases and 56,862 controls	9 loci	36	12	2473441	589266	http://diagram-consortium.org/downloads.html
Tanner stage females	EGG consortium	Cousminer DL, Stergiakouli E, Berry DJ, Ang W, Groen-Blokhuis MM, Körner A, et al. Genome-wide association study of sexual maturation in males and females highlights a role for body mass and menarche loci in male puberty. Hum Mol Genet. 2014;23(16):4452-64.	6147	0	2	2	2183228	2155185	http://egg-consortium.org/downloads/EGG_TANNER_females.txt.gz	SNP positions taken from dbSNP 141; SNP frequencies were taken from 1000 genomes
Tanner stage females & males	EGG consortium	Cousminer DL, Stergiakouli E, Berry DJ, Ang W, Groen-Blokhuis MM, Körner A, et al. Genome-wide association study of sexual maturation in males and females highlights a role for body mass and menarche loci in male puberty. Hum Mol Genet. 2014;23(16):4452-64.	9916	1 locus	135	41	2183228	2155185	http://egg-consortium.org/downloads/EGG_TANNER_males_and_females_combined.txt.gz	SNP positions taken from dbSNP 141; SNP frequencies were taken from 1000 genomes
Tanner stage males	EGG consortium	Cousminer DL, Stergiakouli E, Berry DJ, Ang W, Groen-Blokhuis MM, Körner A, et al. Genome-wide association study of sexual maturation in males and females highlights a role for body mass and menarche loci in male puberty. Hum Mol Genet. 2014;23(16):4452-64.	3769	0	135	41	2183228	2155185	http://egg-consortium.org/downloads/EGG_TANNER_males.txt.gz	SNP positions taken from dbSNP 141; SNP frequencies were taken from 1000 genomes
Total Cholestral	Global Lipids Consortium	Global Lipids Genetics Consortium, Willer CJ, Schmidt EM, Sengupta S, Peloso GM, Gustafsson S, et al. Discovery and refinement of loci associated with lipid levels. Nat Genet. 2013;45(11):1274-83.	188577	74 loci	398	78	2446981	2260333	http://csg.sph.umich.edu/abecasis/public/lipids2013/jointGwasMc_TC.txt.gz
Triglycerides	Global Lipids Consortium	Global Lipids Genetics Consortium, Willer CJ, Schmidt EM, Sengupta S, Peloso GM, Gustafsson S, et al. Discovery and refinement of loci associated with lipid levels. Nat Genet. 2013;45(11):1274-83.	188577	39 loci	251	45	2439432	2253513	http://csg.sph.umich.edu/abecasis/public/lipids2013/jointGwasMc_TG.txt.gz
Ulcerative colitis (UC)	International Inflammatory Bowel Disease Genetics Consortium	Liu JZ, van Sommeren S, Huang H, Ng SC, Alberts R, Takahashi A, et al. Association analyses identify 38 susceptibility loci for inflammatory bowel disease and highlight shared genetic risk across populations. Nat Genet. 2015;47(9):979-86.	6968 cases and 20464 controls	9890 SNPs	146	47	12255196	12255196	ftp://ftp.sanger.ac.uk/pub/consortia/ibdgenetics/iibdgc-trans-ancestry-summary-stats.tar	OR log transformed; SNP frequency taken as weighted average of frequencies reported in cases and controls
Urinary albumin-to-creatinine ratio	CKDGen	Teumer A, Tin A, Sorice R, Gorski M, Yeo NC, Chu AY et al. Genome-wide Association Studies Identify Genetic Loci Associated With Albuminuria in Diabetes. Diabetes 2016; 65(3): 803-817.	54451	1 loci	0	0	2190188	2186702	http://fox.nhlbi.nih.gov/CKDGen/formatted_round3meta_UACR_overall_IV_2GC_b36_MAFget005_Nget50_20140505.csv.gz	SNP positions taken from dbSNP 141
Waist circumference	GIANT consortium	Shungin D, Winkler TW, Croteau-Chonka DC, Ferreira T, Locke AE, Mägi R, et al. New genetic loci link adipose and insulin biology to body fat distribution. Nature. 2015;518(7538):187-96.	232101	0	51	30	2565408	2486473	https://www.broadinstitute.org/collaboration/giant/images/5/57/GIANT_2015_WC_COMBINED_EUR.txt.gz	SNP positions taken from dbSNP 141
Waist circumference adjusted for BMI	GIANT consortium	Shungin D, Winkler TW, Croteau-Chonka DC, Ferreira T, Locke AE, Mägi R, et al. New genetic loci link adipose and insulin biology to body fat distribution. Nature. 2015;518(7538):187-96.	231355	4 loci	79	35	2546074	2487207	https://www.broadinstitute.org/collaboration/giant/images/7/73/GIANT_2015_WCadjBMI_COMBINED_EUR.txt.gz	SNP positions taken from dbSNP 141
Waist Hip ratio	GIANT consortium	Shungin D, Winkler TW, Croteau-Chonka DC, Ferreira T, Locke AE, Mägi R, et al. New genetic loci link adipose and insulin biology to body fat distribution. Nature. 2015;518(7538):187-96.	212248	1 locus	14	6	2560782	2483386	https://www.broadinstitute.org/collaboration/giant/images/5/54/GIANT_2015_WHR_COMBINED_EUR.txt.gz	SNP positions taken from dbSNP 141
Waist hip ratio adjusted for BMI	GIANT consortium	Shungin D, Winkler TW, Croteau-Chonka DC, Ferreira T, Locke AE, Mägi R, et al. New genetic loci link adipose and insulin biology to body fat distribution. Nature. 2015;518(7538):187-96.	210088	39 loci	52	24	2542432	2486784	https://www.broadinstitute.org/collaboration/giant/images/5/54/GIANT_2015_WHR_COMBINED_EUR.txt.gz

## Sheet: Table S6
Results from Summary data-based Mendelian Randomization (SMR) analysis for all significant associations (P < 3.95x10-7) between complex traits and DNA methylation.
trait	DNA methylation site										SNP					GWAS			mQTL			SMR			p_HET	nsnp
	ProbeID	Chr	BP	Gene Annotation		Relation_to_UCSC_CpG_Island	Regulatory_Feature_Name	Regulatory_Feature_Group	DNase_Hypersensitivity	OpenChromatin	Chr	BP	A1	A2	Freq	beta	SE	P value	beta	SE	P value	beta	SE	P value
Atopic dermatitis (eczema)	cg23107878	1	152161397			Island	1:152161009-152162770	Unclassified	chr1:152161120-152162035		1	152169661	C	T	0.386383	-0.098241	0.017961	4.62e-08	-0.075486	0.004313	1.40411e-68	1.30145	0.249291	1.78356e-07	0.0694289	181
Atopic dermatitis (eczema)	cg00888758	1	152196674	HRNR	TSS200						1	152184316	C	G	0.251064	-0.134021	0.021124	2.3e-10	0.029216	0.00276	3.43588e-26	-4.58727	0.842932	5.26717e-08	0.269547	24
Atopic dermatitis (eczema)	cg13818504	1	152309447	FLG-AS1;FLG-AS1	TSS200;Body						1	152173972	T	C	0.251915	-0.135078	0.021305	2.37e-10	0.044615	0.003768	2.42854e-32	-3.02762	0.541685	2.28036e-08	0.126701	16
Atopic dermatitis (eczema)	cg21187848	1	152319843	FLG-AS1;FLG-AS1	Body;Body		1:152319597-152319940	Unclassified_Cell_type_specific	chr1:152319640-152319955		1	152173972	T	C	0.251915	-0.135078	0.021305	2.37e-10	0.018099	0.00105	1.30849e-66	-7.46334	1.25422	2.67177e-09	0.177389	16
Atopic dermatitis (eczema)	cg17542852	1	152332651	FLG2	TSS200						1	152173972	T	C	0.251915	-0.135078	0.021305	2.37e-10	0.019677	0.001994	5.77718e-23	-6.86492	1.28702	9.6089e-08	0.200782	14
Atopic dermatitis (eczema)	cg11797159	5	131991491			N_Shore			chr5:131991385-131991755		5	131989136	G	A	0.189787	0.153368	0.020798	1.72e-13	0.030156	0.002155	1.69771e-44	5.08578	0.779562	6.85026e-11	0.137085	104
Atopic dermatitis (eczema)	cg04303330	5	131992430	IL13	TSS1500	S_Shore	5:131991983-131992483	Unclassified	chr5:131991785-131992755		5	131973382	G	A	0.187234	0.150163	0.020232	1.2e-13	-0.016999	0.001439	3.44042e-32	-8.83385	1.40571	3.29403e-10	0.24295	28
Atopic dermatitis (eczema)	cg13566430	5	131992455	IL13	TSS1500	S_Shore	5:131991983-131992483	Unclassified	chr5:131991785-131992755		5	131983426	A	G	0.179574	0.14568	0.021054	4.71e-12	-0.017744	0.001603	1.83188e-28	-8.21028	1.39945	4.443e-09	0.145895	42
Atopic dermatitis (eczema)	cg26622952	11	65558613	OVOL1;OVOL1-AS1	Body;TSS1500	S_Shelf				chr11:65552623-65563428	11	65559266	A	G	0.428511	-0.146271	0.017478	6.12e-17	0.013637	0.001269	6.20474e-27	-10.7259	1.62445	4.03564e-11	0.382757	194
Atopic dermatitis (eczema)	cg14030993	11	65559280	OVOL1;OVOL1-AS1	Body;TSS1500	S_Shelf	11:65559039-65559765	Unclassified_Cell_type_specific	chr11:65559145-65559455		11	65559266	A	G	0.428511	-0.146271	0.017478	6.12e-17	-0.055302	0.001098	0	2.64497	0.320374	1.50793e-16	0.427828	603
Atopic dermatitis (eczema)	cg26683025	11	65560420	OVOL1	Body					chr11:65552623-65563428	11	65559266	A	G	0.428511	-0.146271	0.017478	6.12e-17	0.006553	0.000725	1.50846e-19	-22.3196	3.63357	8.11762e-10	0.0893568	17
Atopic dermatitis (eczema)	cg10518572	11	65560635	OVOL1	Body					chr11:65552623-65563428	11	65559266	A	G	0.428511	-0.146271	0.017478	6.12e-17	0.029967	0.001324	1.86715e-113	-4.881	0.621805	4.16908e-15	0.617653	443
Atopic dermatitis (eczema)	cg15453482	11	65561749	OVOL1	Body				chr11:65561485-65561855		11	65559266	A	G	0.428511	-0.146271	0.017478	6.12e-17	0.004844	0.000569	1.78464e-17	-30.1989	5.06185	2.43171e-09	0.36021	9
Atopic dermatitis (eczema)	cg17647271	11	76299819				11:76299259-76299949	Unclassified	chr11:76299345-76299855		11	76302073	G	A	0.48766	-0.124867	0.017217	4.26e-13	-0.00955	0.001304	2.37548e-13	13.0748	2.53682	2.54982e-07	0.135307	14
Atopic dermatitis (eczema)	cg19308663	11	118741387				11:118740611-118741711	Promoter_Associated	chr11:118741245-118741710		11	118741157	T	C	0.197447	-0.117218	0.021531	5.32e-08	0.076663	0.001408	0	-1.52902	0.282252	6.0537e-08	0.758607	450
Atopic dermatitis (eczema)	cg00804785	11	118743051				11:118742997-118743542	Unclassified		chr11:118742956-118743746	11	118745278	C	T	0.195745	-0.121897	0.021854	2.49e-08	0.029216	0.00202	2.07685e-47	-4.17232	0.801709	1.94753e-07	0.452788	164
BMI	cg09256413	1	72566690	NEGR1	Body				chr1:72566500-72566750		1	72590865	G	A	0.464255	0.0252	0.0031	0	-0.009959	0.001509	4.17582e-11	-2.53033	0.493938	3.01081e-07	0.120012	45
BMI	cg16411340	2	25064517	ADCY3;ADCY3	ExonBnd;Body				chr2:25063960-25064915		2	25099357	C	A	0.458723	0.0307	0.0037	0	-0.032016	0.001482	1.47869e-103	-0.958901	0.123794	9.49011e-15	0.0520005	173
BMI	cg15657055	2	25064554	ADCY3;ADCY3	ExonBnd;Body				chr2:25063960-25064915		2	25100902	G	C	0.459149	0.0309	0.0037	0	-0.018925	0.001313	4.31324e-47	-1.63275	0.225958	4.97769e-13	0.0583779	98
BMI	cg11023668	2	25095040	ADCY3	Body				chr2:25094660-25095215		2	25097939	C	T	0.459149	0.0302	0.0037	0	-0.114055	0.001796	0	-0.264784	0.032707	5.70061e-16	0.134162	323
BMI	cg13149423	2	25095558	ADCY3	Body				chr2:25095325-25095655		2	25130451	G	A	0.458723	0.0305	0.0037	0	-0.011396	0.000924	6.4102e-35	-2.67641	0.390576	7.25892e-12	0.218563	135
BMI	cg23528203	2	25095576	ADCY3;ADCY3	ExonBnd;Body				chr2:25095325-25095655		2	25100902	G	C	0.459149	0.0309	0.0037	0	-0.057952	0.001508	0	-0.5332	0.065337	3.32826e-16	0.229378	315
BMI	cg15020926	2	25097091	ADCY3	Body				chr2:25096525-25097395		2	25097072	C	G	0.461277	0.0302	0.0037	0	-0.116248	0.001479	0	-0.25979	0.032	4.71943e-16	0.0843965	323
BMI	cg21093902	2	25097146	ADCY3	Body				chr2:25096525-25097395		2	25097072	C	G	0.461277	0.0302	0.0037	0	-0.239136	0.001962	0	-0.126288	0.015507	3.82681e-16	0.0827166	324
BMI	cg15405964	2	25097896	ADCY3	Body					chr2:25097785-25098572	2	25099357	C	A	0.458723	0.0307	0.0037	0	-0.090517	0.001441	0	-0.339164	0.041231	1.93776e-16	0.142714	322
BMI	cg10249235	2	25107075	ADCY3	Body				chr2:25106805-25107175		2	25097939	C	T	0.459149	0.0302	0.0037	0	-0.031699	0.001245	5.52803e-143	-0.952721	0.122576	7.69509e-15	0.112141	243
BMI	cg01884057	2	25150051						chr2:25149445-25150275		2	25150296	G	A	0.49617	0.0307	0.0031	0	0.056047	0.001313	0	0.547753	0.056781	5.06934e-22	0.067589	356
BMI	cg00483217	2	25321917	EFR3B	Body				chr2:25321720-25321995		2	25141538	G	A	0.497447	0.0322	0.0034	0	-0.009433	0.000957	6.47572e-23	-3.41348	0.499865	8.56223e-12	0.0596489	127
BMI	cg00760338	3	185826511	ETV5	5'UTR	Island			chr3:185825445-185826515		3	185833759	C	A	0.215745	-0.0295	0.0036	0	-0.006137	0.000808	3.15385e-14	4.80675	0.863111	2.56048e-08	0.168233	11
BMI	cg05263121	4	45157026								4	45139673	C	T	0.452766	-0.0182	0.0031	0	-0.047156	0.002888	5.96077e-60	0.385955	0.069859	3.29872e-08	0.0715128	124
BMI	cg27400689	11	47586560	PTPMT1;PTPMT1	TSS1500;TSS1500	N_Shore			chr11:47586360-47586775		11	47650993	T	C	0.414468	0.0262	0.0031	0	0.016054	0.002119	3.59681e-14	1.63199	0.289318	1.69265e-08	0.059033	119
BMI	cg03713592	11	72463424	ARAP1;ARAP1	1stExon;5'UTR	Island	11:72462628-72464574	Promoter_Associated	chr11:72463285-72464075		11	72455885	T	C	0.154468	0.0072	0.000816	88113	0.033688	0.001439	2.94391e-121	0.213726	0.025885	1.49652e-16	0.0664763	87
BMI	cg22994024	11	115044848	CADM1;CADM1;CADM1;CADM1;CADM1	3'UTR;3'UTR;3'UTR;3'UTR;3'UTR						11	115044850	A	C	0.401702	-0.019	0.0031	0	-0.009846	0.00104	2.78212e-21	1.92974	0.375033	2.66799e-07	0.402998	45
BMI	cg22138327	13	27999177	GTF3A	Body	Island			chr13:27998885-27999350		13	28000282	T	C	0.179149	0.0263	0.0047	0	0.056541	0.001332	0	0.465152	0.083845	2.89371e-08	0.133448	146
BMI	cg04244433	13	27999369	GTF3A	Body	S_Shore				chr13:27997873-28000948	13	28000282	T	C	0.179149	0.0263	0.0047	0	0.151463	0.003266	0	0.17364	0.031256	2.76889e-08	0.0993949	147
BMI	cg11655627	13	27999466	GTF3A	Body	S_Shore			chr13:27999405-27999735		13	28000282	T	C	0.179149	0.0263	0.0047	0	0.143689	0.003015	0	0.183034	0.032934	2.73574e-08	0.201109	149
BMI	cg13557709	13	27999546	GTF3A	Body	S_Shore			chr13:27999405-27999735		13	28000282	T	C	0.179149	0.0263	0.0047	0	0.076084	0.001818	0	0.345672	0.062324	2.91626e-08	0.0868534	146
BMI	cg14761541	15	68053464	MAP2K5;MAP2K5;MAP2K5	Body;Body;Body				chr15:68053320-68053610		15	68060552	A	G	0.215319	-0.0307	0.0038	0	0.118552	0.002202	0	-0.258958	0.032412	1.35454e-15	0.113035	232
BMI	cg24579218	15	68104479						chr15:68104465-68104930		15	68060552	A	G	0.215319	-0.0307	0.0038	0	-0.111181	0.002088	0	0.276127	0.03457	1.3763e-15	0.383597	277
BMI	cg18028222	16	19919308				16:19918653-19919815	Unclassified	chr16:19919105-19919330		16	19923044	C	T	0.174468	-0.0322	0.0051	0	-0.093709	0.004602	3.45476e-92	0.343617	0.056979	1.63413e-09	0.137148	134
BMI	cg14901435	16	19981093							chr16:19980941-19981117	16	19979334	C	A	0.192766	-0.0299	0.0052	0	0.025803	0.002395	4.68027e-27	-1.1588	0.228445	3.92544e-07	0.204263	93
BMI	cg06814757	16	31104970	VKORC1;VKORC1	Body;Body	N_Shore			chr16:31104420-31104995		16	31075175	A	G	0.358723	-0.0184	0.0031	0	-0.035297	0.001801	1.43607e-85	0.521293	0.091764	1.34059e-08	0.536588	116
BMI	cg02220965	16	31128310	MYST1;MYST1	TSS1500;TSS1500	N_Shore			chr16:31128200-31128415		16	31124407	G	A	0.350638	-0.019	0.0031	0	0.059267	0.002988	1.51604e-87	-0.320584	0.054746	4.74674e-09	0.746813	113
BMI	cg13205013	16	31128347	KAT8;KAT8	TSS1500;TSS1500	N_Shore			chr16:31128200-31128415		16	31124407	G	A	0.350638	-0.019	0.0031	0	0.024843	0.002012	5.04595e-35	-0.764813	0.139313	4.02222e-08	0.510059	22
BMI	cg06205614	16	31128351	MYST1;MYST1	TSS1500;TSS1500	N_Shore			chr16:31128200-31128415		16	31124407	G	A	0.350638	-0.019	0.0031	0	0.01563	0.001589	7.89906e-23	-1.21561	0.233693	1.97416e-07	0.193889	18
BMI	cg03418659	16	31128414	MYST1;MYST1	TSS1500;TSS1500	N_Shore			chr16:31128200-31128415		16	31124407	G	A	0.350638	-0.019	0.0031	0	0.021666	0.001428	5.19591e-52	-0.876955	0.154312	1.32355e-08	0.716899	63
BMI	cg14672496	18	21087552	C18orf8	Body	S_Shelf					18	21120869	A	G	0.341277	0.0206	0.0038	0	-0.033798	0.001747	2.08246e-83	-0.609496	0.116761	1.78882e-07	0.122428	94
BMI	cg06060107	19	47542104	NPAS1	Body				chr19:47542060-47542335		19	47569003	G	A	0.306383	-0.0283	0.0036	0	0.032292	0.00175	4.8233e-76	-0.87638	0.121176	4.7498e-13	0.357266	21
Coronary artery disease	cg01350636	6	12909549	PHACTR1;PHACTR1	Body;Body						6	12909874	A	G	0.382553	-0.09339	0.0146	1.59e-10	-0.148743	0.002229	0	0.627858	0.098604	1.92181e-10	0.53756	250
Coronary artery disease	cg03823381	6	12911485	PHACTR1;PHACTR1	Body;Body						6	12894904	G	C	0.38383	-0.095594	0.014402	3.19e-11	-0.026457	0.001684	1.31006e-55	3.61324	0.590959	9.7043e-10	0.478824	100
Coronary artery disease	cg03951877	6	13120250	PHACTR1	Body						6	12894904	G	C	0.38383	-0.095594	0.014402	3.19e-11	-0.053222	0.001701	5.21655e-215	1.79612	0.276618	8.40539e-11	0.189457	210
Crohn's disease	cg16247264	1	206942346	IL10	Body					chr1:206941892-206943369	1	206943968	A	C	0.155319	0.177301	0.0303	5.18e-09	0.036284	0.001815	6.10326e-89	4.88653	0.870115	1.95475e-08	0.507042	65
Crohn's disease	cg21555271	2	43826133			S_Shelf					2	43835952	T	A	0.130213	0.185499	0.0326	1.197e-08	-0.163234	0.002039	0	-1.1364	0.200217	1.38027e-08	0.288441	652
Crohn's disease	cg06559916	2	103042386	IL18RAP	Body						2	102971865	G	T	0.234894	0.145905	0.0263	2.8e-08	0.049826	0.002476	4.68094e-90	2.92829	0.547531	8.88434e-08	0.146968	450
Crohn's disease	cg27126090	2	103055973	IL18RAP	Body				chr2:103055820-103056110		2	103092021	A	G	0.234043	0.169	0.0263	1.334e-10	0.046642	0.002387	5.00424e-85	3.62332	0.593574	1.03284e-09	0.105214	629
Crohn's disease	cg19193136	2	234157746			N_Shelf	2:234157734-234157914	Unclassified_Cell_type_specific	chr2:234157700-234158055		2	234145944	A	C	0.475319	-0.290098	0.0235	4.955e-35	-0.010505	0.001138	2.60382e-20	27.6144	3.73455	1.42161e-13	0.36227	42
Crohn's disease	cg16633244	2	234159253	ATG16L1;ATG16L1;ATG16L1;ATG16L1;ATG16L1	TSS1500;TSS1500;TSS1500;TSS1500;TSS1500	N_Shore			chr2:234159225-234159595		2	234168790	G	A	0.469787	-0.2971	0.0232	1.54e-37	0.008259	0.001104	7.50905e-14	-35.9723	5.57016	1.06067e-10	0.98562	10
Crohn's disease	cg12834730	2	234159346	ATG16L1;ATG16L1	TSS1500;TSS1500	N_Shore			chr2:234159225-234159595		2	234168790	G	A	0.469787	-0.2971	0.0232	1.54e-37	0.009293	0.001069	3.61531e-18	-31.9699	4.44589	6.43765e-13	0.586425	11
Crohn's disease	cg17343120	2	234176772	ATG16L1;ATG16L1;ATG16L1;ATG16L1;ATG16L1	Body;Body;Body;Body;Body		2:234176188-234176946	Promoter_Associated_Cell_type_specific	chr2:234176580-234176830		2	234181848	C	T	0.470213	-0.296498	0.0232	1.67e-37	0.009625	0.000716	3.21207e-41	-30.8042	3.32528	1.97575e-20	0.0764136	93
Crohn's disease	cg23050873	2	234184376	ATG16L1;ATG16L1;SCARNA5	Body;Body;Body						2	234184417	G	A	0.465532	-0.300697	0.0233	3.876e-38	-0.007003	0.000968	4.6628e-13	42.9377	6.80387	2.77635e-10	0.408425	11
Crohn's disease	cg18642234	3	49394622	GPX1;GPX1;GPX1	3'UTR;3'UTR;1stExon	N_Shore			chr3:49394585-49394835		3	49429856	T	C	0.440426	-0.164898	0.0233	1.602e-12	0.013393	0.001416	3.06035e-21	-12.3119	2.17257	1.45318e-08	0.493506	269
Crohn's disease	cg02758552	3	49395714	GPX1;GPX1;GPX1;GPX1	1stExon;1stExon;5'UTR;5'UTR	Island	3:49395059-49396435	Promoter_Associated		chr3:49394624-49396693	3	49493151	T	G	0.3	0.166099	0.0238	2.875e-12	0.011179	0.001493	6.97723e-14	14.8579	2.91021	3.30023e-07	0.125593	32
Crohn's disease	cg07401063	3	49395740	GPX1;GPX1;GPX1;GPX1	1stExon;1stExon;5'UTR;5'UTR	Island	3:49395059-49396435	Promoter_Associated	chr3:49395740-49396775		3	49441091	A	G	0.299149	0.163903	0.0238	5.77e-12	0.005004	0.000534	7.52271e-21	32.7548	5.90355	2.88435e-08	0.0729676	110
Crohn's disease	cg08510456	3	49591008	BSN	TSS1500	N_Shore			chr3:49590825-49591415		3	49540114	C	T	0.299574	0.172403	0.0243	1.311e-12	0.016281	0.001486	6.38941e-28	10.5892	1.77826	2.60428e-09	0.10337	350
Crohn's disease	cg20832320	3	49712339	APEH	Body	S_Shore	3:49710532-49712457	Promoter_Associated	chr3:49711945-49712435		3	49675334	G	C	0.285532	0.1727	0.0241	7.534e-13	-0.01289	0.001472	1.99536e-18	-13.3982	2.41586	2.9238e-08	0.800384	194
Crohn's disease	cg00471133	5	40551444							chr5:40551434-40552900	5	40510007	T	C	0.325532	-0.2268	0.0251	1.682e-19	0.010723	0.001588	1.44905e-11	-21.1518	3.91032	6.33014e-08	0.316268	50
Crohn's disease	cg04092800	5	40681444	PTGER4	Body	Island	5:40680308-40681657	Promoter_Associated	chr5:40680660-40682490		5	40486896	G	T	0.407234	-0.249302	0.0235	2.46e-26	-0.010474	0.00153	7.5702e-12	23.8014	4.13756	8.79265e-09	0.263111	48
Crohn's disease	cg01955050	5	96217478	ERAP2;ERAP2	Body;Body				chr5:96217420-96217815		5	96227278	C	T	0.456596	0.156104	0.0259	1.739e-09	-0.035441	0.002672	3.86456e-40	-4.40466	0.802734	4.08631e-08	0.202638	186
Crohn's disease	cg18318560	5	131563015	P4HA2;P4HA2;P4HA2;P4HA2;P4HA2	TSS200;5'UTR;TSS200;5'UTR;5'UTR	N_Shore	5:131562937-131563837	Unclassified	chr5:131562665-131563375		5	131564636	T	C	0.455319	0.165497	0.023	6.682e-13	0.012381	0.001614	1.71892e-14	13.3667	2.54712	1.53958e-07	0.0928612	98
Crohn's disease	cg10827314	5	131631610	SLC22A4	Body	S_Shore			chr5:131631385-131631670		5	131820997	A	G	0.380426	0.201601	0.0237	1.862e-17	-0.006828	0.000879	8.0672e-15	-29.5245	5.14766	9.72133e-09	0.207252	208
Crohn's disease	cg15738769	5	131705438	SLC22A5;SLC22A5;SLC22A5;SLC22A5;LOC553103	5'UTR;5'UTR;1stExon;1stExon;Body	Island	5:131704781-131706135	Promoter_Associated	chr5:131704980-131706295		5	131677047	T	G	0.473617	0.182097	0.0228	1.293e-15	-0.003264	0.000428	2.33644e-14	-55.7892	10.1118	3.44355e-08	0.1416	109
Crohn's disease	cg21881287	5	131766579	C5orf56	Body				chr5:131766460-131766810		5	131770805	T	C	0.426383	0.212398	0.0228	1.36e-20	-0.019744	0.001363	1.55045e-47	-10.7577	1.37305	4.69226e-15	0.0622457	446
Crohn's disease	cg06218024	5	131809648	C5orf56	Body						5	131808668	A	G	0.281702	-0.227101	0.0282	8.205e-16	-0.011353	0.001143	3.11236e-23	20.0037	3.19826	3.9859e-10	0.190247	94
Crohn's disease	cg09754081	5	141523617	NDFIP1	Body		5:141523513-141523983	Gene_Associated_Cell_type_specific	chr5:141523540-141523790		5	141492419	C	A	0.388085	-0.126201	0.0241	1.639e-07	-0.040116	0.001397	2.99006e-181	3.14587	0.610665	2.58341e-07	0.0662353	258
Crohn's disease	cg01776149	5	150168955	SMIM3	5'UTR				chr5:150168640-150168970		5	150196503	C	T	0.069362	0.311306	0.0386	7.939e-16	-0.021206	0.002582	2.152e-16	-14.6802	2.55107	8.68997e-09	0.0693463	72
Crohn's disease	cg05340042	5	150224636	IRGM	TSS1500						5	150229066	C	T	0.076596	0.314505	0.037	1.87e-17	-0.016595	0.001731	9.16468e-22	-18.9513	2.97981	2.01899e-10	0.0923574	64
Crohn's disease	cg06254182	6	32161340	GPSM3;GPSM3	5'UTR;TSS1500	N_Shore					6	32171288	T	C	0.058298	0.332299	0.052	1.641e-10	0.028136	0.002482	8.50422e-30	11.8103	2.12148	2.59137e-08	0.124021	79
Crohn's disease	cg09798996	6	32182326	NOTCH4	Body						6	32181182	A	G	0.125532	0.218099	0.0382	1.08e-08	-0.019367	0.001671	4.49876e-31	-11.2611	2.19863	3.02482e-07	0.0717647	25
Crohn's disease	cg17501210	6	166970252	RPS6KA2;RPS6KA2	Body;Body					chr6:166969870-166970968	6	167411788	G	A	0.474894	-0.153999	0.023	2.171e-11	-0.016058	0.002065	7.46164e-15	9.58993	1.89003	3.89609e-07	0.153245	72
Crohn's disease	cg05966420	6	166970431	RPS6KA2;RPS6KA2	Body;Body				chr6:166970385-166970795		6	167411788	G	A	0.474894	-0.153999	0.023	2.171e-11	-0.011266	0.001389	5.05221e-16	13.6689	2.6473	2.42556e-07	0.268802	85
Crohn's disease	cg13351061	6	167051536	RPS6KA2	Body				chr6:167051385-167051755		6	167411788	G	A	0.474894	-0.153999	0.023	2.171e-11	0.014198	0.001296	5.98609e-28	-10.8462	1.89829	1.10563e-08	0.136969	213
Crohn's disease	cg09168163	6	167060990	RPS6KA2	Body						6	167370999	G	A	0.472766	-0.156499	0.0231	1.169e-11	0.025098	0.001689	5.77463e-50	-6.23551	1.0115	7.06586e-10	0.309538	337
Crohn's disease	cg01075399	6	167069326	RPS6KA2	Body				chr6:167069285-167069635		6	167381476	C	T	0.47234	-0.154599	0.0229	1.36e-11	0.038218	0.001769	1.82041e-103	-4.04515	0.627774	1.16641e-10	0.0595896	325
Crohn's disease	cg00271210	6	167070053	RPS6KA2	Body				chr6:167070005-167070195		6	167390242	A	G	0.457021	-0.163402	0.0229	1.025e-12	0.112258	0.002704	0	-1.45559	0.206986	2.03159e-12	0.231471	315
Crohn's disease	cg20486651	6	167070296	RPS6KA2	Body				chr6:167070245-167070695		6	167372978	T	C	0.474468	-0.156104	0.0229	9.916e-12	0.054508	0.002791	5.86298e-85	-2.86385	0.444969	1.22607e-10	0.209821	303
Crohn's disease	cg16490823	6	167085508	RPS6KA2	Body				chr6:167085140-167085675		6	167390242	A	G	0.457021	-0.163402	0.0229	1.025e-12	0.02853	0.001135	1.50403e-139	-5.72739	0.834353	6.67419e-12	0.209097	328
Crohn's disease	cg15197878	6	167090073	RPS6KA2	Body				chr6:167089845-167090075		6	167372978	T	C	0.474468	-0.156104	0.0229	9.916e-12	0.019171	0.00154	1.48373e-35	-8.14257	1.36194	2.24972e-09	0.412062	254
Crohn's disease	cg22865069	6	167163648	RPS6KA2	Body				chr6:167163265-167164295		6	167390242	A	G	0.457021	-0.163402	0.0229	1.025e-12	-0.008647	0.001177	2.0182e-13	18.896	3.69144	3.07361e-07	0.654523	173
Crohn's disease	cg00079784	6	167165079	RPS6KA2	Body					chr6:167163170-167165212	6	167370999	G	A	0.472766	-0.156499	0.0231	1.169e-11	-0.022514	0.001386	2.46441e-59	6.95107	1.11167	4.03092e-10	0.20847	275
Crohn's disease	cg15090899	6	167178260	RPS6KA2	Body						6	167370999	G	A	0.472766	-0.156499	0.0231	1.169e-11	-0.019944	0.002084	1.07208e-21	7.84679	1.41909	3.21223e-08	0.444418	206
Crohn's disease	cg23641108	6	167183902	RPS6KA2	Body		6:167183640-167184289	Unclassified_Cell_type_specific		chr6:167183895-167184995	6	167390242	A	G	0.457021	-0.163402	0.0229	1.025e-12	-0.025951	0.002036	3.19932e-37	6.29644	1.01124	4.77181e-10	0.176332	274
Crohn's disease	cg04901951	6	167189174	RPS6KA2	Body		6:167187686-167189568	Unclassified	chr6:167188760-167189635		6	167371234	T	A	0.473617	-0.153596	0.023	2.287e-11	0.022262	0.001672	1.96442e-40	-6.8994	1.15585	2.38527e-09	0.287942	266
Crohn's disease	cg18561247	6	167198539	RPS6KA2	Body	S_Shore					6	167370999	G	A	0.472766	-0.156499	0.0231	1.169e-11	0.017044	0.001977	6.75575e-18	-9.18214	1.72391	1.00203e-07	0.502524	172
Crohn's disease	cg10488899	6	167243710	RPS6KA2	Body					chr6:167243572-167245089	6	167369897	A	C	0.474468	-0.156899	0.0232	1.398e-11	-0.023124	0.001344	2.30483e-66	6.78527	1.07801	3.0885e-10	0.399021	268
Crohn's disease	cg17797971	6	167266200	RPS6KA2	Body				chr6:167265805-167266215		6	167390242	A	G	0.457021	-0.163402	0.0229	1.025e-12	0.009537	0.000937	2.57108e-24	-17.1331	2.93273	5.15657e-09	0.0908022	242
Crohn's disease	cg04738048	6	167266222	RPS6KA2	Body					chr6:167265981-167266754	6	167370999	G	A	0.472766	-0.156499	0.0231	1.169e-11	0.013204	0.000989	1.09787e-40	-11.8521	1.96162	1.52252e-09	0.143223	287
Crohn's disease	cg01612133	6	167317799			S_Shore			chr6:167317165-167318375		6	167371846	G	C	0.471064	-0.158703	0.0231	6.615e-12	0.056524	0.002265	1.82288e-137	-2.8077	0.423877	3.49952e-11	0.163633	304
Crohn's disease	cg20702879	6	167318108			S_Shelf			chr6:167317165-167318375		6	167369897	A	C	0.474468	-0.156899	0.0232	1.398e-11	0.01483	0.001181	3.59319e-36	-10.5799	1.77683	2.61084e-09	0.15556	232
Crohn's disease	cg12503265	6	167324184						chr6:167324125-167324430		6	167411008	T	C	0.473617	-0.157005	0.0229	7.572e-12	-0.02223	0.001407	3.24658e-56	7.06266	1.12296	3.1887e-10	0.0538708	265
Crohn's disease	cg08507135	6	167356786	RNASET2	Body				chr6:167356745-167357095		6	167371846	G	C	0.471064	-0.158703	0.0231	6.615e-12	-0.033157	0.002045	4.23757e-59	4.78641	0.75667	2.52212e-10	0.374567	268
Crohn's disease	cg17991206	6	167366683	RNASET2	Body	N_Shelf	6:167366466-167366926	Promoter_Associated	chr6:167366545-167366895		6	167412048	G	A	0.474043	-0.149402	0.0234	1.656e-10	-0.04392	0.001127	0	3.40171	0.53989	2.96234e-10	0.124558	308
Crohn's disease	cg11815910	6	167366826	RNASET2	Body	N_Shelf	6:167366466-167366926	Promoter_Associated	chr6:167366545-167366895		6	167411008	T	C	0.473617	-0.157005	0.0229	7.572e-12	-0.040091	0.001465	5.57437e-165	3.91618	0.588839	2.91747e-11	0.228857	308
Crohn's disease	cg25258033	6	167368657	RNASET2	Body	N_Shore			chr6:167368620-167371150		6	167411008	T	C	0.473617	-0.157005	0.0229	7.572e-12	-0.071368	0.001247	0	2.19994	0.323167	9.93513e-12	0.0615423	428
Crohn's disease	cg08742290	6	167371091	RNASET2	TSS1500	S_Shore			chr6:167368620-167371150		6	167371737	A	T	0.472766	-0.156104	0.023	1.051e-11	-0.115691	0.001402	0	1.34932	0.199476	1.33962e-11	0.246229	327
Crohn's disease	cg12472693	6	167371757			S_Shore				chr6:167368672-167371769	6	167412048	G	A	0.474043	-0.149402	0.0234	1.656e-10	-0.017017	0.001069	4.36198e-57	8.77958	1.48151	3.10245e-09	0.263714	271
Crohn's disease	cg20406979	6	167373233			S_Shelf	6:167372523-167373277	Unclassified		chr6:167372409-167373793	6	167411788	G	A	0.474894	-0.153999	0.023	2.171e-11	-0.058087	0.001418	0	2.65116	0.40121	3.89792e-11	0.0561648	378
Crohn's disease	cg17744997	6	167401611				6:167401319-167401654	Unclassified_Cell_type_specific	chr6:167401460-167401690		6	167390242	A	G	0.457021	-0.163402	0.0229	1.025e-12	-0.04588	0.002176	1.07143e-98	3.56149	0.526931	1.39009e-11	0.397779	294
Crohn's disease	cg22100175	6	167419092	FGFR1OP;FGFR1OP;FGFR1OP	Body;Body;Body				chr6:167418940-167419130		6	167442115	T	C	0.448936	0.147903	0.0228	8.59e-11	-0.01139	0.001313	4.09221e-18	-12.9859	2.49951	2.0432e-07	0.0810528	315
Crohn's disease	cg03278670	6	167433859	FGFR1OP;FGFR1OP;FGFR1OP	Body;Body;Body				chr6:167433800-167434035		6	167417551	T	G	0.465106	0.156499	0.0228	6.087e-12	0.023677	0.001981	6.09695e-33	6.60966	1.11037	2.63829e-09	0.0545929	353
Crohn's disease	cg15222091	6	167536069	CCR6;CCR6	5'UTR;TSS200				chr6:167535125-167536295		6	167411616	C	T	0.419149	-0.162901	0.0235	4.402e-12	-0.009786	0.001207	5.09491e-16	16.6455	3.15904	1.37048e-07	0.763967	171
Crohn's disease	cg01646461	6	167536086	CCR6;CCR6	5'UTR;TSS200				chr6:167535125-167536295		6	167411616	C	T	0.419149	-0.162901	0.0235	4.402e-12	-0.010952	0.001277	9.64951e-18	14.8741	2.75877	6.9846e-08	0.705424	270
Crohn's disease	cg19874643	6	167572194	GPR31	TSS1500				chr6:167572065-167572495		6	167369897	A	C	0.474468	-0.156899	0.0232	1.398e-11	0.013568	0.001333	2.47017e-24	-11.5643	2.05298	1.77197e-08	0.612041	240
Crohn's disease	cg26470175	8	126540934						chr8:126540720-126540975		8	126541090	C	G	0.366383	-0.160603	0.0237	1.311e-11	-0.011795	0.001273	1.9952e-20	13.616	2.48961	4.52259e-08	0.399249	30
Crohn's disease	cg08584037	9	4984071	JAK2	TSS1500	N_Shore				chr9:4982322-4987114	9	4984530	G	C	0.354468	0.168099	0.0243	4.224e-12	0.026772	0.001501	3.46541e-71	6.27892	0.973515	1.12042e-10	0.537104	481
Crohn's disease	cg02405213	9	5042618	JAK2	Body	N_Shore			chr9:5042485-5042815		9	5037694	T	C	0.271489	0.152403	0.0255	2.298e-09	-0.133929	0.002978	0	-1.13794	0.192073	3.13212e-09	0.484128	401
Crohn's disease	cg25830586	9	139269477	CARD9;CARD9	TSS1500;TSS1500	S_Shelf				chr9:139269340-139275610	9	139266496	T	C	0.431915	0.215901	0.0235	4.37e-20	-0.006391	0.000888	6.19577e-13	-33.7795	5.96267	1.4689e-08	0.0943475	28
Crohn's disease	cg13862900	9	139299918	SDCCAG3;SDCCAG3;SDCCAG3	Body;Body;Body	N_Shore					9	139274643	G	C	0.248511	0.159101	0.0264	1.787e-09	-0.01073	0.001109	3.74893e-22	-14.8278	2.89847	3.12511e-07	0.0505201	53
Crohn's disease	cg19215266	10	35417163	CREM;CREM;CREM;CREM;CREM;CREM	5'UTR;5'UTR;5'UTR;5'UTR;5'UTR;5'UTR	S_Shore	10:35417092-35417218	Promoter_Associated	chr10:35417000-35417510		10	35351531	G	C	0.361277	0.138998	0.0237	4.229e-09	0.019828	0.001428	7.97117e-44	7.01024	1.29757	6.5678e-08	0.809187	362
Crohn's disease	cg05235248	10	35503876			Island			chr10:35503785-35504350		10	35445588	T	A	0.361702	0.140803	0.0236	2.651e-09	-0.020096	0.001257	1.60827e-57	-7.00662	1.2535	2.27556e-08	0.368537	379
Crohn's disease	cg16988166	10	35503900			Island			chr10:35503785-35504350		10	35492832	G	A	0.34383	0.140401	0.024	4.59e-09	-0.017111	0.001582	2.90926e-27	-8.20532	1.59465	2.66751e-07	0.224906	223
Crohn's disease	cg09254322	10	101280807			N_Shore					10	101273546	A	G	0.379149	-0.185595	0.0241	1.444e-14	0.006403	0.000831	1.33733e-14	-28.9838	5.32216	5.15531e-08	0.0921072	42
Crohn's disease	cg10506844	10	101281203			Island				chr10:101281059-101281773	10	101282200	A	G	0.38	-0.192602	0.0243	2.399e-15	0.021753	0.001057	3.76526e-94	-8.85395	1.19702	1.39664e-13	0.0674902	109
Crohn's disease	cg22957360	10	101282572			N_Shore			chr10:101282445-101282635		10	101298451	T	C	0.461702	0.211597	0.0231	4.357e-20	0.014616	0.001834	1.57774e-15	14.4771	2.40765	1.82158e-09	0.272279	38
Crohn's disease	cg23904955	10	101282759			Island			chr10:101282660-101282915		10	101283330	C	A	0.450638	0.219102	0.0238	3.715e-20	0.101856	0.003335	7.73049e-205	2.1511	0.244049	1.20542e-18	0.0503357	124
Crohn's disease	cg17888390	10	101282816			Island			chr10:101282660-101282915		10	101283330	C	A	0.450638	0.219102	0.0238	3.715e-20	0.075232	0.003531	1.05618e-100	2.91233	0.344628	2.89652e-17	0.257	116
Crohn's disease	cg07044859	10	101282883			Island			chr10:101282660-101282915		10	101283330	C	A	0.450638	0.219102	0.0238	3.715e-20	0.121969	0.004281	1.48794e-178	1.79637	0.205064	1.95201e-18	0.239034	121
Crohn's disease	cg14748795	10	101283090			S_Shore				chr10:101282434-101283548	10	101278055	A	G	0.47617	0.205004	0.0229	3.616e-19	0.031289	0.001314	2.30976e-125	6.55202	0.781894	5.30722e-17	0.402392	77
Crohn's disease	cg25214158	10	101289600			N_Shore			chr10:101289300-101291315		10	101289735	G	C	0.484255	0.203598	0.0228	4.943e-19	0.011014	0.001342	2.30222e-16	18.4852	3.05951	1.52323e-09	0.25012	19
Crohn's disease	cg09788492	10	101292477	NKX2-3	TSS1500	Island			chr10:101292400-101292730		10	101282553	G	C	0.474043	0.204506	0.023	5.836e-19	-0.004076	0.000436	9.18364e-21	-50.1725	7.78878	1.1819e-10	0.299911	34
Crohn's disease	cg17647271	11	76299819				11:76299259-76299949	Unclassified	chr11:76299345-76299855		11	76302073	G	A	0.48766	-0.170696	0.0236	5.21e-13	-0.00955	0.001304	2.37548e-13	17.8735	3.47264	2.64768e-07	0.161815	14
Crohn's disease	cg24032190	15	67442893	SMAD3;SMAD3;SMAD3	Body;Body;5'UTR				chr15:67442785-67443135		15	67450305	G	A	0.238298	0.193099	0.0269	7.711e-13	0.01583	0.001339	2.88478e-32	12.1982	1.98786	8.44547e-10	0.515437	30
Crohn's disease	cg09046979	16	28333134	SBK1	3'UTR	S_Shore	16:28332736-28333767	Unclassified	chr16:28333040-28333535		16	28333411	A	G	0.308936	0.154496	0.0267	6.846e-09	-0.063063	0.001841	4.2672e-257	-2.44986	0.429383	1.15982e-08	0.0690907	208
Crohn's disease	cg17122311	16	28517278	IL27	Body				chr16:28516925-28517715		16	28529949	C	T	0.414894	0.139894	0.0234	2.401e-09	-0.01656	0.001196	1.25175e-43	-8.44798	1.53909	4.04349e-08	0.298424	331
Crohn's disease	cg13401734	16	28519436	IL27	TSS1500		16:28519138-28519786	Unclassified_Cell_type_specific	chr16:28519140-28519670		16	28529949	C	T	0.414894	0.139894	0.0234	2.401e-09	-0.031211	0.00158	6.94556e-87	-4.48219	0.783303	1.05175e-08	0.174023	336
Crohn's disease	cg27413008	16	28519597	IL27	TSS1500		16:28519138-28519786	Unclassified_Cell_type_specific	chr16:28519140-28519670		16	28504181	A	G	0.417872	0.140197	0.0239	4.302e-09	-0.011239	0.000992	9.19511e-30	-12.4741	2.39458	1.89538e-07	0.104434	273
Crohn's disease	cg04270652	16	28608894	SULT1A2;SULT1A2	TSS1500;TSS1500	N_Shelf			chr16:28608145-28609015		16	28566158	T	G	0.411489	0.140796	0.0232	1.243e-09	-0.027106	0.001331	3.17303e-92	-5.19423	0.893074	6.0225e-09	0.19877	304
Crohn's disease	cg01499465	16	28858342	TUFM;SH2B1	TSS1500;5'UTR	S_Shore	16:28857289-28858619	Promoter_Associated	chr16:28858320-28858635		16	28847246	C	T	0.409787	0.139503	0.0238	4.706e-09	-0.017258	0.001356	4.11297e-37	-8.08354	1.5183	1.01462e-07	0.215389	233
Crohn's disease	cg10277858	16	50401796	BRD7;BRD7	Body;Body		16:50401713-50401801	Unclassified_Cell_type_specific	chr16:50401660-50402015		16	50350883	G	T	0.474043	0.143397	0.0227	2.461e-10	0.035082	0.001521	9.71249e-118	4.08744	0.670871	1.11002e-09	0.215593	57
Crohn's disease	cg16771652	16	50730385	NOD2	TSS1500		16:50730264-50730985	Unclassified_Cell_type_specific	chr16:50730025-50730395		16	50739582	G	C	0.269362	0.354207	0.0237	1.348e-50	-0.007581	0.001237	8.89562e-10	-46.7201	8.23996	1.42846e-08	0.116907	14
Crohn's disease	cg01068906	16	50745944	NOD2	Body				chr16:50745765-50746095		16	50739450	A	G	0.266383	0.352999	0.0237	4.01e-50	-0.018182	0.001914	2.13288e-21	-19.4152	2.42433	1.16122e-15	0.180689	9
Crohn's disease	cg08195491	16	50746063	NOD2	Body				chr16:50745765-50746095		16	50756774	T	C	0.171489	0.429598	0.027	6.181e-57	-0.008294	0.001009	2.0893e-16	-51.7954	7.0945	2.86106e-13	0.118566	17
Crohn's disease	cg20222843	17	32579518						chr17:32579140-32580235		17	32593974	A	G	0.268936	-0.179294	0.0264	1.074e-11	0.011327	0.0013	2.89827e-18	-15.8287	2.95475	8.46065e-08	0.967301	20
Crohn's disease	cg17864156	17	32582828	CCL2	Body						17	32593974	A	G	0.268936	-0.179294	0.0264	1.074e-11	0.015805	0.00195	5.23612e-16	-11.3443	2.17918	1.9319e-07	0.468949	17
Crohn's disease	cg19468946	17	37922297	IKZF3;IKZF3;IKZF3;IKZF3;IKZF3;IKZF3	Body;Body;Body;Body;Body;Body						17	37922259	A	G	0.483404	0.130396	0.0228	1.011e-08	-0.016312	0.001393	1.18366e-31	-7.99382	1.55562	2.76691e-07	0.0604295	255
Crohn's disease	cg24737193	18	12778029			Island			chr18:12777205-12778115		18	12774894	A	G	0.175745	0.219698	0.0308	1.013e-12	-0.036219	0.00303	6.34892e-33	-6.0658	0.990315	9.06136e-10	0.0900398	67
Crohn's disease	cg09152746	19	10562616	PDE4A;PDE4A;PDE4A;PDE4A;PDE4A	TSS1500;Body;Body;Body;Body				chr19:10562340-10562875		19	10548881	T	C	0.174043	-0.166799	0.0301	2.894e-08	0.032603	0.00185	1.57911e-69	-5.1161	0.967793	1.24777e-07	0.168266	102
Crohn's disease	cg01656853	19	49199172	FUT2;FUT2	TSS200;TSS200	N_Shore			chr19:49199100-49199415		19	49207257	T	C	0.459574	-0.131397	0.0236	2.534e-08	-0.016745	0.001279	3.56009e-39	7.84689	1.53149	2.99591e-07	0.131671	126
Crohn's disease	cg04660111	19	49199234	FUT2;FUT2;FUT2;FUT2	1stExon;1stExon;5'UTR;5'UTR	N_Shore			chr19:49199100-49199415		19	49206674	G	A	0.490213	-0.134102	0.0237	1.526e-08	-0.020564	0.001572	4.00664e-39	6.52134	1.25566	2.06318e-07	0.0534148	119
Crohn's disease	cg03339910	20	62318482	RTEL1;RTEL1	Body;Body	Island	20:62318172-62318526	Unclassified_Cell_type_specific	chr20:62317825-62320975		20	62302539	G	A	0.334043	-0.146297	0.0256	1.116e-08	-0.013236	0.001189	9.14991e-29	11.0534	2.17432	3.70376e-07	0.23936	234
Crohn's disease	cg26334826	20	62318517	RTEL1-TNFRSF6B;RTEL1;RTEL1;RTEL1;RTEL1	Body;Body;Body;Body;Body	Island	20:62318172-62318526	Unclassified_Cell_type_specific	chr20:62317825-62320975		20	62320968	T	C	0.245957	-0.172403	0.0286	1.581e-09	-0.018291	0.001402	6.82984e-39	9.42577	1.72253	4.44876e-08	0.771405	273
Crohn's disease	cg00622799	20	62318588	RTEL1;RTEL1	Body;Body	Island			chr20:62317825-62320975		20	62320968	T	C	0.245957	-0.172403	0.0286	1.581e-09	-0.011262	0.001155	1.77745e-22	15.3084	2.98537	2.93138e-07	0.180785	160
Crohn's disease	cg03477336	20	62327542	TNFRSF6B;RTEL1;RTEL1;RTEL1;RTEL1;RTEL1-TNFRSF6B	TSS1500;3'UTR;3'UTR;3'UTR;3'UTR;Body	N_Shore	20:62327499-62329004	Unclassified_Cell_type_specific		chr20:62316476-62333822	20	62333115	A	G	0.255319	-0.174996	0.0284	7.307e-10	0.040177	0.002186	2.01075e-75	-4.35561	0.745546	5.15225e-09	0.204757	292
Crohn's disease	cg18611245	20	62338235	ZGPAT;ZGPAT;ZGPAT;ARFRP1;ARFRP1	TSS1500;TSS1500;TSS1500;Body;Body	N_Shore	20:62337954-62338648	Promoter_Associated	chr20:62338145-62338450		20	62339059	C	G	0.335319	-0.166503	0.0265	3.439e-10	0.012817	0.001002	1.72059e-37	-12.9906	2.30332	1.70109e-08	0.952592	232
Crohn's disease	cg04078896	20	62338273	ZGPAT;ZGPAT;ZGPAT;ARFRP1;ARFRP1	TSS1500;TSS1500;TSS1500;Body;Body	N_Shore	20:62337954-62338648	Promoter_Associated	chr20:62338145-62338450		20	62339059	C	G	0.335319	-0.166503	0.0265	3.439e-10	0.011195	0.000861	1.29589e-38	-14.8725	2.62919	1.54318e-08	0.877867	313
Crohn's disease	cg20642413	20	62338338	ZGPAT;ZGPAT;ZGPAT;ARFRP1;ARFRP1	TSS1500;TSS1500;TSS1500;Body;Body	N_Shore	20:62337954-62338648	Promoter_Associated	chr20:62338145-62338450		20	62339059	C	G	0.335319	-0.166503	0.0265	3.439e-10	0.01704	0.001349	1.48263e-36	-9.77105	1.73699	1.85197e-08	0.871396	403
Crohn's disease	cg05906357	20	62358750	ZGPAT;ZGPAT;ZGPAT;ZGPAT;ZGPAT	Body;Body;Body;Body;Body				chr20:62358680-62358950		20	62366478	G	A	0.248085	-0.171101	0.0282	1.337e-09	0.020827	0.001785	1.82513e-31	-8.21538	1.52611	7.31595e-08	0.361687	160
Crohn's disease	cg25255847	20	62360072	ZGPAT;ZGPAT;ZGPAT;ZGPAT;ZGPAT	Body;Body;Body;Body;Body		20:62359709-62360267	Unclassified	chr20:62359720-62360310		20	62357471	A	G	0.249362	-0.170302	0.0282	1.494e-09	0.049994	0.002265	5.67441e-108	-3.40648	0.584803	5.71089e-09	0.569689	375
Crohn's disease	cg04379041	20	62364801	ZGPAT;ZGPAT;ZGPAT	Body;Body;Body	N_Shore					20	62323006	G	C	0.249362	-0.172296	0.0286	1.737e-09	0.018725	0.001593	6.82662e-32	-9.20134	1.71632	8.27239e-08	0.383865	258
Crohn's disease	cg19841423	20	62366755	ZGPAT;ZGPAT;ZGPAT;LIME1	Body;Body;Body;TSS1500	S_Shore			chr20:62366725-62367315		20	62359564	A	T	0.248936	-0.170504	0.0282	1.499e-09	0.040797	0.002153	4.89811e-80	-4.17934	0.725581	8.41202e-09	0.806527	425
Crohn's disease	cg03924136	20	62367108	LIME1;LIME1;LIME1;LIME1;ZGPAT;ZGPAT;ZGPAT;ZGPAT;ZGPAT	TSS1500;TSS1500;1stExon;5'UTR;Body;Body;Body;Body;Body	N_Shore			chr20:62366725-62367315		20	62359345	T	C	0.248511	-0.172106	0.0282	1.074e-09	0.052461	0.002266	1.32622e-118	-3.28066	0.555904	3.60256e-09	0.276043	408
Crohn's disease	cg00673059	20	62367404	LIME1;LIME1;LIME1;LIME1;ZGPAT;ZGPAT;ZGPAT;ZGPAT;ZGPAT	TSS1500;TSS1500;1stExon;5'UTR;3'UTR;3'UTR;3'UTR;3'UTR;3'UTR	N_Shore			chr20:62367365-62368895		20	62346459	T	A	0.25617	-0.169599	0.0279	1.219e-09	0.017907	0.001468	3.21455e-34	-9.4711	1.74082	5.31021e-08	0.872441	201
Crohn's disease	cg13002740	20	62367632	LIME1;LIME1;LIME1	5'UTR;TSS200;TSS200	N_Shore	20:62367587-62368260	Promoter_Associated	chr20:62367365-62368895		20	62366478	G	A	0.248085	-0.171101	0.0282	1.337e-09	0.052023	0.002123	1.37007e-132	-3.28895	0.55844	3.87312e-09	0.231894	464
Crohn's disease	cg22616379	20	62367648	LIME1;LIME1;LIME1	5'UTR;TSS200;TSS200	N_Shore	20:62367587-62368260	Promoter_Associated	chr20:62367365-62368895		20	62359564	A	T	0.248936	-0.170504	0.0282	1.499e-09	0.02853	0.00125	2.3984e-115	-5.97635	1.02252	5.0747e-09	0.333128	427
Crohn's disease	cg14977069	20	62367698	LIME1	TSS1500	N_Shore	20:62367587-62368260	Promoter_Associated	chr20:62367365-62368895		20	62366478	G	A	0.248085	-0.171101	0.0282	1.337e-09	0.037189	0.002232	2.62022e-62	-4.60088	0.807027	1.19087e-08	0.202757	281
Crohn's disease	cg06653796	20	62367805	LIME1	TSS200	N_Shore	20:62367587-62368260	Promoter_Associated	chr20:62367365-62368895		20	62357471	A	G	0.249362	-0.170302	0.0282	1.494e-09	0.040268	0.00205	6.15054e-86	-4.22916	0.732636	7.80897e-09	0.2118	324
Crohn's disease	cg21201401	20	62367884	LIME1	TSS200	N_Shore	20:62367587-62368260	Promoter_Associated	chr20:62367365-62368895		20	62357471	A	G	0.249362	-0.170302	0.0282	1.494e-09	0.04738	0.003314	2.24745e-46	-3.59441	0.646104	2.64858e-08	0.245558	230
Crohn's disease	cg00446123	20	62367888	LIME1	TSS200	N_Shore	20:62367587-62368260	Promoter_Associated	chr20:62367365-62368895		20	62357471	A	G	0.249362	-0.170302	0.0282	1.494e-09	0.027843	0.002511	1.45172e-28	-6.11652	1.15333	1.13691e-07	0.174875	119
Crohn's disease	cg20513976	20	62367893	LIME1	TSS200	N_Shore	20:62367587-62368260	Promoter_Associated	chr20:62367365-62368895		20	62366478	G	A	0.248085	-0.171101	0.0282	1.337e-09	0.031801	0.002407	7.73534e-40	-5.38035	0.975833	3.51588e-08	0.210823	195
Crohn's disease	cg24631526	20	62367961	LIME1	TSS200	N_Shore	20:62367587-62368260	Promoter_Associated	chr20:62367365-62368895		20	62359564	A	T	0.248936	-0.170504	0.0282	1.499e-09	0.023456	0.001847	5.79995e-37	-7.26902	1.3315	4.78141e-08	0.206304	147
Crohn's disease	cg12413156	20	62368256	LIME1	5'UTR	N_Shore	20:62367587-62368260	Promoter_Associated	chr20:62367365-62368895		20	62373079	C	G	0.24766	-0.171002	0.0285	1.89e-09	0.017268	0.00162	1.60006e-26	-9.90293	1.89404	1.70915e-07	0.654178	139
Crohn's disease	cg07196408	20	62373115	SLC2A4RG	Body	N_Shore	20:62371858-62373297	Promoter_Associated	chr20:62371360-62373375		20	62359564	A	T	0.248936	-0.170504	0.0282	1.499e-09	0.016926	0.001517	6.47539e-29	-10.0732	1.89488	1.06049e-07	0.714433	155
Crohn's disease	cg15634739	21	45614360						chr21:45614085-45614675		21	45616672	T	C	0.408936	0.168797	0.0231	3.012e-13	-0.038191	0.001714	4.83266e-110	-4.41985	0.636538	3.82285e-12	0.0899386	132
Crohn's disease	cg01481699	21	45616238				21:45615948-45616677	Unclassified	chr21:45616180-45616975		21	45615741	G	A	0.411489	0.167697	0.0231	3.813e-13	-0.003147	0.000383	2.16886e-16	-53.2826	9.79618	5.35438e-08	0.809783	17
Crohn's disease	cg04256282	21	45640176							chr21:45638053-45640999	21	45612475	A	C	0.408936	0.169498	0.0232	2.676e-13	-0.017911	0.001424	2.68485e-36	-9.46309	1.49782	2.65103e-10	0.157239	53
Crohn's disease	cg07405919	21	45640402						chr21:45640260-45640670		21	45618119	G	A	0.410638	0.164203	0.0247	3.146e-11	-0.012652	0.001232	9.58493e-25	-12.9784	2.32556	2.39443e-08	0.566354	19
Chronotype	cg13456504	1	91191583			Island	1:91191205-91191759	Unclassified_Cell_type_specific	chr1:91191120-91191795		1	91191582	G	A	0.214468	0.024542	0.004641	1.2e-07	0.027657	0.000775	5.86465e-279	0.887379	0.169641	1.68653e-07	0.981567	178
Chronotype	cg11766619	1	150448887	RPRD2;RPRD2;RPRD2	3'UTR;3'UTR;3'UTR						1	150449195	G	A	0.38	-0.022491	0.004016	2.1e-08	-0.043095	0.002127	3.03689e-91	0.521895	0.096691	6.75558e-08	0.354519	326
Chronotype	cg04165759	1	150448943	RPRD2	3'UTR						1	150449195	G	A	0.38	-0.022491	0.004016	2.1e-08	-0.060525	0.00239	1.71408e-141	0.371603	0.067961	4.55394e-08	0.251992	338
Chronotype	cg09082263	1	150460157	TARS2;TARS2;TARS2;TARS2;TARS2	Body;Body;Body;Body;Body		1:150459520-150460534	Promoter_Associated	chr1:150459665-150460215		1	150411884	AGGCTGC	A	0.381702	-0.023103	0.004021	9.2e-09	-0.009894	0.000694	3.83668e-46	2.33498	0.43816	9.87252e-08	0.0548682	249
Chronotype	cg02538752	2	54341965	ACYP2	TSS1500	N_Shore			chr2:54341860-54342275		2	54355053	C	T	0.471489	0.023623	0.003945	2.1e-09	-0.061242	0.002045	4.20127e-197	-0.38573	0.065695	4.31885e-09	0.152982	990
Chronotype	cg08322053	2	54403831	ACYP2	Body		2:54403623-54404229	Unclassified	chr2:54403745-54404015		2	54354927	C	G	0.477447	-0.02512	0.003941	1.8e-10	0.028696	0.001819	4.7799e-56	-0.875396	0.148126	3.4255e-09	0.215038	639
Chronotype	cg00543524	22	40606137	TNRC6B;TNRC6B;TNRC6B	Body;Body;Body				chr22:40606000-40606275		22	40579075	C	CAG	0.396596	0.021278	0.004017	1.2e-07	-0.025367	0.001297	3.16937e-85	-0.838792	0.164053	3.17209e-07	0.86225	300
Chronic Kidney Disease	cg14643075	5	176755449			N_Shelf				chr5:176754469-176755554	5	176761535	G	A	0.305106	0.089	0.016	1.8e-08	0.022164	0.001702	8.92494e-39	4.01549	0.784968	3.12946e-07	0.0660656	29
Chronic Kidney Disease	cg23177839	5	176757703			N_Shore				chr5:176757440-176757827	5	176766177	G	A	0.312766	0.09	0.016	1.3e-08	-0.016667	0.001355	9.24563e-35	-5.39979	1.05561	3.13181e-07	0.15605	29
Chronic Kidney Disease	cg21759790	15	45614476								15	45625479	A	T	0.365106	0.1	0.016	4.4e-11	-0.012961	0.001452	4.5128e-19	-7.71524	1.5071	3.06728e-07	0.183145	102
Chronic Kidney Disease	cg24364998	15	45625775						chr15:45625745-45626115		15	45664189	A	T	0.251064	0.1	0.017	2e-09	0.023154	0.001886	1.23879e-34	4.31885	0.81416	1.12873e-07	0.244768	72
Chronic Kidney Disease	cg22313821	15	45669270	GATM	Body	N_Shore			chr15:45669205-45669435		15	45679667	G	C	0.253191	0.1	0.017	2e-09	0.059426	0.003404	3.12837e-68	1.68278	0.301879	2.48468e-08	0.135425	83
Chronic Kidney Disease	cg14910265	15	45670406	GATM;LOC145663	Body;TSS1500	Island	15:45669693-45671628	Unclassified	chr15:45669805-45670655		15	45650018	C	T	0.250638	0.1	0.017	2.2e-09	0.00752	0.000718	1.10944e-25	13.2975	2.59255	2.91085e-07	0.166041	72
Chronic Kidney Disease	cg26796135	15	45671001	LOC145663;GATM	Body;TSS200	Island	15:45669693-45671628	Unclassified	chr15:45670665-45671315		15	45639471	G	A	0.249362	0.1	0.017	2.6e-09	0.011618	0.000936	2.29708e-35	8.60705	1.61924	1.06377e-07	0.0511678	72
Chronic Kidney Disease	cg24328539	15	45671016	LOC145663;GATM	Body;TSS200	Island	15:45669693-45671628	Unclassified	chr15:45670665-45671315		15	45650018	C	T	0.250638	0.1	0.017	2.2e-09	0.011432	0.000714	1.00194e-57	8.74739	1.58419	3.3579e-08	0.0733259	72
Chronic Kidney Disease	cg05896902	15	45671018	LOC145663;GATM	Body;TSS200	Island	15:45669693-45671628	Unclassified	chr15:45670665-45671315		15	45650018	C	T	0.250638	0.1	0.017	2.2e-09	0.015101	0.000832	1.10703e-73	6.62225	1.18338	2.19302e-08	0.0663703	72
Chronic Kidney Disease	cg04025675	15	45671028	LOC145663;GATM	Body;TSS200	Island	15:45669693-45671628	Unclassified	chr15:45670665-45671315		15	45650018	C	T	0.250638	0.1	0.017	2.2e-09	0.013015	0.000784	7.69959e-62	7.68325	1.38579	2.95119e-08	0.0686542	72
Chronic Kidney Disease	cg20381115	15	45671148	LOC145663;GATM	Body;TSS200	S_Shore	15:45669693-45671628	Unclassified	chr15:45670665-45671315		15	45650018	C	T	0.250638	0.1	0.017	2.2e-09	0.038859	0.002444	6.26406e-57	2.57342	0.466457	3.44958e-08	0.052306	73
Chronic Kidney Disease	cg18435832	15	45671155	LOC145663;GATM	Body;TSS200	S_Shore	15:45669693-45671628	Unclassified	chr15:45670665-45671315		15	45650018	C	T	0.250638	0.1	0.017	2.2e-09	0.039558	0.002491	8.41202e-57	2.52793	0.458276	3.46478e-08	0.0708556	72
Chronic Kidney Disease	cg15744692	15	45671195	LOC145663;GATM	Body;TSS1500	S_Shore	15:45669693-45671628	Unclassified	chr15:45670665-45671315		15	45664189	A	T	0.251064	0.1	0.017	2e-09	0.038865	0.003108	6.95288e-36	2.57304	0.483391	1.02126e-07	0.0705657	72
Chronic Kidney Disease	cg26924012	15	45694286	SPATA5L1;SPATA5L1	TSS1500;TSS1500	N_Shore			chr15:45693905-45694295		15	45694610	T	C	0.251489	0.1	0.018	5.6e-09	0.02702	0.001392	5.67113e-84	3.70097	0.69291	9.23306e-08	0.0676157	75
Cigarettes per day	cg00108181	15	78711995								15	78754000	A	G	0.385106	-0.6809	0.084	5.028e-16	0.011947	0.001733	5.46354e-12	-56.9935	10.8536	1.51195e-07	0.131367	15
Cigarettes per day	cg21642963	15	78858002	CHRNA5;CHRNA5	1stExon;5'UTR	Island	15:78857185-78859109	Promoter_Associated		chr15:78857218-78858982	15	78826180	G	A	0.334043	0.9965	0.0853	1.643e-31	0.006752	0.000865	6.11206e-15	147.58	22.747	8.70443e-11	0.579291	15
Cigarettes per day	cg24506363	15	78894296	CHRNA3;CHRNA3	Body;Body	Island					15	78878541	A	G	0.329362	1.0426	0.0868	3e-33	0.005894	0.000923	1.71626e-10	176.882	31.3743	1.72237e-08	0.772891	10
Cigarettes per day	cg04882995	15	78912658	CHRNA3;CHRNA3	Body;Body	Island			chr15:78912305-78913695		15	78896129	G	A	0.329787	1.0131	0.0847	5.256e-33	0.0113	0.000856	9.54196e-40	89.6539	10.1172	7.89125e-19	0.205705	118
estimated glomerular filtration rate based on serum creatinine	cg02175308	1	109941060	SORT1	TSS1500	S_Shore				chr1:109939970-109941217	1	109966718	A	C	0.269362	-0.0048	0.00092	6.9e-07	0.047093	0.001742	6.3556e-161	-0.101925	0.019896	3.00968e-07	0.244348	62
estimated glomerular filtration rate based on serum creatinine	cg23032129	1	109941072	SORT1	TSS1500	S_Shore				chr1:109939970-109941217	1	109966718	A	C	0.269362	-0.0048	0.00092	6.9e-07	0.048088	0.001687	1.0815e-178	-0.099817	0.019449	2.86498e-07	0.345101	51
estimated glomerular filtration rate based on serum creatinine	cg16988986	1	109941118	SORT1	TSS1500	S_Shore				chr1:109939970-109941217	1	109966718	A	C	0.269362	-0.0048	0.00092	6.9e-07	0.048591	0.001918	1.27566e-141	-0.098784	0.019331	3.21876e-07	0.338962	59
estimated glomerular filtration rate based on serum creatinine	cg00532455	2	148617336	ACVR2A	Body						2	148765496	T	C	0.292766	-0.0052	0.00092	3.7e-08	-0.017249	0.001436	3.12579e-33	0.301473	0.058949	3.15121e-07	0.0511839	159
estimated glomerular filtration rate based on serum creatinine	cg11183167	3	141659422						chr3:141659025-141659575		3	141659241	C	T	0.282979	0.0065	0.001	1e-10	-0.038624	0.001399	1.06682e-167	-0.168288	0.026599	2.50088e-10	0.072219	149
estimated glomerular filtration rate based on serum creatinine	cg17001607	3	141681577	TFDP2;TFDP2;TFDP2;TFDP2;TFDP2;TFDP2	Body;Body;Body;Body;Body;Body		3:141681084-141682570	Unclassified	chr3:141681460-141681695		3	141683097	C	T	0.328936	0.0067	0.00092	3.3e-12	-0.012618	0.001456	4.49837e-18	-0.531	0.095244	2.47286e-08	0.178226	23
estimated glomerular filtration rate based on serum creatinine	cg19480750	3	141764977								3	141770001	C	T	0.184681	0.0077	0.0011	7.4e-12	0.02571	0.003367	2.24018e-14	0.299499	0.058043	2.4698e-07	0.602803	27
estimated glomerular filtration rate based on serum creatinine	cg12454167	3	186435060	KNG1;KNG1;KNG1	TSS200;TSS200;TSS200				chr3:186434865-186435235		3	186435370	A	G	0.315745	-0.0048	0.00092	4.4e-07	0.079611	0.002123	9.30719e-308	-0.060293	0.011667	2.371e-07	0.0535672	56
[truncated: 1,454 more rows]

## Sheet: Table S7
Overlap of Summary data-based Mendelian Randomization (SMR) analysis results using DNA methylation quantitative trait loci (mQTL) and gene expression quantitative trait loci (eQTL) where a complex trait is pleiotropically associated with both DNA methylation and gene expression at the same gene.
[truncated: 138 more rows]

[truncated: 1 more sheets: Table S8]
